# Supplementary material for: Crystal structure of benzene-1,3,5-tri­carb­oxy­lic acid–4-pyridone (1/3)
Source: Acta Crystallogr E Crystallogr Commun. 2015 Oct 3;71(Pt 11):1283–6. doi: 10.1107/S2056989015017867 (PMC4644998; doi:10.1107/S2056989015017867)
Supplement: Supplementary file 1 [file e-71-01283-sup1.cif]

##############################################################################
#                                                                            #
# This CIF contains the data in a paper accepted for publication in          #
# Acta Crystallographica Section E. It conforms to the requirements of       #
# Notes for Authors for Acta Crystallographica Section E, and has been       #
# peer reviewed under the auspices of the IUCr Commission on Journals.       #
#                                                                            #
# Full details of the Crystallographic Information File format               #
# are given in the paper "The Crystallographic Information File (CIF):       #
# a New Standard Archive File for Crystallography" by S. R. Hall, F. H.      #
# Allen and I. D. Brown [Acta Cryst. (1991), A47, 655-685].                  #
#                                                                            #
# The current version of the core CIF dictionary is obtainable from          #
# ftp://ftp.iucr.org/pub/cif_core.dic.                                       #
#                                                                            #
# Software is freely available for graphical display of the structure(s)     #
# in this CIF. For information consult the CIF software page                 #
# http://www.iucr.org/resources/cif/software.                                #
#                                                                            #
# This file may be used for bona fide research purposes within the           #
# scientific community so long as proper attribution is given to the journal # 
# article from which it was obtained.                                        #
#                                                                            #
##############################################################################
data_I
_database_code_depnum_ccdc_archive 'CCDC 1427116'
_audit_creation_method     'SHELXL-2014/7'
_chemical_name_systematic
;
Benzene-1,3,5-tricarboxylic acid--4-pyridone (1/3)
;
_chemical_name_common     ?
_chemical_formula_moiety     'C9 H6 O6, 3(C5 H5 N O)'
_chemical_formula_sum     'C24 H21 N3 O9'
_chemical_formula_iupac     'C9 H6 O6, 3C5 H5 N O'
_chemical_formula_weight     495.44
_chemical_melting_point     ?
_shelx_space_group_comment
;
The symmetry employed for this shelxl refinement is uniquely defined
by the following loop, which should always be used as a source of
symmetry information in preference to the above space-group names.
They are only intended as comments.
;
_space_group_crystal_system     orthorhombic
_space_group_name_H-M_alt     'P n a 21'
_space_group_name_Hall     'P 2c -2n'
loop_
    _space_group_symop_operation_xyz
    'x, y, z'
    '-x, -y, z+1/2'
    'x+1/2, -y+1/2, z'
    '-x+1/2, y+1/2, z+1/2'
_cell_length_a     12.699(3)
_cell_length_b     26.498(6)
_cell_length_c     6.6591(14)
_cell_angle_alpha     90
_cell_angle_beta     90
_cell_angle_gamma     90
_cell_volume     2240.9(8)
_cell_formula_units_Z     4
_cell_measurement_reflns_used     1078
_cell_measurement_theta_min     3.07
_cell_measurement_theta_max     19.15
_cell_measurement_temperature     120(2)
_exptl_crystal_description     rod
_exptl_crystal_colour     colorless
_exptl_crystal_size_max     0.110
_exptl_crystal_size_mid     0.070
_exptl_crystal_size_min     0.050
_exptl_crystal_density_diffrn     1.469
_exptl_crystal_density_meas     ?
_exptl_crystal_density_method     ?
_exptl_crystal_F_000     1032
_exptl_absorpt_coefficient_mu     0.114
_exptl_absorpt_correction_type     multi-scan
_exptl_absorpt_process_details
;
(SADABS; Krause <i>et al.</i>, 2015)
;
_shelx_estimated_absorpt_T_min     0.988
_shelx_estimated_absorpt_T_max     0.994
_exptl_absorpt_correction_T_min     0.6471
_exptl_absorpt_correction_T_max     0.7449
_diffrn_ambient_temperature     120(2)
_diffrn_radiation_type     MoK\a
_diffrn_radiation_wavelength     0.71073
_diffrn_radiation_source     'fine-focus sealed tube'
_diffrn_radiation_monochromator     graphite
_diffrn_measurement_device_type     'Bruker APEXII'
_diffrn_measurement_method     'combination of \w and \f-scans '
_diffrn_detector_area_resol_mean     8.33
_diffrn_reflns_number     19034
_diffrn_reflns_av_R_equivalents     0.1086
_diffrn_reflns_theta_min     1.537
_diffrn_reflns_theta_max     23.362
_diffrn_reflns_theta_full     23.362
_diffrn_measured_fraction_theta_max     0.998
_diffrn_measured_fraction_theta_full     0.998
_diffrn_reflns_limit_h_min     -14
_diffrn_reflns_limit_h_max     14
_diffrn_reflns_limit_k_min     -29
_diffrn_reflns_limit_k_max     29
_diffrn_reflns_limit_l_min     -7
_diffrn_reflns_limit_l_max     7
_refine_special_details     ?
_reflns_number_total     3257
_reflns_number_gt     2418
_reflns_threshold_expression     'I > 2\s(I)'
_refine_ls_structure_factor_coef     Fsqd
_refine_ls_matrix_type     full
_refine_ls_R_factor_all     0.1003
_refine_ls_R_factor_gt     0.0689
_refine_ls_wR_factor_gt     0.1534
_refine_ls_wR_factor_ref     0.1712
_refine_ls_goodness_of_fit_ref     1.043
_refine_ls_restrained_S_all     1.043
_refine_ls_number_reflns     3257
_refine_ls_number_parameters     328
_refine_ls_number_restraints     1
_refine_ls_hydrogen_treatment     constr
_refine_ls_weighting_scheme     calc
_refine_ls_weighting_details
                      'w=1/[\s^2^(Fo^2^)+(0.1002P)^2^] where P=(Fo^2^+2Fc^2^)/3'
_atom_sites_solution_hydrogens     geom
_atom_sites_solution_primary     direct
_atom_sites_solution_secondary     difmap
_refine_ls_shift/su_max     0.000
_refine_ls_shift/su_mean     0.000
_refine_diff_density_max     0.434
_refine_diff_density_min     -0.430
_refine_ls_extinction_method     none
_refine_ls_extinction_coef     .
_refine_ls_abs_structure_details
;
Flack <i>x</i> determined using 801 quotients
[(<i>I</i>^+^)-(<i>I</i>^-^)]/[(<i>I</i>^+^)+(<i>I</i>^-^)]
(Parsons <i>et al.</i>, 2013).
;
_refine_ls_abs_structure_Flack     0.1(10)
loop_
    _atom_type_symbol
    _atom_type_description
    _atom_type_scat_dispersion_real
    _atom_type_scat_dispersion_imag
    _atom_type_scat_source
    'C' 'C' 0.0033 0.0016
                         'International Tables Vol C Tables 4.2.6.8 and 6.1.1.4'
    'H' 'H' 0.0000 0.0000
                         'International Tables Vol C Tables 4.2.6.8 and 6.1.1.4'
    'N' 'N' 0.0061 0.0033
                         'International Tables Vol C Tables 4.2.6.8 and 6.1.1.4'
    'O' 'O' 0.0106 0.0060
                         'International Tables Vol C Tables 4.2.6.8 and 6.1.1.4'
_computing_data_collection
;
APEX2 (Bruker, 2012)
;
_computing_cell_refinement
;
SAINT (Bruker 2012)
;
_computing_data_reduction
;
SAINT (Bruker 2012)
;
_computing_structure_solution
;
SHELXS97 (Sheldrick, 2008)
;
_computing_structure_refinement
;
SHELXL2014/7 (Sheldrick, 2015)
;
_computing_molecular_graphics
;
OLEX2 (Dolomanov <i>et al.</i>, 2009) and Mercury (Macrae <i>et al.</i>,
2008)
;
_computing_publication_material
;
publCIF (Westrip, 2010)
;
loop_
    _atom_site_type_symbol
    _atom_site_label
    _atom_site_fract_x
    _atom_site_fract_y
    _atom_site_fract_z
    _atom_site_U_iso_or_equiv
    _atom_site_adp_type
    _atom_site_calc_flag
    _atom_site_occupancy
    _atom_site_disorder_assembly
    _atom_site_disorder_group
    O O1 0.4424(4) 0.29680(18) 0.8670(10) 0.0258(14) Uani d 1 . .
    N N1 0.1387(5) 0.2479(3) 0.8807(11) 0.0282(18) Uani d 1 . .
    H H1N 0.0730 0.2374 0.8841 0.034 Uiso calc 1 . .
    C C1 0.2175(6) 0.2147(3) 0.9013(15) 0.029(2) Uani d 1 . .
    H H1 0.2017 0.1799 0.9202 0.035 Uiso calc 1 . .
    C C2 0.3205(6) 0.2300(3) 0.8955(14) 0.028(2) Uani d 1 . .
    H H2 0.3754 0.2059 0.9094 0.034 Uiso calc 1 . .
    C C3 0.3455(5) 0.2814(3) 0.8692(14) 0.023(2) Uani d 1 . .
    C C4 0.2598(6) 0.3152(3) 0.8499(14) 0.029(2) Uani d 1 . .
    H H4 0.2720 0.3503 0.8335 0.035 Uiso calc 1 . .
    C C5 0.1594(6) 0.2968(3) 0.8551(15) 0.030(2) Uani d 1 . .
    H H5 0.1023 0.3197 0.8400 0.036 Uiso calc 1 . .
    O O2 0.7873(4) 0.71124(18) 0.8498(10) 0.0258(14) Uani d 1 . .
    N N2 1.1005(5) 0.7401(2) 0.8856(11) 0.0268(18) Uani d 1 . .
    H H2N 1.1684 0.7465 0.8913 0.032 Uiso calc 1 . .
    C C6 1.0301(6) 0.7782(3) 0.9018(15) 0.029(2) Uani d 1 . .
    H H6 1.0550 0.8116 0.9216 0.034 Uiso calc 1 . .
    C C7 0.9253(6) 0.7700(3) 0.8907(14) 0.025(2) Uani d 1 . .
    H H7 0.8779 0.7976 0.9023 0.030 Uiso calc 1 . .
    C C8 0.8859(5) 0.7208(3) 0.8619(14) 0.0216(19) Uani d 1 . .
    C C9 0.9618(5) 0.6815(3) 0.8493(14) 0.026(2) Uani d 1 . .
    H H9 0.9392 0.6476 0.8330 0.031 Uiso calc 1 . .
    C C10 1.0663(6) 0.6920(3) 0.8605(14) 0.028(2) Uani d 1 . .
    H H10 1.1161 0.6654 0.8507 0.034 Uiso calc 1 . .
    O O3 0.0529(4) 0.56842(19) 0.8945(9) 0.0217(14) Uani d 1 . .
    N N3 -0.0040(5) 0.5697(3) 1.4925(12) 0.0283(19) Uani d 1 . .
    H H3N -0.0161 0.5691 1.6226 0.034 Uiso calc 1 . .
    C C11 -0.0812(6) 0.5564(3) 1.3647(15) 0.023(2) Uani d 1 . .
    H H11 -0.1479 0.5468 1.4167 0.028 Uiso calc 1 . .
    C C12 -0.0659(7) 0.5566(3) 1.1636(14) 0.025(2) Uani d 1 . .
    H H12 -0.1218 0.5476 1.0756 0.030 Uiso calc 1 . .
    C C13 0.0335(6) 0.5702(3) 1.0850(13) 0.020(2) Uani d 1 . .
    C C14 0.1109(6) 0.5847(3) 1.2259(13) 0.023(2) Uani d 1 . .
    H H13 0.1780 0.5954 1.1794 0.027 Uiso calc 1 . .
    C C15 0.0916(7) 0.5838(3) 1.4248(13) 0.022(2) Uani d 1 . .
    H H15 0.1453 0.5931 1.5172 0.026 Uiso calc 1 . .
    O O4 0.6262(4) 0.39539(18) 0.7880(11) 0.0327(16) Uani d 1 . .
    O O5 0.4504(3) 0.39158(18) 0.7983(10) 0.0270(14) Uani d 1 . .
    H H5O 0.4625 0.3607 0.8143 0.040 Uiso calc 1 . .
    O O6 0.7915(4) 0.57133(19) 0.7531(10) 0.0257(14) Uani d 1 . .
    O O7 0.6792(4) 0.63488(19) 0.8051(13) 0.046(2) Uani d 1 . .
    H H7O 0.7346 0.6513 0.8273 0.069 Uiso calc 1 . .
    O O8 0.2964(4) 0.61537(19) 0.7789(11) 0.0293(14) Uani d 1 . .
    O O9 0.2359(4) 0.53621(19) 0.8195(9) 0.0261(15) Uani d 1 . .
    H H9O 0.1794 0.5512 0.8474 0.039 Uiso calc 1 . .
    C C16 0.5281(5) 0.4719(3) 0.7808(14) 0.0161(17) Uani d 1 . .
    C C17 0.6164(5) 0.5025(3) 0.7756(13) 0.0196(19) Uani d 1 . .
    H H17 0.6845 0.4878 0.7736 0.023 Uiso calc 1 . .
    C C18 0.6062(5) 0.5544(3) 0.7733(13) 0.0163(17) Uani d 1 . .
    C C19 0.5061(6) 0.5761(3) 0.7777(14) 0.0200(18) Uani d 1 . .
    H H19 0.4990 0.6118 0.7774 0.024 Uiso calc 1 . .
    C C20 0.4175(5) 0.5460(3) 0.7823(13) 0.0177(18) Uani d 1 . .
    C C21 0.4275(6) 0.4933(3) 0.7853(14) 0.0195(18) Uani d 1 . .
    H H21 0.3667 0.4725 0.7903 0.023 Uiso calc 1 . .
    C C22 0.5408(6) 0.4164(3) 0.7873(14) 0.0229(19) Uani d 1 . .
    C C23 0.3122(5) 0.5701(3) 0.7927(13) 0.021(2) Uani d 1 . .
    C C24 0.7028(6) 0.5873(3) 0.7757(14) 0.0204(18) Uani d 1 . .
loop_
    _atom_site_aniso_label
    _atom_site_aniso_U_11
    _atom_site_aniso_U_22
    _atom_site_aniso_U_33
    _atom_site_aniso_U_12
    _atom_site_aniso_U_13
    _atom_site_aniso_U_23
    O1 0.011(3) 0.021(3) 0.046(4) -0.002(2) 0.004(3) 0.002(3)
    N1 0.013(3) 0.029(4) 0.043(5) -0.010(3) 0.004(4) -0.003(4)
    C1 0.024(5) 0.025(5) 0.040(6) -0.008(4) -0.001(4) -0.001(5)
    C2 0.024(5) 0.024(5) 0.037(6) 0.002(4) 0.005(4) 0.001(4)
    C3 0.016(4) 0.024(4) 0.028(5) 0.001(4) -0.001(4) -0.008(4)
    C4 0.021(4) 0.026(5) 0.039(6) -0.005(4) 0.000(5) 0.001(5)
    C5 0.021(4) 0.030(5) 0.038(6) 0.002(4) -0.002(4) 0.001(5)
    O2 0.013(3) 0.022(3) 0.042(4) 0.000(2) -0.004(3) -0.003(3)
    N2 0.012(3) 0.030(4) 0.038(5) -0.003(3) -0.003(4) 0.002(4)
    C6 0.018(5) 0.021(5) 0.046(6) -0.006(4) 0.000(4) 0.003(5)
    C7 0.023(5) 0.014(4) 0.037(5) 0.001(3) 0.001(4) 0.006(4)
    C8 0.011(4) 0.028(5) 0.026(5) -0.005(3) -0.006(4) 0.002(4)
    C9 0.020(4) 0.014(4) 0.044(6) -0.003(3) 0.002(4) 0.001(4)
    C10 0.021(4) 0.025(5) 0.040(6) 0.000(4) 0.004(4) 0.001(5)
    O3 0.018(3) 0.025(3) 0.023(4) 0.004(2) 0.001(3) 0.000(3)
    N3 0.042(5) 0.019(4) 0.024(4) 0.003(4) 0.001(4) -0.005(3)
    C11 0.012(4) 0.022(5) 0.036(6) 0.000(3) 0.003(4) 0.001(5)
    C12 0.024(5) 0.017(5) 0.033(6) 0.003(4) -0.003(4) -0.007(4)
    C13 0.024(5) 0.006(4) 0.028(6) 0.005(4) 0.001(4) 0.000(4)
    C14 0.011(4) 0.026(5) 0.031(6) 0.002(4) -0.002(4) 0.000(4)
    C15 0.018(5) 0.024(5) 0.022(5) 0.001(4) -0.007(4) 0.001(4)
    O4 0.012(3) 0.023(3) 0.063(5) 0.005(2) 0.006(3) 0.004(4)
    O5 0.012(3) 0.018(3) 0.050(4) -0.003(2) 0.000(3) 0.006(4)
    O6 0.009(3) 0.025(3) 0.043(4) 0.000(2) 0.001(3) -0.003(3)
    O7 0.013(3) 0.021(3) 0.106(6) -0.004(2) 0.011(4) -0.011(4)
    O8 0.016(3) 0.019(3) 0.053(4) 0.001(2) 0.000(3) -0.004(3)
    O9 0.013(3) 0.022(3) 0.043(4) -0.001(2) 0.006(3) 0.003(3)
    C16 0.010(4) 0.016(4) 0.022(4) 0.004(3) -0.003(4) -0.007(4)
    C17 0.010(4) 0.027(4) 0.021(5) 0.003(3) 0.000(4) -0.003(4)
    C18 0.011(4) 0.015(4) 0.022(4) 0.002(3) 0.002(4) -0.006(4)
    C19 0.016(4) 0.019(4) 0.025(5) 0.000(3) 0.000(4) 0.003(4)
    C20 0.011(4) 0.014(4) 0.028(5) 0.000(3) -0.003(4) -0.002(4)
    C21 0.013(4) 0.022(4) 0.024(5) -0.003(3) 0.001(4) 0.004(4)
    C22 0.021(5) 0.023(4) 0.025(5) 0.000(4) 0.003(4) -0.005(5)
    C23 0.011(4) 0.021(5) 0.030(6) -0.005(3) -0.003(4) 0.000(4)
    C24 0.022(5) 0.016(4) 0.023(5) -0.001(3) 0.002(4) 0.002(4)
_geom_special_details
;
All e.s.d.'s (except the e.s.d. in the dihedral angle between two l.s. planes)
are estimated using the full covariance matrix. The cell e.s.d.'s are taken
into account individually in the estimation of e.s.d.'s in distances, angles
and torsion angles; correlations between e.s.d.'s in cell parameters are only
used when they are defined by crystal symmetry. An approximate (isotropic)
treatment of cell e.s.d.'s is used for estimating e.s.d.'s involving l.s.
planes.
;
loop_
    _geom_bond_atom_site_label_1
    _geom_bond_atom_site_label_2
    _geom_bond_site_symmetry_2
    _geom_bond_distance
    _geom_bond_publ_flag
    O1 C3 . 1.295(8) ?
    N1 C5 . 1.334(10) ?
    N1 C1 . 1.340(10) ?
    N1 H1N . 0.8800 ?
    C1 C2 . 1.371(11) ?
    C1 H1 . 0.9500 ?
    C2 C3 . 1.410(11) ?
    C2 H2 . 0.9500 ?
    C3 C4 . 1.414(10) ?
    C4 C5 . 1.365(10) ?
    C4 H4 . 0.9500 ?
    C5 H5 . 0.9500 ?
    O2 C8 . 1.280(8) ?
    N2 C6 . 1.353(10) ?
    N2 C10 . 1.356(10) ?
    N2 H2N . 0.8800 ?
    C6 C7 . 1.350(11) ?
    C6 H6 . 0.9500 ?
    C7 C8 . 1.410(10) ?
    C7 H7 . 0.9500 ?
    C8 C9 . 1.421(10) ?
    C9 C10 . 1.358(10) ?
    C9 H9 . 0.9500 ?
    C10 H10 . 0.9500 ?
    O3 C13 . 1.293(10) ?
    N3 C11 . 1.345(10) ?
    N3 C15 . 1.348(10) ?
    N3 H3N . 0.8800 ?
    C11 C12 . 1.353(12) ?
    C11 H11 . 0.9500 ?
    C12 C13 . 1.413(12) ?
    C12 H12 . 0.9500 ?
    C13 C14 . 1.413(12) ?
    C14 C15 . 1.347(12) ?
    C14 H13 . 0.9500 ?
    C15 H15 . 0.9500 ?
    O4 C22 . 1.220(8) ?
    O5 C22 . 1.324(8) ?
    O5 H5O . 0.8400 ?
    O6 C24 . 1.213(9) ?
    O7 C24 . 1.310(9) ?
    O7 H7O . 0.8400 ?
    O8 C23 . 1.221(8) ?
    O9 C23 . 1.332(8) ?
    O9 H9O . 0.8400 ?
    C16 C17 . 1.385(9) ?
    C16 C21 . 1.398(9) ?
    C16 C22 . 1.481(10) ?
    C17 C18 . 1.380(9) ?
    C17 H17 . 0.9500 ?
    C18 C19 . 1.395(10) ?
    C18 C24 . 1.506(10) ?
    C19 C20 . 1.380(10) ?
    C19 H19 . 0.9500 ?
    C20 C21 . 1.401(10) ?
    C20 C23 . 1.484(10) ?
    C21 H21 . 0.9500 ?
loop_
    _geom_angle_atom_site_label_1
    _geom_angle_atom_site_label_2
    _geom_angle_atom_site_label_3
    _geom_angle_site_symmetry_1
    _geom_angle_site_symmetry_3
    _geom_angle
    _geom_angle_publ_flag
    C5 N1 C1 . . 120.3(7) ?
    C5 N1 H1N . . 119.8 ?
    C1 N1 H1N . . 119.8 ?
    N1 C1 C2 . . 121.0(8) ?
    N1 C1 H1 . . 119.5 ?
    C2 C1 H1 . . 119.5 ?
    C1 C2 C3 . . 120.4(7) ?
    C1 C2 H2 . . 119.8 ?
    C3 C2 H2 . . 119.8 ?
    O1 C3 C2 . . 121.3(7) ?
    O1 C3 C4 . . 122.0(7) ?
    C2 C3 C4 . . 116.7(7) ?
    C5 C4 C3 . . 119.4(7) ?
    C5 C4 H4 . . 120.3 ?
    C3 C4 H4 . . 120.3 ?
    N1 C5 C4 . . 122.2(7) ?
    N1 C5 H5 . . 118.9 ?
    C4 C5 H5 . . 118.9 ?
    C6 N2 C10 . . 120.0(6) ?
    C6 N2 H2N . . 120.0 ?
    C10 N2 H2N . . 120.0 ?
    C7 C6 N2 . . 121.8(8) ?
    C7 C6 H6 . . 119.1 ?
    N2 C6 H6 . . 119.1 ?
    C6 C7 C8 . . 120.4(7) ?
    C6 C7 H7 . . 119.8 ?
    C8 C7 H7 . . 119.8 ?
    O2 C8 C7 . . 122.6(7) ?
    O2 C8 C9 . . 121.0(7) ?
    C7 C8 C9 . . 116.4(7) ?
    C10 C9 C8 . . 120.6(7) ?
    C10 C9 H9 . . 119.7 ?
    C8 C9 H9 . . 119.7 ?
    N2 C10 C9 . . 120.8(7) ?
    N2 C10 H10 . . 119.6 ?
    C9 C10 H10 . . 119.6 ?
    C11 N3 C15 . . 121.2(8) ?
    C11 N3 H3N . . 119.4 ?
    C15 N3 H3N . . 119.4 ?
    N3 C11 C12 . . 121.4(8) ?
    N3 C11 H11 . . 119.3 ?
    C12 C11 H11 . . 119.3 ?
    C11 C12 C13 . . 119.7(8) ?
    C11 C12 H12 . . 120.2 ?
    C13 C12 H12 . . 120.2 ?
    O3 C13 C12 . . 121.6(8) ?
    O3 C13 C14 . . 121.9(8) ?
    C12 C13 C14 . . 116.4(8) ?
    C15 C14 C13 . . 121.4(9) ?
    C15 C14 H13 . . 119.3 ?
    C13 C14 H13 . . 119.3 ?
    C14 C15 N3 . . 119.8(8) ?
    C14 C15 H15 . . 120.1 ?
    N3 C15 H15 . . 120.1 ?
    C22 O5 H5O . . 109.5 ?
    C24 O7 H7O . . 109.5 ?
    C23 O9 H9O . . 109.5 ?
    C17 C16 C21 . . 120.2(6) ?
    C17 C16 C22 . . 119.7(6) ?
    C21 C16 C22 . . 120.1(6) ?
    C18 C17 C16 . . 120.5(7) ?
    C18 C17 H17 . . 119.7 ?
    C16 C17 H17 . . 119.7 ?
    C17 C18 C19 . . 119.7(7) ?
    C17 C18 C24 . . 120.0(6) ?
    C19 C18 C24 . . 120.2(6) ?
    C20 C19 C18 . . 120.3(7) ?
    C20 C19 H19 . . 119.8 ?
    C18 C19 H19 . . 119.8 ?
    C19 C20 C21 . . 120.2(6) ?
    C19 C20 C23 . . 119.2(6) ?
    C21 C20 C23 . . 120.6(6) ?
    C16 C21 C20 . . 119.1(6) ?
    C16 C21 H21 . . 120.4 ?
    C20 C21 H21 . . 120.4 ?
    O4 C22 O5 . . 123.0(7) ?
    O4 C22 C16 . . 123.4(7) ?
    O5 C22 C16 . . 113.6(6) ?
    O8 C23 O9 . . 123.6(6) ?
    O8 C23 C20 . . 124.6(6) ?
    O9 C23 C20 . . 111.8(6) ?
    O6 C24 O7 . . 124.5(7) ?
    O6 C24 C18 . . 123.6(7) ?
    O7 C24 C18 . . 111.9(6) ?
loop_
    _geom_torsion_atom_site_label_1
    _geom_torsion_atom_site_label_2
    _geom_torsion_atom_site_label_3
    _geom_torsion_atom_site_label_4
    _geom_torsion_site_symmetry_1
    _geom_torsion_site_symmetry_2
    _geom_torsion_site_symmetry_3
    _geom_torsion_site_symmetry_4
    _geom_torsion
    _geom_torsion_publ_flag
    C5 N1 C1 C2 . . . . -0.3(15) ?
    N1 C1 C2 C3 . . . . 0.5(15) ?
    C1 C2 C3 O1 . . . . 178.7(9) ?
    C1 C2 C3 C4 . . . . 0.1(14) ?
    O1 C3 C4 C5 . . . . -179.4(9) ?
    C2 C3 C4 C5 . . . . -0.8(14) ?
    C1 N1 C5 C4 . . . . -0.4(15) ?
    C3 C4 C5 N1 . . . . 1.0(15) ?
    C10 N2 C6 C7 . . . . -1.1(14) ?
    N2 C6 C7 C8 . . . . 0.2(15) ?
    C6 C7 C8 O2 . . . . -179.8(9) ?
    C6 C7 C8 C9 . . . . 1.0(14) ?
    O2 C8 C9 C10 . . . . 179.4(9) ?
    C7 C8 C9 C10 . . . . -1.4(14) ?
    C6 N2 C10 C9 . . . . 0.7(14) ?
    C8 C9 C10 N2 . . . . 0.6(15) ?
    C15 N3 C11 C12 . . . . 0.2(13) ?
    N3 C11 C12 C13 . . . . 1.0(14) ?
    C11 C12 C13 O3 . . . . 176.6(8) ?
    C11 C12 C13 C14 . . . . -2.2(13) ?
    O3 C13 C14 C15 . . . . -176.3(8) ?
    C12 C13 C14 C15 . . . . 2.4(13) ?
    C13 C14 C15 N3 . . . . -1.3(14) ?
    C11 N3 C15 C14 . . . . -0.1(13) ?
    C21 C16 C17 C18 . . . . -0.5(14) ?
    C22 C16 C17 C18 . . . . -178.8(8) ?
    C16 C17 C18 C19 . . . . 0.4(13) ?
    C16 C17 C18 C24 . . . . 177.7(8) ?
    C17 C18 C19 C20 . . . . -0.6(14) ?
    C24 C18 C19 C20 . . . . -177.8(8) ?
    C18 C19 C20 C21 . . . . 0.8(14) ?
    C18 C19 C20 C23 . . . . 178.3(8) ?
    C17 C16 C21 C20 . . . . 0.7(13) ?
    C22 C16 C21 C20 . . . . 179.0(9) ?
    C19 C20 C21 C16 . . . . -0.9(13) ?
    C23 C20 C21 C16 . . . . -178.3(8) ?
    C17 C16 C22 O4 . . . . -0.2(15) ?
    C21 C16 C22 O4 . . . . -178.4(9) ?
    C17 C16 C22 O5 . . . . 177.9(7) ?
    C21 C16 C22 O5 . . . . -0.3(13) ?
    C19 C20 C23 O8 . . . . 7.1(15) ?
    C21 C20 C23 O8 . . . . -175.5(9) ?
    C19 C20 C23 O9 . . . . -172.7(8) ?
    C21 C20 C23 O9 . . . . 4.7(12) ?
    C17 C18 C24 O6 . . . . 10.1(14) ?
    C19 C18 C24 O6 . . . . -172.7(9) ?
    C17 C18 C24 O7 . . . . -169.9(8) ?
    C19 C18 C24 O7 . . . . 7.3(12) ?
loop_
    _geom_hbond_atom_site_label_D
    _geom_hbond_atom_site_label_H
    _geom_hbond_atom_site_label_A
    _geom_hbond_site_symmetry_A
    _geom_hbond_distance_DH
    _geom_hbond_distance_HA
    _geom_hbond_distance_DA
    _geom_hbond_angle_DHA
    N1 H1N O1 3_455 0.88 1.89 2.762(8) 168.7
    N2 H2N O2 3_565 0.88 1.90 2.711(8) 152.4
    N3 H3N O3 1_556 0.88 2.01 2.773(10) 144.1
    N3 H3N O6 1_456 0.88 2.59 3.124(9) 119.6
    O5 H5O O1 . 0.84 1.75 2.555(7) 160.6
    O7 H7O O2 . 0.84 1.73 2.463(7) 144.6
    O9 H9O O3 . 0.84 1.70 2.526(7) 167.1
    C1 H1 O4 3_455 0.95 2.38 3.227(10) 147.9
    C4 H4 O5 . 0.95 2.53 3.174(9) 125.5
    C6 H6 O7 3_565 0.95 2.26 3.051(9) 140.4
    C7 H7 O8 3_565 0.95 2.66 3.530(9) 152.7
    C9 H9 O3 1_655 0.95 2.58 3.227(9) 125.7
    C11 H11 O6 1_456 0.95 2.46 3.076(11) 122.7
    C11 H11 O9 2_565 0.95 2.55 3.159(9) 122.0
    C12 H12 O6 1_455 0.95 2.49 3.302(11) 142.9
    C14 H13 O4 2_665 0.95 2.60 3.405(10) 142.6
    C15 H15 O8 1_556 0.95 2.66 3.608(10) 177.9
_shelx_hkl_file
;
   0   0  -1   -1.15    0.17
   0   0  -1   -1.27    0.13
   0   0  -1   -1.31    0.17
   0   0  -1   -1.21    0.11
   0   0   1   -1.17    0.12
   0   0   1   -1.39    0.15
   0   0   1   -1.30    0.13
   0   0   1   -1.07    0.19
   0   0  -2  985.20   21.75
   0   0  -2  974.38   23.45
   0   0  -2  966.98   22.58
   0   0   2  970.01   22.80
   0   0   2 1000.00   21.75
   0   0  -3   -0.06    0.20
   0   0  -3    0.22    0.29
   0   0   3    0.36    0.34
   0   0   3   -0.21    0.21
   0   0  -4   49.93    1.56
   0   0  -4   50.42    1.83
   0   0   4   51.06    1.83
   0   0   4   51.04    1.54
   0   0  -5   -0.22    0.24
   0   0  -5   -0.07    0.35
   0   0   5    0.03    0.43
   0   0   5   -0.10    0.27
   0   0  -6    1.60    0.51
   0   0   6    1.23    0.63
   0   0  -7   -0.13    0.43
   0   0   7   -0.42    0.50
  -1   0   7    0.14    0.55
   1   0  -7    0.16    0.45
  -1   0   6   -0.07    0.52
   1   0  -6    1.55    0.50
  -1   0   5    0.38    0.46
   1   0  -5    0.40    0.37
   1   0  -5    0.25    0.27
  -1   0   4   -0.12    0.24
  -1   0   4    0.46    0.45
   1   0  -4    0.17    0.25
   1   0  -4    0.53    0.35
  -1   0   3   -0.17    0.21
  -1   0   3    0.16    0.36
   1   0  -3   -0.44    0.25
   1   0  -3    0.05    0.21
  -1   0   2   -0.17    0.38
   1   0  -2    1.53    0.25
  -1   0   1    0.03    0.04
  -1   0   1    0.03    0.14
  -1   0   1    0.13    0.21
   1   0  -1    0.01    0.19
   1   0  -1    0.20    0.17
   1   0  -1    0.26    0.15
  -1   0   0   -0.16    0.05
  -1   0   0   -0.10    0.07
  -1   0   0   -0.05    0.07
  -1   0   0   -0.13    0.06
   1   0   0    0.01    0.07
   1   0   0   -0.03    0.04
   1   0   0    0.04    0.08
   1   0   0   -0.05    0.07
  -1   0  -1   -0.13    0.16
  -1   0  -1    0.00    0.13
  -1   0  -1    0.00    0.13
  -1   0  -1    0.12    0.20
   1   0   1    0.14    0.19
   1   0   1    0.06    0.18
   1   0   1   -0.12    0.14
   1   0   1    0.18    0.18
   1   0   2    1.46    0.32
   1   0   2    0.31    0.36
  -1   0  -3    0.84    0.35
   1   0   3   -0.37    0.24
   1   0   3    0.19    0.21
   1   0   3   -0.25    0.29
  -1   0  -4    0.55    0.28
  -1   0  -4    0.19    0.35
   1   0   4   -0.15    0.41
   1   0   4    0.55    0.32
  -1   0  -5    0.45    0.42
  -1   0  -5    0.21    0.25
   1   0   5    0.88    0.49
   1   0   5    0.48    0.31
  -1   0  -6    0.24    0.46
   1   0   6    0.09    0.38
   1   0   6   -0.01    0.48
  -1   0  -7    0.51    0.44
   1   0   7    0.24    0.58
  -2   0   7    0.21    0.52
   2   0  -7   -0.10    0.45
  -2   0   6    0.82    0.58
   2   0  -6   -0.36    0.37
  -2   0   5    0.25    0.44
   2   0  -5    0.17    0.28
   2   0  -5   -0.30    0.33
  -2   0   4    1.67    0.49
   2   0  -4    1.17    0.39
   2   0  -4    0.61    0.26
  -2   0   3    1.14    0.43
   2   0  -3    1.07    0.28
   2   0  -3    1.00    0.34
  -2   0   2    6.31    0.56
   2   0  -2    5.72    0.36
   2   0  -2    6.21    0.44
   2   0  -2    7.04    0.54
  -2   0   1    3.33    0.30
  -2   0   1    2.93    0.35
  -2   0   1    2.82    0.24
   2   0  -1    3.15    0.30
   2   0  -1    3.36    0.25
   2   0  -1    3.35    0.31
  -2   0   0   40.05    1.00
  -2   0   0   39.48    1.09
  -2   0   0   38.10    1.11
  -2   0   0   41.47    1.06
   2   0   0   40.64    1.10
   2   0   0   40.19    1.06
   2   0   0   39.22    1.12
  -2   0  -1    2.98    0.35
  -2   0  -1    2.86    0.25
   2   0   1    2.69    0.31
   2   0   1    3.83    0.33
   2   0   1    3.14    0.25
  -2   0  -2    7.44    0.59
   2   0   2    5.98    0.46
   2   0   2    6.74    0.46
   2   0   2    6.80    0.52
  -2   0  -3    2.33    0.45
   2   0   3    0.93    0.28
   2   0   3    1.16    0.36
   2   0   3    0.68    0.31
  -2   0  -4    0.78    0.40
   2   0   4    1.14    0.33
   2   0   4    0.21    0.34
   2   0   4    1.25    0.32
  -2   0  -5    0.57    0.45
   2   0   5    0.34    0.35
   2   0   5   -0.03    0.47
  -2   0  -6    0.04    0.43
   2   0   6    0.59    0.41
   2   0   6    0.02    0.44
  -2   0  -7   -0.07    0.50
   2   0   7   -0.19    0.58
  -3   0   7    1.14    0.61
   3   0  -7    0.32    0.42
  -3   0   6   -0.19    0.48
   3   0  -6   -0.18    0.36
  -3   0   5   -0.73    0.37
   3   0  -5   -0.08    0.27
   3   0  -5   -0.11    0.32
  -3   0   4    0.30    0.36
   3   0  -4   -0.08    0.26
   3   0  -4   -0.07    0.23
  -3   0   3   -0.34    0.32
   3   0  -3   -0.13    0.24
   3   0  -3   -0.19    0.22
  -3   0   2   -0.60    0.28
   3   0  -2    0.34    0.26
   3   0  -2   -0.17    0.21
   3   0  -2    0.11    0.19
  -3   0   1    0.03    0.20
  -3   0   1   -0.02    0.25
   3   0  -1    0.05    0.21
   3   0  -1   -0.09    0.22
   3   0  -1    0.15    0.23
  -3   0   0   -0.17    0.22
  -3   0   0   -0.04    0.16
   3   0   0   -0.28    0.21
   3   0   0    0.06    0.16
   3   0   0   -0.06    0.24
  -3   0  -1   -0.07    0.26
   3   0   1   -0.05    0.14
   3   0   1    0.09    0.27
   3   0   1    0.32    0.24
   3   0   1    0.01    0.13
  -3   0  -2    0.24    0.29
   3   0   2    0.26    0.29
   3   0   2    0.21    0.24
   3   0   2   -0.19    0.21
  -3   0  -3    0.19    0.33
   3   0   3   -0.37    0.25
   3   0   3   -0.53    0.18
   3   0   3    0.26    0.28
  -3   0  -4    0.20    0.38
   3   0   4   -0.04    0.30
   3   0   4   -0.31    0.22
   3   0   4   -0.11    0.32
  -3   0  -5   -0.24    0.38
   3   0   5    0.44    0.37
   3   0   5    0.17    0.30
   3   0   5    0.76    0.46
  -3   0  -6   -0.38    0.43
   3   0   6    0.22    0.41
   3   0   6    0.23    0.49
  -3   0  -7    0.16    0.55
   3   0   7    0.35    0.58
  -4   0   7    0.60    0.59
   4   0  -7    0.29    0.44
  -4   0   6    2.96    0.71
   4   0  -6    1.42    0.48
  -4   0   5    1.68    0.59
   4   0  -5    1.28    0.39
   4   0  -5    0.84    0.40
  -4   0   4    3.33    0.60
   4   0  -4    3.62    0.52
   4   0  -4    3.56    0.48
   4   0  -4    4.38    0.38
  -4   0   3    0.92    0.38
   4   0  -3    0.73    0.29
   4   0  -3    0.51    0.31
   4   0  -3    1.21    0.24
  -4   0   2    2.11    0.43
   4   0  -2    2.03    0.29
   4   0  -2    2.33    0.37
   4   0  -2    2.01    0.36
  -4   0   1    1.28    0.32
   4   0  -1    1.67    0.32
   4   0  -1    1.21    0.28
   4   0  -1    1.61    0.33
  -4   0   0    0.08    0.17
  -4   0   0    0.66    0.28
   4   0   0    0.05    0.24
   4   0   0    0.13    0.28
   4   0   0    0.26    0.18
  -4   0  -1    1.74    0.37
   4   0   1    2.12    0.36
   4   0   1    1.70    0.36
  -4   0  -2    1.80    0.40
   4   0   2    2.10    0.42
   4   0   2    2.31    0.38
   4   0   2    2.30    0.30
  -4   0  -3    0.82    0.40
   4   0   3    1.38    0.34
   4   0   3    1.12    0.37
   4   0   3    0.93    0.29
  -4   0  -4    3.92    0.62
   4   0   4    4.09    0.52
   4   0   4    3.90    0.52
   4   0   4    3.09    0.53
  -4   0  -5    1.08    0.53
   4   0   5    2.05    0.46
   4   0   5    0.94    0.48
   4   0   5    1.98    0.51
  -4   0  -6    2.08    0.64
   4   0   6    2.60    0.55
   4   0   6    2.89    0.65
   4   0   6    2.22    0.56
  -4   0  -7   -0.41    0.47
   4   0   7    0.73    0.61
  -5   0   6   -0.22    0.54
   5   0  -6    0.11    0.39
  -5   0   5    0.40    0.53
   5   0  -5    0.48    0.38
   5   0  -5    0.41    0.36
  -5   0   4    0.12    0.44
   5   0  -4   -0.12    0.23
   5   0  -4   -0.09    0.27
   5   0  -4    0.16    0.32
  -5   0   3    0.35    0.39
   5   0  -3    0.42    0.23
   5   0  -3    0.15    0.28
   5   0  -3    0.17    0.28
  -5   0   2    0.04    0.33
   5   0  -2    0.24    0.27
   5   0  -2   -0.12    0.26
   5   0  -2    0.23    0.24
  -5   0   1   -0.12    0.27
   5   0  -1    0.05    0.27
   5   0  -1    0.08    0.26
   5   0  -1    0.08    0.26
  -5   0   0    0.42    0.19
  -5   0   0    0.34    0.28
   5   0   0   -0.05    0.26
   5   0   0    0.01    0.19
   5   0   0    0.12    0.26
  -5   0  -1    0.08    0.29
   5   0   1    0.05    0.31
   5   0   1   -0.02    0.26
  -5   0  -2   -0.03    0.33
   5   0   2    0.02    0.18
   5   0   2    0.41    0.19
   5   0   2    0.35    0.28
   5   0   2    0.27    0.29
  -5   0  -3   -0.19    0.34
   5   0   3    0.43    0.28
   5   0   3   -0.24    0.29
   5   0   3    0.60    0.26
  -5   0  -4    0.14    0.39
   5   0   4    0.11    0.34
   5   0   4    0.50    0.31
   5   0   4    0.35    0.30
  -5   0  -5   -0.22    0.43
   5   0   5   -0.17    0.31
   5   0   5    0.63    0.41
   5   0   5    0.39    0.41
  -5   0  -6   -0.05    0.51
   5   0   6    0.14    0.42
   5   0   6    0.09    0.37
   5   0   6   -0.26    0.47
  -6   0   6    0.03    0.57
   6   0  -6    0.15    0.38
  -6   0   5    2.01    0.68
   6   0  -5    3.60    0.56
   6   0  -5    2.74    0.56
  -6   0   4    3.02    0.65
   6   0  -4    3.04    0.53
   6   0  -4    4.16    0.57
  -6   0   3   11.03    0.84
   6   0  -3   11.56    0.78
   6   0  -3    9.96    0.74
   6   0  -3   10.80    0.56
  -6   0   2    9.68    0.77
   6   0  -2    8.33    0.66
   6   0  -2   10.59    0.70
   6   0  -2    9.64    0.56
  -6   0   1   18.31    0.82
   6   0  -1   19.07    0.92
   6   0  -1   17.95    0.80
   6   0  -1   18.88    0.96
  -6   0   0   16.27    0.87
  -6   0   0   17.00    0.60
   6   0   0   15.67    0.81
   6   0   0   17.06    0.88
   6   0   0   17.15    0.63
  -6   0  -1   18.35    0.96
   6   0   1   17.93    0.92
   6   0   1   17.31    0.90
  -6   0  -2   10.06    0.85
   6   0   2    8.99    0.71
   6   0   2    8.79    0.38
   6   0   2   10.30    0.75
   6   0   2    9.14    0.39
  -6   0  -3   10.99    0.90
   6   0   3   12.59    0.84
   6   0   3   10.92    0.75
   6   0   3   10.02    0.54
  -6   0  -4    3.21    0.66
   6   0   4    3.45    0.56
   6   0   4    3.90    0.51
   6   0   4    4.45    0.65
  -6   0  -5    3.39    0.76
   6   0   5    4.11    0.62
   6   0   5    4.16    0.70
   6   0   5    3.17    0.57
  -6   0  -6    0.86    0.61
   6   0   6   -0.39    0.36
   6   0   6    0.77    0.53
  -7   0   6    0.12    0.61
   7   0  -6   -0.24    0.39
  -7   0   5   -0.16    0.54
   7   0  -5    0.25    0.35
   7   0  -5    0.15    0.38
  -7   0   4   -0.71    0.42
   7   0  -4   -0.08    0.32
   7   0  -4    0.06    0.34
  -7   0   3   -0.01    0.39
   7   0  -3   -0.39    0.24
   7   0  -3    0.02    0.30
   7   0  -3    0.37    0.34
  -7   0   2   -0.31    0.33
   7   0  -2   -0.09    0.27
   7   0  -2    0.30    0.32
   7   0  -2    0.03    0.30
  -7   0   1    0.01    0.31
  -7   0   1   -0.13    0.27
   7   0  -1    0.42    0.32
   7   0  -1    0.02    0.27
  -7   0   0    0.36    0.33
  -7   0   0   -0.04    0.19
   7   0   0   -0.29    0.26
   7   0   0    0.02    0.30
  -7   0  -1   -0.05    0.31
   7   0   1   -0.11    0.28
   7   0   1    0.16    0.33
  -7   0  -2    0.05    0.35
   7   0   2    0.13    0.34
   7   0   2    0.12    0.31
  -7   0  -3    0.12    0.40
   7   0   3    0.15    0.30
   7   0   3    0.21    0.23
   7   0   3    0.06    0.36
  -7   0  -4    0.43    0.51
   7   0   4   -0.39    0.36
   7   0   4    0.99    0.39
  -7   0  -5   -0.25    0.52
   7   0   5    0.77    0.50
   7   0   5    0.44    0.39
  -7   0  -6    0.23    0.60
   7   0   6   -0.23    0.45
   7   0   6    0.57    0.45
  -8   0   6   -0.31    0.60
   8   0  -6    0.20    0.41
  -8   0   5    1.32    0.65
   8   0  -5    0.53    0.45
   8   0  -5    0.77    0.43
  -8   0   4    1.81    0.63
   8   0  -4    1.16    0.45
   8   0  -4    2.85    0.56
  -8   0   3    2.42    0.61
   8   0  -3    2.47    0.50
   8   0  -3    2.07    0.41
   8   0  -3    2.38    0.50
  -8   0   2    6.58    0.69
   8   0  -2    5.96    0.58
   8   0  -2    6.66    0.73
   8   0  -2    6.50    0.70
  -8   0   1    7.21    0.72
  -8   0   1    6.94    0.56
   8   0  -1    6.67    0.69
   8   0  -1    7.94    0.60
  -8   0   0   14.71    0.59
  -8   0   0   12.19    0.87
   8   0   0   15.72    0.86
   8   0   0   15.86    0.95
  -8   0  -1    8.04    0.82
   8   0   1    7.61    0.77
   8   0   1    6.94    0.74
  -8   0  -2    5.55    0.72
   8   0   2    5.94    0.72
   8   0   2    7.19    0.77
  -8   0  -3    3.21    0.65
   8   0   3    2.94    0.56
   8   0   3    2.20    0.57
  -8   0  -4    1.31    0.59
   8   0   4    2.39    0.62
   8   0   4    1.67    0.49
  -8   0  -5    1.21    0.61
   8   0   5    0.60    0.51
   8   0   5    1.04    0.48
  -8   0  -6    0.35    0.62
   8   0   6   -0.04    0.53
   8   0   6    0.04    0.44
  -9   0   5   -0.95    0.59
   9   0  -5    0.00    0.39
   9   0  -5    0.36    0.43
  -9   0   4    0.10    0.55
   9   0  -4   -0.30    0.33
   9   0  -4    0.28    0.41
  -9   0   3   -0.13    0.50
   9   0  -3    0.18    0.37
   9   0  -3   -0.01    0.31
   9   0  -3    0.18    0.34
  -9   0   2    0.46    0.39
   9   0  -2    0.04    0.34
   9   0  -2    0.04    0.35
   9   0  -2    0.15    0.36
  -9   0   1    0.43    0.34
  -9   0   1    0.68    0.39
   9   0  -1    0.24    0.34
   9   0  -1    0.24    0.33
  -9   0   0    0.07    0.20
  -9   0   0   -0.66    0.30
   9   0   0   -0.01    0.36
   9   0   0    0.47    0.39
  -9   0  -1   -0.17    0.35
   9   0   1    0.09    0.37
   9   0   1    0.32    0.38
  -9   0  -2   -0.48    0.37
   9   0   2   -0.16    0.33
   9   0   2    0.02    0.38
  -9   0  -3   -0.23    0.45
   9   0   3    0.24    0.38
   9   0   3    0.74    0.50
  -9   0  -4    0.07    0.51
   9   0   4    0.15    0.39
   9   0   4   -0.63    0.43
  -9   0  -5   -0.38    0.55
   9   0   5    0.79    0.55
   9   0   5    0.18    0.39
 -10   0   5    3.23    0.87
  10   0  -5    3.13    0.65
 -10   0   4   10.57    1.12
  10   0  -4    7.94    0.89
  10   0  -4    7.00    0.85
 -10   0   3    2.29    0.60
  10   0  -3    1.11    0.50
  10   0  -3    1.88    0.49
 -10   0   2    3.44    0.67
 -10   0   2    3.30    0.61
  10   0  -2    2.78    0.51
  10   0  -2    2.85    0.57
 -10   0   1    5.20    0.74
 -10   0   1    5.14    0.56
  10   0  -1    4.97    0.65
  10   0  -1    3.94    0.69
 -10   0   0    0.60    0.45
  10   0   0    0.72    0.44
  10   0   0    1.23    0.44
 -10   0  -1    4.56    0.74
  10   0   1    3.73    0.67
  10   0   1    4.46    0.68
 -10   0  -2    3.09    0.69
  10   0   2    3.52    0.67
  10   0   2    2.25    0.59
 -10   0  -3    2.49    0.68
  10   0   3    2.65    0.62
  10   0   3    2.10    0.57
 -10   0  -4    9.11    1.10
  10   0   4   10.04    1.03
  10   0   4    9.65    1.08
 -10   0  -5    3.95    0.89
  10   0   5    3.10    0.66
  10   0   5    4.19    0.84
 -11   0   4   -0.02    0.57
  11   0  -4   -0.17    0.41
  11   0  -4   -0.24    0.41
 -11   0   3    1.02    0.55
  11   0  -3    0.01    0.40
  11   0  -3    1.26    0.45
 -11   0   2   -0.15    0.44
  11   0  -2    0.33    0.41
  11   0  -2    0.41    0.40
 -11   0   1    0.85    0.52
  11   0  -1    0.34    0.45
  11   0  -1    0.22    0.43
 -11   0   0   -0.45    0.43
  11   0   0   -0.27    0.38
  11   0   0    0.30    0.42
 -11   0  -1    0.20    0.50
  11   0   1   -0.08    0.41
  11   0   1    0.62    0.48
 -11   0  -2   -0.20    0.49
  11   0   2    0.26    0.41
  11   0   2    0.25    0.48
 -11   0  -3    1.19    0.59
  11   0   3    2.11    0.60
  11   0   3    1.10    0.53
 -11   0  -4    0.75    0.64
  11   0   4   -0.55    0.46
  11   0   4    0.50    0.44
 -12   0   3    1.57    0.64
  12   0  -3    2.32    0.64
 -12   0   2    4.33    0.78
  12   0  -2    4.18    0.68
  12   0  -2    2.73    0.70
 -12   0   1   -0.10    0.53
  12   0  -1    0.22    0.45
  12   0  -1    0.90    0.48
 -12   0   0    4.53    0.82
  12   0   0    5.78    0.81
  12   0   0    5.99    0.85
 -12   0  -1    0.61    0.57
  12   0   1    1.34    0.58
  12   0   1    1.21    0.56
 -12   0  -2    4.34    0.81
  12   0   2    3.40    0.74
  12   0   2    3.83    0.77
 -12   0  -3    2.33    0.76
  12   0   3    2.81    0.70
  12   0   3    1.61    0.64
 -13   0   2    0.43    0.58
  13   0  -2   -0.07    0.49
 -13   0   1    0.15    0.55
  13   0  -1    0.87    0.52
  13   0  -1   -1.04    0.39
 -13   0   0    0.10    0.58
  13   0   0    0.22    0.44
  13   0   0    0.73    0.54
 -13   0  -1    0.52    0.61
  13   0   1    0.81    0.56
  13   0   1   -0.09    0.44
 -13   0  -2    2.00    0.72
  13   0   2    0.07    0.50
  13   0   2    0.03    0.49
  14   0  -1    0.87    0.54
  14   0  -1    0.30    0.53
 -14   0   0   -0.22    0.60
  14   0   0    0.51    0.53
  14   0   0    0.96    0.53
  14   0   1    0.88    0.59
  14  -1   1    1.38    0.62
  14  -1   0    0.74    0.61
  14  -1   0   -0.19    0.43
 -14   1   0   -0.20    0.57
  14  -1  -1    1.31    0.61
  13  -1   2    0.77    0.56
  13  -1   2    2.03    0.67
 -13   1  -2    1.71    0.72
  13  -1   1    1.11    0.55
  13  -1   1    1.11    0.61
 -13   1  -1    0.14    0.56
  13  -1   0    5.79    0.83
  13  -1   0    3.07    0.71
 -13   1   0    3.71    0.86
  13  -1  -1    0.79    0.55
  13  -1  -1    0.66    0.53
 -13   1   1    0.51    0.57
  13  -1  -2    1.93    0.67
 -13   1   2    2.74    0.76
  12  -1   3   -0.01    0.44
  12  -1   3    0.31    0.50
 -12   1  -3    0.32    0.60
  12  -1   2    0.60    0.46
  12  -1   2    1.36    0.58
 -12   1  -2    0.53    0.57
  12  -1   1    0.82    0.56
  12  -1   1    1.69    0.58
 -12   1  -1    1.09    0.60
  12  -1   0    0.41    0.48
  12  -1   0    0.39    0.45
 -12   1   0    0.79    0.57
  12  -1  -1    0.95    0.48
  12  -1  -1    1.32    0.54
 -12   1   1    0.92    0.60
  12  -1  -2    1.13    0.49
  12  -1  -2    0.01    0.47
 -12   1   2    0.34    0.52
  12  -1  -3    0.12    0.43
 -12   1   3    1.60    0.63
  11  -1   4    0.81    0.49
  11  -1   4   -0.39    0.47
 -11   1  -4    0.88    0.67
  11  -1   3    4.77    0.77
  11  -1   3    5.21    0.82
 -11   1  -3    5.65    0.90
  11  -1   2    0.05    0.42
  11  -1   2    0.74    0.48
 -11   1  -2    0.90    0.57
  11  -1   1   19.62    1.26
  11  -1   1   23.50    1.28
 -11   1  -1   22.35    1.35
  11  -1   0    1.43    0.51
  11  -1   0    0.49    0.45
 -11   1   0    0.51    0.51
  11  -1  -1   20.67    1.13
  11  -1  -1   21.58    1.28
 -11   1   1   24.92    1.32
  11  -1  -2    1.15    0.46
  11  -1  -2    1.09    0.49
 -11   1   2    1.31    0.56
  11  -1  -3    4.95    0.77
 -11   1   3    5.69    0.83
 -11   1   3    6.72    0.86
  11  -1  -4   -0.36    0.41
  11  -1  -4    0.14    0.44
 -11   1   4    0.73    0.63
  10  -1   5    1.03    0.51
  10  -1   5    1.77    0.67
 -10   1  -5    1.86    0.77
  10  -1   4    1.21    0.50
  10  -1   4    1.27    0.59
 -10   1  -4    0.95    0.58
  10  -1   3    6.16    0.81
  10  -1   3    7.27    0.92
 -10   1  -3    8.25    1.00
  10  -1   2    3.75    0.71
  10  -1   2    4.11    0.69
 -10   1  -2    4.96    0.79
  10  -1   1   16.61    1.05
  10  -1   1   14.69    1.04
 -10   1  -1   15.81    1.12
  10  -1   0    5.52    0.77
  10  -1   0    6.05    0.72
 -10   1   0    6.11    0.81
  10  -1  -1   15.03    0.96
  10  -1  -1   16.24    1.11
 -10   1   1   15.85    0.81
 -10   1   1   16.18    1.04
  10  -1  -2    3.91    0.58
  10  -1  -2    4.00    0.69
 -10   1   2    4.48    0.66
 -10   1   2    4.70    0.74
  10  -1  -3    3.88    0.66
  10  -1  -3    7.32    0.86
 -10   1   3    6.54    0.83
  10  -1  -4    1.27    0.48
  10  -1  -4    0.47    0.45
 -10   1   4    2.29    0.67
  10  -1  -5    0.67    0.49
  10  -1  -5    0.56    0.46
 -10   1   5    1.69    0.73
   9  -1   5    1.84    0.64
   9  -1   5    1.40    0.50
  -9   1  -5    2.02    0.72
   9  -1   4   -0.04    0.43
   9  -1   4    1.08    0.48
  -9   1  -4    1.07    0.58
   9  -1   3    2.89    0.65
   9  -1   3    2.36    0.57
  -9   1  -3    1.45    0.60
   9  -1   2   -0.28    0.30
   9  -1   2   -0.30    0.39
  -9   1  -2   -0.45    0.39
   9  -1   1    3.67    0.64
   9  -1   1    3.19    0.57
  -9   1  -1    2.68    0.59
   9  -1   0    0.25    0.34
   9  -1   0    0.31    0.37
  -9   1   0   -0.23    0.36
  -9   1   0    0.19    0.23
   9  -1  -1    2.88    0.52
   9  -1  -1    2.95    0.57
  -9   1   1    4.01    0.59
  -9   1   1    3.35    0.48
   9  -1  -2    0.48    0.40
   9  -1  -2    0.38    0.35
  -9   1   2    0.05    0.39
  -9   1   2   -0.16    0.37
   9  -1  -3    0.83    0.43
   9  -1  -3    1.96    0.50
   9  -1  -3    1.76    0.44
  -9   1   3    1.44    0.57
   9  -1  -4    0.60    0.43
   9  -1  -4    0.75    0.43
  -9   1   4    0.99    0.61
   9  -1  -5    1.62    0.52
   9  -1  -5    1.42    0.52
  -9   1   5    0.53    0.65
   8  -1   6    0.01    0.51
   8  -1   6    0.07    0.39
  -8   1  -6    0.62    0.67
   8  -1   5    0.76    0.42
   8  -1   5    0.36    0.50
  -8   1  -5    0.39    0.56
   8  -1   4    0.14    0.44
   8  -1   4    0.41    0.41
  -8   1  -4    0.26    0.48
   8  -1   3    0.63    0.46
   8  -1   3    1.32    0.44
  -8   1  -3    0.33    0.48
   8  -1   2    1.96    0.46
   8  -1   2    1.24    0.47
  -8   1  -2    0.98    0.46
   8  -1   1    4.17    0.61
   8  -1   1    3.48    0.55
  -8   1  -1    3.16    0.56
   8  -1   0    5.23    0.64
   8  -1   0    5.17    0.62
  -8   1   0    5.32    0.40
  -8   1   0    5.90    0.66
   8  -1  -1    2.93    0.53
   8  -1  -1    4.13    0.52
  -8   1   1    4.09    0.48
  -8   1   1    3.11    0.54
   8  -1  -2    1.10    0.40
   8  -1  -2    1.15    0.39
   8  -1  -2    1.09    0.36
  -8   1   2    0.62    0.39
   8  -1  -3    0.83    0.42
   8  -1  -3    0.95    0.35
   8  -1  -3    0.72    0.39
  -8   1   3    1.33    0.52
   8  -1  -4    0.36    0.35
   8  -1  -4    0.60    0.42
  -8   1   4   -0.31    0.55
   8  -1  -5    0.73    0.45
   8  -1  -5    0.33    0.41
  -8   1   5   -0.45    0.54
   8  -1  -6   -0.15    0.43
  -8   1   6    0.06    0.62
   7  -1   6    0.51    0.55
  -7   1  -6    1.34    0.66
   7  -1   5    0.76    0.42
   7  -1   5    1.02    0.51
  -7   1  -5    0.81    0.57
   7  -1   4    2.15    0.58
   7  -1   4    3.56    0.60
  -7   1  -4    1.48    0.59
   7  -1   3    1.02    0.26
   7  -1   3    1.45    0.49
   7  -1   3    0.91    0.37
  -7   1  -3    0.85    0.45
   7  -1   2    1.07    0.18
   7  -1   2    1.31    0.40
   7  -1   2    0.83    0.36
  -7   1  -2    0.98    0.42
   7  -1   1    0.74    0.38
   7  -1   1    1.38    0.39
  -7   1  -1    1.02    0.40
   7  -1   0    1.19    0.38
   7  -1   0    1.74    0.41
  -7   1   0    1.46    0.26
  -7   1   0    0.50    0.35
   7  -1  -1    0.94    0.35
   7  -1  -1    0.98    0.37
  -7   1   1    0.95    0.33
  -7   1   1    0.88    0.36
   7  -1  -2    0.41    0.34
   7  -1  -2    1.06    0.33
   7  -1  -2    1.08    0.36
  -7   1   2    0.51    0.38
   7  -1  -3    0.69    0.32
   7  -1  -3    0.73    0.36
   7  -1  -3    1.61    0.40
  -7   1   3    0.59    0.44
   7  -1  -4    3.06    0.53
   7  -1  -4    1.53    0.46
  -7   1   4    3.25    0.70
   7  -1  -5    1.36    0.46
   7  -1  -5    0.34    0.42
  -7   1   5    1.67    0.64
   7  -1  -6    0.52    0.43
  -7   1   6    0.48    0.66
   6  -1   6   -1.02    0.33
  -6   1  -6   -0.71    0.51
   6  -1   5    1.26    0.45
   6  -1   5    1.87    0.57
   6  -1   5    1.54    0.47
  -6   1  -5    1.68    0.64
   6  -1   4    1.86    0.44
   6  -1   4    2.13    0.53
   6  -1   4    1.95    0.41
  -6   1  -4    2.31    0.59
   6  -1   3    5.31    0.45
   6  -1   3    6.54    0.67
   6  -1   3    5.21    0.66
  -6   1  -3    5.58    0.71
   6  -1   2    3.11    0.47
   6  -1   2    2.74    0.27
   6  -1   2    2.84    0.26
   6  -1   2    1.67    0.43
  -6   1  -2    2.52    0.51
   6  -1   1    4.65    0.54
   6  -1   1    4.48    0.29
   6  -1   1    4.97    0.56
  -6   1  -1    4.20    0.56
   6  -1   0    1.54    0.39
   6  -1   0    1.51    0.38
  -6   1   0    1.22    0.35
  -6   1   0    1.56    0.26
   6  -1  -1    4.29    0.50
   6  -1  -1    4.39    0.54
  -6   1   1    4.71    0.53
  -6   1   1    4.78    0.47
   6  -1  -2    2.72    0.39
   6  -1  -2    2.76    0.46
   6  -1  -2    2.73    0.43
  -6   1   2    2.49    0.48
   6  -1  -3    4.86    0.57
   6  -1  -3    6.01    0.49
   6  -1  -3    5.16    0.59
  -6   1   3    5.08    0.67
   6  -1  -4    2.15    0.47
   6  -1  -4    1.81    0.36
   6  -1  -4    2.01    0.45
  -6   1   4    2.21    0.59
   6  -1  -5    1.18    0.43
   6  -1  -5    2.16    0.51
  -6   1   5    1.33    0.62
   6  -1  -6    0.51    0.40
  -6   1   6    0.16    0.60
   5  -1   6    0.10    0.52
   5  -1   6   -0.32    0.37
  -5   1  -6    0.31    0.54
   5  -1   5    0.73    0.46
   5  -1   5    1.12    0.39
   5  -1   5    1.49    0.47
  -5   1  -5    1.02    0.58
   5  -1   4    1.27    0.44
   5  -1   4    1.82    0.42
   5  -1   4    1.59    0.40
  -5   1  -4    1.68    0.52
   5  -1   3    3.76    0.49
   5  -1   3    3.13    0.54
   5  -1   3    4.48    0.45
  -5   1  -3    4.26    0.61
   5  -1   2    2.44    0.45
   5  -1   2    2.70    0.43
   5  -1   2    2.32    0.27
   5  -1   2    1.95    0.27
  -5   1  -2    1.73    0.44
   5  -1   1   28.33    1.10
   5  -1   1   27.68    1.10
   5  -1   1   27.15    0.77
   5  -1   1   28.40    0.77
  -5   1  -1   27.55    1.11
   5  -1   0    1.06    0.24
   5  -1   0    1.46    0.34
   5  -1   0    0.97    0.33
  -5   1   0    1.22    0.33
  -5   1   0    1.36    0.23
   5  -1  -1   26.18    0.98
   5  -1  -1   28.29    1.05
   5  -1  -1   28.78    1.10
  -5   1   1   26.40    0.99
   5  -1  -2    2.29    0.41
   5  -1  -2    2.85    0.42
   5  -1  -2    2.51    0.35
  -5   1   2    2.40    0.45
   5  -1  -3    3.70    0.39
   5  -1  -3    3.30    0.48
   5  -1  -3    3.55    0.47
  -5   1   3    3.52    0.56
   5  -1  -4    1.89    0.42
   5  -1  -4    2.16    0.34
   5  -1  -4    1.14    0.40
  -5   1   4    2.33    0.59
   5  -1  -5    0.87    0.41
   5  -1  -5    0.29    0.37
  -5   1   5    0.84    0.56
   5  -1  -6    0.44    0.40
  -5   1   6   -0.47    0.54
   4  -1   7   -0.43    0.53
  -4   1  -7    0.15    0.55
   4  -1   6    0.37    0.53
   4  -1   6    0.68    0.42
  -4   1  -6    0.06    0.49
   4  -1   5   -0.12    0.29
   4  -1   5    0.09    0.38
   4  -1   5    0.39    0.41
  -4   1  -5    0.32    0.46
   4  -1   4    0.90    0.37
   4  -1   4    0.98    0.38
   4  -1   4    1.13    0.35
  -4   1  -4    1.07    0.47
   4  -1   3    1.72    0.35
   4  -1   3    2.08    0.42
   4  -1   3    1.63    0.35
  -4   1  -3    1.68    0.44
   4  -1   2    7.21    0.55
   4  -1   2    8.36    0.45
   4  -1   2    8.17    0.63
  -4   1  -2    8.67    0.70
   4  -1   1    8.11    0.35
   4  -1   1    8.29    0.35
   4  -1   1    7.21    0.55
   4  -1   1    7.25    0.53
  -4   1  -1    7.90    0.59
   4  -1   0   26.10    0.78
   4  -1   0   24.96    0.91
   4  -1   0   24.45    0.96
  -4   1   0   24.49    0.94
  -4   1   0   25.44    0.77
   4  -1  -1    7.11    0.53
   4  -1  -1    7.27    0.50
   4  -1  -1    7.94    0.54
  -4   1   1    7.42    0.53
   4  -1  -2    7.86    0.60
   4  -1  -2    6.73    0.55
   4  -1  -2    8.38    0.48
  -4   1   2    8.61    0.69
   4  -1  -3    1.66    0.35
   4  -1  -3    1.28    0.34
   4  -1  -3    1.64    0.29
  -4   1   3    1.52    0.44
   4  -1  -4    0.69    0.26
   4  -1  -4    0.94    0.33
   4  -1  -4    1.03    0.35
  -4   1   4    1.34    0.50
   4  -1  -5    0.11    0.31
   4  -1  -5   -0.27    0.29
  -4   1   5    1.56    0.57
   4  -1  -6    0.06    0.36
  -4   1   6    1.13    0.56
   4  -1  -7   -0.10    0.39
  -4   1   7    0.06    0.57
   3  -1   7    0.19    0.60
  -3   1  -7    0.11    0.54
   3  -1   6    0.37    0.53
   3  -1   6    0.08    0.41
  -3   1  -6   -0.28    0.43
   3  -1   5    3.14    0.52
   3  -1   5    2.91    0.58
   3  -1   5    3.14    0.49
  -3   1  -5    2.75    0.62
   3  -1   4    0.00    0.23
   3  -1   4    0.45    0.33
   3  -1   4    0.55    0.37
  -3   1  -4    0.47    0.39
   3  -1   3    3.14    0.44
   3  -1   3    2.58    0.42
   3  -1   3    3.53    0.42
  -3   1  -3    2.48    0.47
   3  -1   2    1.26    0.34
   3  -1   2    2.09    0.33
   3  -1   2    1.20    0.28
  -3   1  -2    2.17    0.41
   3  -1   1    0.60    0.16
   3  -1   1    0.78    0.19
   3  -1   1    0.72    0.26
   3  -1   1    1.21    0.32
  -3   1  -1    0.66    0.29
   3  -1   0    9.84    0.42
   3  -1   0    9.43    0.53
   3  -1   0    9.39    0.56
  -3   1   0    9.68    0.55
  -3   1   0    9.43    0.41
   3  -1  -1    0.60    0.24
   3  -1  -1    0.53    0.23
   3  -1  -1    0.74    0.26
  -3   1   1    0.69    0.23
  -3   1   1    0.91    0.29
   3  -1  -2    2.03    0.33
   3  -1  -2    1.70    0.31
   3  -1  -2    1.38    0.26
  -3   1   2    1.27    0.37
   3  -1  -3    2.89    0.40
   3  -1  -3    2.51    0.40
  -3   1   3    3.19    0.52
   3  -1  -4    0.36    0.27
   3  -1  -4    0.14    0.28
  -3   1   4    0.10    0.39
   3  -1  -5    3.05    0.55
   3  -1  -5    2.17    0.45
  -3   1   5    2.48    0.58
   3  -1  -6   -0.07    0.36
  -3   1   6    0.65    0.52
   3  -1  -7    0.16    0.41
  -3   1   7    0.77    0.56
   2  -1   7    0.82    0.62
  -2   1  -7    1.01    0.60
   2  -1   6    0.81    0.41
   2  -1   6    0.37    0.54
  -2   1  -6    1.55    0.58
   2  -1   5   10.00    0.94
   2  -1   5    9.66    0.72
   2  -1   5    8.55    0.65
  -2   1  -5    9.29    0.96
   2  -1   4    0.86    0.40
   2  -1   4    1.09    0.31
   2  -1   4    1.10    0.34
  -2   1  -4    1.33    0.44
   2  -1   3   18.14    0.84
   2  -1   3   18.19    0.77
   2  -1   3   16.97    0.80
  -2   1  -3   18.44    0.97
   2  -1   2    1.37    0.30
   2  -1   2    1.61    0.32
   2  -1   2    1.78    0.27
  -2   1  -2    1.58    0.35
   2  -1   1    9.89    0.53
   2  -1   1   10.56    0.42
   2  -1   1   10.33    0.50
  -2   1  -1    9.72    0.41
  -2   1  -1   10.76    0.58
   2  -1   0    0.26    0.17
   2  -1   0    0.06    0.20
   2  -1   0    0.28    0.17
   2  -1   0    0.19    0.14
  -2   1   0    0.20    0.13
  -2   1   0    0.22    0.16
  -2   1   0    0.34    0.20
  -2   1   0    0.37    0.18
   2  -1  -1   10.06    0.50
   2  -1  -1   11.28    0.45
   2  -1  -1    9.20    0.51
  -2   1   1    8.93    0.49
  -2   1   1    9.76    0.55
  -2   1   1   10.45    0.49
   2  -1  -2    1.64    0.29
   2  -1  -2    1.67    0.29
  -2   1   2    1.74    0.39
   2  -1  -3   18.50    0.89
   2  -1  -3   17.99    0.78
  -2   1   3   20.05    0.99
   2  -1  -4    1.29    0.38
   2  -1  -4    0.80    0.29
  -2   1   4    0.82    0.44
   2  -1  -5   10.06    0.68
   2  -1  -5    6.84    0.75
  -2   1   5    7.63    0.89
   2  -1  -6    0.47    0.44
  -2   1   6   -0.87    0.43
   2  -1  -7    0.81    0.51
  -2   1   7    0.97    0.58
   1  -1   7    0.48    0.59
  -1   1  -7    0.80    0.49
   1  -1   6   10.59    0.79
   1  -1   6    9.91    1.06
  -1   1  -6   13.63    1.23
   1  -1   5    4.46    0.72
   1  -1   5    4.48    0.55
  -1   1  -5    4.11    0.66
  -1   1  -5    4.71    0.49
   1  -1   4   37.87    1.29
   1  -1   4   37.32    1.46
  -1   1  -4   36.62    1.52
  -1   1  -4   37.21    1.25
   1  -1   3    8.57    0.55
   1  -1   3    8.82    0.51
   1  -1   3    7.83    0.67
  -1   1  -3    8.67    0.68
   1  -1   2   92.83    2.33
   1  -1   2   94.28    2.33
   1  -1   2   92.32    2.47
  -1   1  -2   94.02    2.33
  -1   1  -2   91.47    2.55
   1  -1   1    2.11    0.21
   1  -1   1    1.80    0.27
   1  -1   1    2.11    0.24
   1  -1   1    1.90    0.24
  -1   1  -1    1.89    0.20
  -1   1  -1    1.86    0.27
  -1   1  -1    1.99    0.23
   1  -1   0    8.34    0.28
   1  -1   0    8.14    0.29
   1  -1   0    7.97    0.30
   1  -1   0    8.39    0.26
  -1   1   0    8.31    0.29
  -1   1   0    8.66    0.29
  -1   1   0    8.49    0.30
  -1   1   0    8.39    0.27
   1  -1  -1    2.22    0.24
   1  -1  -1    1.83    0.22
   1  -1  -1    2.00    0.28
  -1   1   1    1.62    0.21
  -1   1   1    2.18    0.29
  -1   1   1    2.04    0.22
   1  -1  -2   90.62    2.32
   1  -1  -2   91.38    2.22
   1  -1  -2   90.36    2.45
  -1   1   2   93.00    2.50
   1  -1  -3    8.39    0.65
   1  -1  -3    8.52    0.54
  -1   1   3    7.45    0.68
   1  -1  -4   36.37    1.43
   1  -1  -4   36.45    1.25
  -1   1   4   35.03    1.48
   1  -1  -5    4.05    0.49
   1  -1  -5    4.80    0.66
  -1   1   5    3.64    0.68
   1  -1  -6    7.55    0.87
  -1   1   6   10.48    1.10
   1  -1  -7    1.11    0.50
  -1   1   7    0.99    0.64
   0  -1   7    0.97    0.61
   0   1  -7    0.02    0.43
   0  -1   6    0.73    0.57
   0   1  -6   -0.10    0.37
   0  -1   5    0.18    0.28
   0  -1   5   -0.70    0.37
   0   1  -5    0.06    0.25
   0   1  -5    0.45    0.39
   0  -1   4    0.93    0.34
   0   1  -4    0.87    0.30
   0  -1   3    9.56    0.52
   0  -1   3    8.48    0.67
   0   1  -3    8.82    0.49
   0   1  -3    8.38    0.70
   0  -1   1    3.87    0.21
   0  -1   1    3.40    0.23
   0  -1   1    3.63    0.31
   0  -1   1    3.86    0.30
   0   1  -1    3.91    0.24
   0   1  -1    3.72    0.21
   0   1  -1    3.36    0.29
   0   1  -1    3.70    0.30
   0  -1   0    0.00    0.01
   0  -1   0   -0.01    0.01
   0   1   0    0.00    0.01
   0   1   0    0.00    0.00
   0  -1  -1    3.81    0.26
   0  -1  -1    3.27    0.27
   0  -1  -1    3.87    0.27
   0  -1  -1    3.64    0.31
   0  -1  -1    4.42    0.30
   0   1   1    2.80    0.24
   0   1   1    3.97    0.27
   0   1   1    3.55    0.30
   0  -1  -3    8.93    0.70
   0  -1  -3    8.54    0.54
   0   1   3    8.86    0.53
   0   1   3    8.78    0.65
   0  -1  -4    0.64    0.30
   0  -1  -4    1.50    0.43
   0   1   4   -0.34    0.45
   0  -1  -5   -0.11    0.36
   0  -1  -5    0.59    0.31
   0   1   5    0.53    0.46
   0   1   5    0.37    0.34
   0  -1  -6    0.36    0.40
   0   1   6    0.07    0.50
   0   1   6    0.22    0.36
   0  -1  -7    0.33    0.48
   0   1   7    0.09    0.56
  -1  -1   7    0.74    0.63
   1   1  -7    1.57    0.56
  -1  -1   6    9.72    1.06
   1   1  -6    9.31    0.98
  -1  -1   5    4.73    0.72
   1   1  -5    3.78    0.45
   1   1  -5    4.04    0.64
  -1  -1   4   36.91    1.16
  -1  -1   4   35.83    1.51
   1   1  -4   35.43    1.46
   1   1  -4   37.31    1.20
  -1  -1   3    7.30    0.69
  -1  -1   3    7.20    0.43
   1   1  -3    8.05    0.67
   1   1  -3    7.68    0.47
  -1  -1   2   91.77    2.27
  -1  -1   2   92.15    2.19
  -1  -1   2   93.47    2.54
   1   1  -2   91.65    2.27
   1   1  -2   92.10    2.52
   1   1  -2   93.87    2.19
  -1  -1   1    2.15    0.25
  -1  -1   1    1.29    0.25
  -1  -1   1    2.27    0.19
   1   1  -1    1.92    0.12
   1   1  -1    1.90    0.26
   1   1  -1    1.99    0.18
   1   1  -1    1.88    0.25
  -1  -1   0    8.69    0.25
  -1  -1   0    8.63    0.28
  -1  -1   0    8.19    0.32
  -1  -1   0    8.35    0.30
   1   1   0    8.33    0.30
   1   1   0    8.50    0.28
   1   1   0    8.14    0.32
   1   1   0    8.59    0.24
  -1  -1  -1    1.99    0.23
  -1  -1  -1    2.08    0.26
  -1  -1  -1    2.19    0.25
   1   1   1    1.93    0.23
   1   1   1    2.92    0.29
   1   1   1    1.80    0.24
   1   1   1    2.09    0.23
  -1  -1  -2   90.77    2.50
   1   1   2   91.38    2.43
   1   1   2   94.89    2.34
   1   1   2   90.34    2.35
  -1  -1  -3    9.33    0.68
   1   1   3    8.62    0.56
   1   1   3    8.36    0.56
   1   1   3    7.70    0.60
  -1  -1  -4   37.29    1.32
  -1  -1  -4   37.89    1.51
   1   1   4   38.57    1.51
   1   1   4   38.78    1.34
  -1  -1  -5    4.56    0.70
  -1  -1  -5    3.98    0.51
   1   1   5    3.36    0.65
   1   1   5    4.44    0.56
  -1  -1  -6   11.84    0.81
  -1  -1  -6   10.33    1.06
   1   1   6   11.10    0.81
   1   1   6   11.23    1.11
  -1  -1  -7    1.04    0.56
   1   1   7    0.79    0.58
  -2  -1   7    0.57    0.57
   2   1  -7    1.55    0.55
  -2  -1   6    0.25    0.47
   2   1  -6    0.20    0.41
  -2  -1   5    8.22    0.93
   2   1  -5    9.48    0.87
   2   1  -5    8.36    0.63
  -2  -1   4    0.96    0.44
   2   1  -4    1.25    0.39
   2   1  -4    1.62    0.31
  -2  -1   3   20.69    1.01
   2   1  -3   19.36    0.66
   2   1  -3   19.49    0.76
   2   1  -3   19.06    0.92
  -2  -1   2    1.35    0.38
   2   1  -2    1.79    0.19
   2   1  -2    1.68    0.33
   2   1  -2    1.81    0.25
  -2  -1   1   10.70    0.54
  -2  -1   1   10.25    0.48
  -2  -1   1   10.16    0.36
   2   1  -1   10.80    0.37
   2   1  -1    9.86    0.46
   2   1  -1    9.21    0.55
  -2  -1   0    0.11    0.17
  -2  -1   0    0.21    0.17
  -2  -1   0    0.19    0.12
  -2  -1   0    0.05    0.16
  -2  -1   0    0.44    0.19
   2   1   0    0.35    0.17
   2   1   0    0.43    0.18
   2   1   0    0.27    0.11
  -2  -1  -1   10.37    0.38
  -2  -1  -1    9.90    0.58
   2   1   1   10.54    0.52
   2   1   1   10.38    0.50
   2   1   1   10.28    0.40
  -2  -1  -2    1.51    0.35
   2   1   2    1.13    0.27
   2   1   2    1.62    0.33
   2   1   2    0.89    0.28
  -2  -1  -3   18.44    0.93
   2   1   3   18.57    0.84
   2   1   3   18.18    0.84
   2   1   3   17.45    0.81
  -2  -1  -4    0.95    0.41
   2   1   4    0.82    0.36
   2   1   4    0.87    0.31
   2   1   4    0.62    0.39
  -2  -1  -5    8.70    0.73
  -2  -1  -5    9.72    0.94
   2   1   5    9.36    0.91
   2   1   5    8.98    0.80
  -2  -1  -6    0.74    0.50
  -2  -1  -6    0.38    0.34
   2   1   6    0.51    0.42
   2   1   6   -0.40    0.46
  -2  -1  -7    0.91    0.61
   2   1   7    0.61    0.60
  -3  -1   7   -0.23    0.53
   3   1  -7    0.05    0.45
  -3  -1   6   -0.08    0.47
   3   1  -6    0.10    0.40
  -3  -1   5    2.81    0.64
   3   1  -5    1.52    0.46
   3   1  -5    3.55    0.48
  -3  -1   4   -0.01    0.39
   3   1  -4    0.33    0.26
   3   1  -4    0.25    0.31
  -3  -1   3    2.86    0.53
   3   1  -3    3.40    0.38
   3   1  -3    2.46    0.25
   3   1  -3    1.78    0.37
  -3  -1   2    1.31    0.38
   3   1  -2    1.39    0.28
   3   1  -2    1.63    0.33
   3   1  -2    1.76    0.21
  -3  -1   1    0.53    0.30
  -3  -1   1    0.67    0.22
   3   1  -1    0.49    0.22
   3   1  -1    0.52    0.24
   3   1  -1    0.70    0.27
  -3  -1   0   10.30    0.39
  -3  -1   0    9.15    0.56
   3   1   0   10.24    0.36
   3   1   0   10.50    0.51
   3   1   0    9.57    0.55
  -3  -1  -1    0.59    0.29
  -3  -1  -1    0.62    0.14
   3   1   1    0.39    0.25
   3   1   1    1.02    0.31
   3   1   1    0.61    0.14
  -3  -1  -2    1.67    0.38
   3   1   2    1.92    0.37
   3   1   2    1.46    0.28
   3   1   2    1.85    0.33
  -3  -1  -3    3.11    0.50
   3   1   3    2.75    0.45
   3   1   3    3.20    0.42
   3   1   3    3.22    0.43
  -3  -1  -4    0.62    0.42
   3   1   4    0.03    0.26
   3   1   4    0.53    0.32
   3   1   4   -0.06    0.34
  -3  -1  -5    3.25    0.62
   3   1   5    3.11    0.59
   3   1   5    3.32    0.52
   3   1   5    3.11    0.54
  -3  -1  -6    0.48    0.53
  -3  -1  -6    0.70    0.35
   3   1   6    0.66    0.54
   3   1   6   -0.07    0.38
  -3  -1  -7    0.31    0.52
   3   1   7    0.31    0.57
  -4  -1   7   -0.02    0.58
   4   1  -7    0.21    0.40
  -4  -1   6   -0.59    0.49
   4   1  -6    0.50    0.43
  -4  -1   5    0.26    0.51
   4   1  -5    0.41    0.31
   4   1  -5    0.22    0.34
  -4  -1   4    0.97    0.47
   4   1  -4    0.98    0.23
   4   1  -4    1.49    0.33
   4   1  -4    0.81    0.35
  -4  -1   3    1.27    0.43
   4   1  -3    1.85    0.35
   4   1  -3    1.30    0.24
   4   1  -3    1.91    0.40
  -4  -1   2    8.33    0.62
   4   1  -2    7.60    0.60
   4   1  -2    7.71    0.55
   4   1  -2    7.14    0.41
  -4  -1   1    6.90    0.53
   4   1  -1    7.10    0.44
   4   1  -1    7.41    0.57
   4   1  -1    8.22    0.57
  -4  -1   0   24.16    0.98
  -4  -1   0   26.05    0.74
   4   1   0   26.02    0.92
   4   1   0   25.75    0.96
  -4  -1  -1    8.67    0.62
   4   1   1    7.72    0.58
   4   1   1    6.87    0.54
  -4  -1  -2    7.85    0.44
  -4  -1  -2    9.47    0.75
   4   1   2    8.29    0.62
   4   1   2    8.11    0.61
   4   1   2    8.41    0.42
  -4  -1  -3    1.07    0.41
   4   1   3    1.41    0.36
   4   1   3    1.71    0.34
   4   1   3    1.79    0.43
  -4  -1  -4    0.69    0.43
   4   1   4    0.93    0.36
   4   1   4    1.19    0.41
   4   1   4    0.97    0.37
  -4  -1  -5    0.24    0.45
   4   1   5    0.12    0.38
   4   1   5   -0.18    0.29
   4   1   5    0.20    0.41
  -4  -1  -6    1.50    0.58
   4   1   6    0.49    0.39
   4   1   6    0.23    0.49
   4   1   6    0.71    0.46
  -4  -1  -7   -0.06    0.49
   4   1   7    0.25    0.45
   4   1   7   -0.15    0.53
  -5  -1   6   -0.32    0.54
   5   1  -6   -0.17    0.38
  -5  -1   5    1.47    0.60
   5   1  -5    0.75    0.37
   5   1  -5    1.23    0.45
  -5  -1   4    1.39    0.53
   5   1  -4    1.39    0.41
   5   1  -4    1.52    0.38
   5   1  -4    1.90    0.28
  -5  -1   3    4.47    0.61
   5   1  -3    3.83    0.35
   5   1  -3    4.52    0.56
   5   1  -3    3.34    0.45
  -5  -1   2    2.75    0.47
   5   1  -2    2.21    0.39
   5   1  -2    2.74    0.44
   5   1  -2    2.43    0.32
  -5  -1   1   25.84    0.99
   5   1  -1   28.23    1.10
   5   1  -1   28.42    1.10
   5   1  -1   27.52    0.94
  -5  -1   0    0.90    0.32
  -5  -1   0    1.26    0.22
   5   1   0    0.89    0.19
   5   1   0    1.27    0.33
   5   1   0    1.52    0.35
  -5  -1  -1   28.15    1.16
   5   1   1   29.10    1.11
   5   1   1   28.62    1.11
  -5  -1  -2    2.21    0.24
  -5  -1  -2    2.32    0.45
   5   1   2    2.06    0.40
   5   1   2    1.93    0.39
   5   1   2    2.00    0.24
  -5  -1  -3    4.14    0.62
   5   1   3    5.00    0.61
   5   1   3    4.02    0.54
   5   1   3    4.26    0.42
  -5  -1  -4    1.76    0.52
   5   1   4    1.99    0.49
   5   1   4    2.73    0.45
   5   1   4    2.10    0.44
  -5  -1  -5    1.04    0.57
   5   1   5    1.05    0.46
   5   1   5    0.65    0.38
   5   1   5    0.51    0.43
  -5  -1  -6    0.05    0.50
   5   1   6    0.79    0.51
   5   1   6    1.99    0.57
   5   1   6    0.19    0.41
  -6  -1   6    0.46    0.64
   6   1  -6   -0.35    0.35
  -6  -1   5    1.93    0.68
   6   1  -5    1.65    0.45
   6   1  -5    0.36    0.40
  -6  -1   4    1.18    0.56
   6   1  -4    1.79    0.41
   6   1  -4    1.11    0.40
  -6  -1   3    5.04    0.68
   6   1  -3    5.01    0.55
   6   1  -3    5.20    0.60
   6   1  -3    6.02    0.42
  -6  -1   2    2.81    0.51
   6   1  -2    2.97    0.44
   6   1  -2    2.72    0.45
   6   1  -2    2.33    0.35
  -6  -1   1    4.75    0.47
   6   1  -1    4.79    0.47
   6   1  -1    4.61    0.53
   6   1  -1    4.46    0.52
  -6  -1   0    1.45    0.24
  -6  -1   0    1.40    0.37
   6   1   0    1.38    0.23
   6   1   0    2.06    0.42
   6   1   0    1.79    0.37
  -6  -1  -1    4.88    0.58
   6   1   1    4.60    0.55
   6   1   1    4.53    0.56
  -6  -1  -2    2.48    0.48
   6   1   2    2.08    0.46
   6   1   2    2.63    0.47
  -6  -1  -3    4.90    0.69
   6   1   3    5.27    0.68
   6   1   3    5.46    0.44
   6   1   3    6.25    0.68
  -6  -1  -4    2.54    0.59
   6   1   4    1.99    0.47
   6   1   4    1.21    0.38
   6   1   4    2.18    0.52
  -6  -1  -5    2.31    0.65
   6   1   5    2.03    0.51
   6   1   5    2.91    0.56
   6   1   5    2.17    0.57
  -6  -1  -6   -0.02    0.54
   6   1   6    0.53    0.49
   6   1   6    0.65    0.43
  -7  -1   6    0.99    0.67
   7   1  -6    0.50    0.45
  -7  -1   5    0.97    0.65
   7   1  -5    0.59    0.40
   7   1  -5    0.70    0.42
  -7  -1   4    2.59    0.66
   7   1  -4    2.77    0.51
   7   1  -4    2.49    0.53
  -7  -1   3    1.17    0.51
   7   1  -3    0.61    0.28
   7   1  -3    1.16    0.37
   7   1  -3    0.44    0.34
  -7  -1   2    0.50    0.39
   7   1  -2    1.11    0.37
   7   1  -2    1.29    0.40
   7   1  -2    1.13    0.31
  -7  -1   1    1.04    0.39
  -7  -1   1    0.90    0.32
   7   1  -1    1.60    0.37
   7   1  -1    1.19    0.37
  -7  -1   0    1.23    0.23
  -7  -1   0    1.06    0.39
   7   1   0    1.41    0.24
   7   1   0    1.11    0.40
   7   1   0    1.59    0.42
  -7  -1  -1    0.72    0.38
   7   1   1    0.72    0.34
   7   1   1    1.03    0.39
  -7  -1  -2    0.71    0.40
   7   1   2    0.69    0.36
   7   1   2    1.46    0.44
  -7  -1  -3    1.36    0.49
   7   1   3    0.86    0.45
   7   1   3    0.64    0.22
   7   1   3    1.05    0.41
  -7  -1  -4    1.60    0.58
   7   1   4    2.55    0.56
   7   1   4    2.70    0.54
  -7  -1  -5    1.12    0.60
   7   1   5    1.14    0.43
   7   1   5    1.60    0.57
  -7  -1  -6    0.86    0.64
   7   1   6    0.69    0.47
   7   1   6    0.68    0.51
  -8  -1   6   -1.14    0.54
   8   1  -6    0.41    0.44
  -8  -1   5   -0.05    0.57
   8   1  -5    0.29    0.41
  -8  -1   4    0.28    0.52
   8   1  -4    0.19    0.37
   8   1  -4    0.39    0.40
  -8  -1   3    0.91    0.52
   8   1  -3    1.01    0.39
   8   1  -3    1.19    0.34
   8   1  -3    0.91    0.39
  -8  -1   2    0.93    0.41
   8   1  -2    0.89    0.38
   8   1  -2    0.74    0.35
   8   1  -2    1.20    0.36
  -8  -1   1    3.33    0.57
  -8  -1   1    2.90    0.43
   8   1  -1    2.56    0.49
   8   1  -1    2.92    0.46
  -8  -1   0    5.03    0.36
  -8  -1   0    5.33    0.65
   8   1   0    6.33    0.64
   8   1   0    5.90    0.68
  -8  -1  -1    2.74    0.55
   8   1   1    3.11    0.51
   8   1   1    3.48    0.55
  -8  -1  -2    1.34    0.48
   8   1   2    1.03    0.41
   8   1   2    1.29    0.47
  -8  -1  -3    1.20    0.54
   8   1   3    1.02    0.42
   8   1   3   -0.15    0.38
  -8  -1  -4    0.25    0.52
   8   1   4    0.15    0.46
   8   1   4    0.83    0.41
  -8  -1  -5    1.17    0.63
   8   1   5    0.61    0.49
   8   1   5    0.19    0.38
  -8  -1  -6    0.19    0.62
   8   1   6    0.54    0.45
   8   1   6    0.31    0.51
  -9  -1   5    0.94    0.66
   9   1  -5    2.51    0.57
  -9  -1   4    0.79    0.58
   9   1  -4    0.51    0.40
   9   1  -4    0.35    0.39
  -9  -1   3    2.28    0.63
   9   1  -3    1.66    0.49
   9   1  -3    2.14    0.52
  -9  -1   2    0.58    0.40
   9   1  -2   -0.32    0.31
   9   1  -2    0.20    0.35
   9   1  -2   -0.23    0.28
  -9  -1   1    2.67    0.44
  -9  -1   1    3.62    0.64
   9   1  -1    3.48    0.52
   9   1  -1    2.63    0.56
  -9  -1   0    0.11    0.38
  -9  -1   0    0.35    0.20
   9   1   0   -0.10    0.33
   9   1   0    0.59    0.39
  -9  -1  -1    2.61    0.59
   9   1   1    3.58    0.59
   9   1   1    2.70    0.57
  -9  -1  -2    0.76    0.46
   9   1   2    0.07    0.35
   9   1   2    0.18    0.40
  -9  -1  -3    1.50    0.59
   9   1   3    1.92    0.59
   9   1   3    2.26    0.56
  -9  -1  -4    0.38    0.59
   9   1   4    0.07    0.50
   9   1   4    0.83    0.45
  -9  -1  -5    0.61    0.62
   9   1   5    2.39    0.58
   9   1   5    1.05    0.59
 -10  -1   5    2.03    0.78
  10   1  -5    0.36    0.45
 -10  -1   4    0.10    0.62
  10   1  -4    0.91    0.48
  10   1  -4    0.35    0.40
 -10  -1   3    6.41    0.83
  10   1  -3    5.71    0.77
  10   1  -3    5.94    0.78
 -10  -1   2    5.28    0.65
 -10  -1   2    5.21    0.76
  10   1  -2    4.18    0.68
  10   1  -2    3.40    0.54
 -10  -1   1   16.42    1.08
  10   1  -1   14.91    1.03
  10   1  -1   15.56    0.94
 -10  -1   0    6.15    0.79
  10   1   0    7.63    0.79
  10   1   0    5.26    0.74
 -10  -1  -1   16.43    1.11
  10   1   1   15.33    1.03
  10   1   1   15.09    1.05
 -10  -1  -2    2.97    0.69
  10   1   2    4.33    0.72
  10   1   2    4.94    0.77
 -10  -1  -3    7.06    0.94
  10   1   3    7.80    0.94
  10   1   3    6.57    0.86
 -10  -1  -4    1.62    0.68
  10   1   4    0.35    0.53
  10   1   4    0.62    0.46
 -10  -1  -5    1.21    0.67
  10   1   5    0.51    0.48
  10   1   5    1.91    0.64
 -11  -1   4   -0.48    0.51
  11   1  -4    0.16    0.45
  11   1  -4    0.12    0.42
 -11  -1   3    5.61    0.81
  11   1  -3    4.06    0.70
  11   1  -3    4.69    0.75
 -11  -1   2    1.49    0.60
  11   1  -2    1.66    0.48
  11   1  -2    0.29    0.45
 -11  -1   1   24.30    1.35
  11   1  -1   21.97    1.32
  11   1  -1   22.69    1.16
 -11  -1   0    0.63    0.48
  11   1   0    0.50    0.46
  11   1   0    0.88    0.47
 -11  -1  -1   20.74    1.33
  11   1   1   22.07    1.29
  11   1   1   21.81    1.25
 -11  -1  -2    0.43    0.53
  11   1   2    0.59    0.51
  11   1   2    1.62    0.54
 -11  -1  -3    6.40    0.96
  11   1   3    4.48    0.79
  11   1   3    4.58    0.82
 -11  -1  -4    1.15    0.68
  11   1   4    0.49    0.45
  11   1   4    0.02    0.52
 -12  -1   3    1.53    0.65
  12   1  -3    0.30    0.51
 -12  -1   2    0.71    0.59
  12   1  -2    0.55    0.48
 -12  -1   1    1.91    0.65
  12   1  -1   -0.36    0.43
  12   1  -1    1.69    0.57
 -12  -1   0    0.30    0.56
  12   1   0    0.73    0.52
  12   1   0    0.31    0.43
 -12  -1  -1    0.57    0.59
  12   1   1    1.59    0.53
  12   1   1    1.10    0.56
 -12  -1  -2    1.14    0.59
  12   1   2   -0.06    0.46
  12   1   2    0.27    0.49
 -12  -1  -3    0.13    0.54
  12   1   3    1.01    0.55
  12   1   3    0.40    0.51
 -13  -1   2    1.58    0.70
  13   1  -2    1.21    0.65
 -13  -1   1   -0.11    0.56
  13   1  -1    0.74    0.49
  13   1  -1   -0.09    0.49
 -13  -1   0    3.38    0.84
  13   1   0    4.46    0.79
  13   1   0    3.82    0.75
 -13  -1  -1    0.12    0.54
  13   1   1    1.01    0.60
  13   1   1    0.78    0.55
 -13  -1  -2    0.39    0.65
  13   1   2    2.33    0.67
  13   1   2    2.12    0.69
  14   1  -1   -0.13    0.47
 -14  -1   0   -0.40    0.59
  14   1   0    0.12    0.45
  14   1   0   -0.31    0.52
  14   1   1    0.84    0.59
  14  -2   0   -0.02    0.48
  14  -2   0    0.14    0.55
 -14   2   0    0.11    0.63
  13  -2   2    1.06    0.59
  13  -2   2    0.55    0.53
 -13   2  -2    0.29    0.64
  13  -2   1    0.96    0.54
  13  -2   1    0.52    0.48
 -13   2  -1    0.84    0.62
  13  -2   0    0.13    0.43
  13  -2   0    0.78    0.54
 -13   2   0   -0.67    0.51
  13  -2  -1    1.02    0.55
  13  -2  -1    0.65    0.50
 -13   2   1    0.65    0.58
  13  -2  -2    0.84    0.57
 -13   2   2   -0.05    0.57
  12  -2   3    2.20    0.68
  12  -2   3    1.56    0.58
 -12   2  -3    1.80    0.73
  12  -2   2    0.24    0.48
  12  -2   2    0.32    0.46
 -12   2  -2    1.43    0.67
  12  -2   1    0.91    0.56
  12  -2   1    0.26    0.47
 -12   2  -1   -0.88    0.48
  12  -2   0    0.11    0.45
  12  -2   0    0.06    0.41
 -12   2   0   -0.26    0.52
  12  -2  -1   -0.24    0.47
  12  -2  -1   -0.57    0.36
 -12   2   1   -0.56    0.44
  12  -2  -2    0.45    0.48
  12  -2  -2    1.86    0.53
 -12   2   2    0.25    0.53
  12  -2  -3    2.79    0.67
 -12   2   3    1.69    0.62
  11  -2   4    0.08    0.40
  11  -2   4   -0.05    0.51
 -11   2  -4   -0.07    0.55
  11  -2   3    6.21    0.87
  11  -2   3    6.03    0.88
 -11   2  -3    8.09    1.08
  11  -2   2    1.41    0.51
  11  -2   2   -1.07    0.39
 -11   2  -2    0.50    0.57
  11  -2   1   25.89    1.38
  11  -2   1   28.19    1.49
 -11   2  -1   25.93    1.45
  11  -2   0    0.39    0.41
  11  -2   0    0.66    0.47
 -11   2   0    0.54    0.53
  11  -2  -1   27.94    1.35
  11  -2  -1   29.22    1.50
 -11   2   1   27.57    1.41
  11  -2  -2    1.15    0.48
  11  -2  -2    0.59    0.47
 -11   2   2    1.17    0.54
 -11   2   2    0.22    0.46
  11  -2  -3    5.31    0.81
 -11   2   3    7.54    0.92
 -11   2   3    6.80    0.88
  11  -2  -4    0.11    0.45
  11  -2  -4    0.09    0.37
 -11   2   4   -0.42    0.57
  10  -2   5    7.38    0.92
  10  -2   5    5.02    0.89
 -10   2  -5    5.92    1.00
  10  -2   4    1.80    0.63
  10  -2   4    1.02    0.50
 -10   2  -4    1.78    0.67
  10  -2   3   10.14    1.03
  10  -2   3    9.69    1.04
 -10   2  -3    8.67    1.03
  10  -2   2    1.53    0.54
  10  -2   2    2.27    0.56
 -10   2  -2    1.79    0.60
  10  -2   1    3.49    0.64
  10  -2   1    3.25    0.62
 -10   2  -1    3.90    0.69
  10  -2   0    3.73    0.61
  10  -2   0    3.40    0.62
 -10   2   0    4.25    0.69
  10  -2  -1    4.33    0.62
  10  -2  -1    4.50    0.69
 -10   2   1    4.62    0.54
 -10   2   1    4.46    0.69
  10  -2  -2    1.70    0.53
  10  -2  -2    2.58    0.53
 -10   2   2    1.36    0.53
 -10   2   2    2.96    0.59
  10  -2  -3    8.86    0.88
  10  -2  -3   11.90    0.82
  10  -2  -3    8.60    0.96
 -10   2   3   10.99    1.04
  10  -2  -4    1.32    0.50
  10  -2  -4    1.99    0.58
 -10   2   4    1.08    0.65
  10  -2  -5    5.02    0.79
  10  -2  -5    7.14    0.90
 -10   2   5    6.91    1.04
   9  -2   5    0.23    0.43
   9  -2   5    0.51    0.53
  -9   2  -5    1.67    0.66
   9  -2   4    0.05    0.46
   9  -2   4    1.54    0.50
  -9   2  -4    0.79    0.60
   9  -2   3    0.40    0.41
   9  -2   3    0.41    0.47
  -9   2  -3    0.76    0.54
   9  -2   2    1.13    0.47
   9  -2   2    1.37    0.53
  -9   2  -2    1.69    0.57
   9  -2   1    1.48    0.49
   9  -2   1    2.05    0.52
  -9   2  -1    3.19    0.59
   9  -2   0    0.61    0.37
   9  -2   0    0.27    0.38
  -9   2   0   -0.02    0.24
  -9   2   0    0.62    0.40
   9  -2  -1    1.61    0.48
   9  -2  -1    1.85    0.48
  -9   2   1    0.76    0.42
  -9   2   1    1.92    0.41
   9  -2  -2    1.79    0.46
   9  -2  -2    0.92    0.43
  -9   2   2    1.57    0.47
  -9   2   2    2.16    0.52
   9  -2  -3    0.73    0.39
   9  -2  -3    0.46    0.39
   9  -2  -3   -0.05    0.38
  -9   2   3    0.51    0.51
   9  -2  -4    0.02    0.41
   9  -2  -4    0.07    0.38
  -9   2   4    0.03    0.53
   9  -2  -5    0.84    0.47
   9  -2  -5    0.84    0.51
  -9   2   5    0.78    0.69
   8  -2   6    0.20    0.52
  -8   2  -6   -0.05    0.63
   8  -2   5    2.51    0.57
   8  -2   5    0.58    0.49
  -8   2  -5    1.21    0.62
   8  -2   4    0.56    0.44
   8  -2   4    0.91    0.43
  -8   2  -4    0.39    0.48
   8  -2   3    1.15    0.43
   8  -2   3    0.99    0.49
  -8   2  -3    1.21    0.52
   8  -2   2    0.10    0.31
   8  -2   2    0.53    0.41
  -8   2  -2    0.53    0.43
   8  -2   1    0.63    0.36
   8  -2   1    0.05    0.34
   8  -2   1    0.28    0.19
  -8   2  -1    0.02    0.36
  -8   2  -1    0.30    0.18
   8  -2   0    0.43    0.36
   8  -2   0    0.73    0.36
  -8   2   0    0.27    0.37
  -8   2   0    0.19    0.23
   8  -2  -1    0.63    0.37
   8  -2  -1    0.22    0.32
  -8   2   1    0.52    0.33
  -8   2   1    0.11    0.33
   8  -2  -2    0.22    0.31
   8  -2  -2    0.97    0.41
   8  -2  -2    0.26    0.33
  -8   2   2   -0.18    0.35
   8  -2  -3    0.83    0.42
   8  -2  -3    0.53    0.37
   8  -2  -3    0.92    0.40
  -8   2   3    0.83    0.50
   8  -2  -4    0.25    0.38
   8  -2  -4    0.05    0.34
  -8   2   4    0.63    0.55
   8  -2  -5    1.30    0.49
   8  -2  -5    1.40    0.47
  -8   2   5    1.61    0.68
  -8   2   6    1.09    0.72
   7  -2   6    0.57    0.48
  -7   2  -6    0.05    0.60
   7  -2   5    0.66    0.47
   7  -2   5   -0.56    0.30
  -7   2  -5    0.79    0.58
   7  -2   4    0.66    0.43
   7  -2   4   -0.08    0.33
  -7   2  -4    0.31    0.42
   7  -2   3    1.14    0.39
   7  -2   3    1.01    0.28
   7  -2   3    1.60    0.44
  -7   2  -3    0.49    0.43
   7  -2   2    2.63    0.50
   7  -2   2    3.23    0.30
   7  -2   2    3.80    0.55
   7  -2   2    4.12    0.31
  -7   2  -2    4.15    0.61
   7  -2   1    3.73    0.55
   7  -2   1    3.73    0.56
   7  -2   1    3.69    0.29
  -7   2  -1    4.28    0.30
  -7   2  -1    3.74    0.57
   7  -2   0    6.99    0.66
   7  -2   0    7.54    0.72
  -7   2   0    7.86    0.70
  -7   2   0    6.73    0.45
   7  -2  -1    3.12    0.48
   7  -2  -1    3.99    0.54
  -7   2   1    3.89    0.47
  -7   2   1    3.90    0.51
   7  -2  -2    3.12    0.50
   7  -2  -2    3.13    0.47
   7  -2  -2    3.87    0.48
  -7   2   2    3.09    0.50
   7  -2  -3    1.77    0.40
   7  -2  -3    0.97    0.39
   7  -2  -3    0.81    0.36
  -7   2   3    0.42    0.45
   7  -2  -4    0.45    0.39
   7  -2  -4    0.05    0.36
  -7   2   4    0.18    0.51
   7  -2  -5    0.37    0.44
   7  -2  -5    0.41    0.38
  -7   2   5    0.36    0.57
   7  -2  -6    0.25    0.41
  -7   2   6    0.88    0.68
   6  -2   6    0.33    0.46
  -6   2  -6    0.80    0.59
   6  -2   5    3.48    0.57
   6  -2   5    3.44    0.64
   6  -2   5    3.85    0.59
  -6   2  -5    3.53    0.77
   6  -2   4   -0.22    0.30
   6  -2   4   -0.37    0.35
   6  -2   4    0.07    0.32
  -6   2  -4   -0.20    0.42
   6  -2   3    3.27    0.40
   6  -2   3    3.62    0.52
   6  -2   3    3.44    0.55
  -6   2  -3    2.10    0.55
   6  -2   2    3.66    0.53
   6  -2   2    3.36    0.32
   6  -2   2    3.39    0.49
  -6   2  -2    3.22    0.55
   6  -2   1    7.08    0.66
   6  -2   1    6.22    0.36
   6  -2   1    5.47    0.58
  -6   2  -1    5.90    0.61
  -6   2  -1    6.39    0.35
   6  -2   0    3.28    0.48
   6  -2   0    3.59    0.51
  -6   2   0    2.98    0.45
  -6   2   0    3.93    0.36
   6  -2  -1    6.90    0.60
   6  -2  -1    6.83    0.65
  -6   2   1    7.13    0.58
  -6   2   1    8.51    0.61
   6  -2  -2    2.93    0.43
   6  -2  -2    2.76    0.41
   6  -2  -2    1.79    0.41
  -6   2   2    3.17    0.51
   6  -2  -3    2.63    0.45
   6  -2  -3    3.15    0.41
   6  -2  -3    3.38    0.51
  -6   2   3    3.49    0.61
   6  -2  -4   -0.30    0.30
   6  -2  -4    0.00    0.32
   6  -2  -4    0.26    0.29
  -6   2   4    0.36    0.47
   6  -2  -5    3.29    0.60
   6  -2  -5    4.64    0.66
  -6   2   5    2.56    0.71
   6  -2  -6   -0.30    0.33
  -6   2   6    0.34    0.54
   5  -2   6    1.05    0.49
   5  -2   6    0.79    0.59
  -5   2  -6    1.85    0.67
   5  -2   5    3.42    0.54
   5  -2   5    3.63    0.61
   5  -2   5    2.82    0.54
  -5   2  -5    3.51    0.72
   5  -2   4    0.31    0.34
   5  -2   4    0.05    0.34
   5  -2   4   -0.17    0.26
  -5   2  -4    0.47    0.42
   5  -2   3    2.19    0.41
   5  -2   3    2.37    0.46
   5  -2   3    2.34    0.37
  -5   2  -3    2.48    0.54
   5  -2   2    2.07    0.30
   5  -2   2    2.86    0.43
   5  -2   2    2.00    0.44
  -5   2  -2    2.44    0.46
   5  -2   1    2.06    0.41
   5  -2   1    1.36    0.20
   5  -2   1    1.48    0.37
  -5   2  -1    1.36    0.37
  -5   2  -1    1.81    0.23
   5  -2   0    2.91    0.43
   5  -2   0    2.91    0.42
  -5   2   0    2.56    0.39
  -5   2   0    3.14    0.32
   5  -2  -1    1.31    0.33
   5  -2  -1    1.35    0.34
   5  -2  -1    1.50    0.32
  -5   2   1    1.08    0.33
   5  -2  -2    2.47    0.36
   5  -2  -2    1.33    0.36
   5  -2  -2    2.25    0.36
  -5   2   2    1.57    0.43
   5  -2  -3    2.10    0.35
   5  -2  -3    1.91    0.37
   5  -2  -3    2.63    0.45
  -5   2   3    1.57    0.47
   5  -2  -4    0.11    0.28
   5  -2  -4    0.27    0.32
   5  -2  -4    0.57    0.29
  -5   2   4    0.15    0.42
   5  -2  -5    3.61    0.58
   5  -2  -5    4.21    0.61
  -5   2   5    3.18    0.73
   5  -2  -6    0.60    0.43
  -5   2   6    1.35    0.66
   4  -2   7   -0.48    0.55
  -4   2  -7    0.28    0.57
   4  -2   6    0.14    0.48
   4  -2   6    0.60    0.43
  -4   2  -6    0.95    0.59
   4  -2   5    0.25    0.33
   4  -2   5    0.62    0.38
   4  -2   5    1.55    0.48
  -4   2  -5    0.29    0.47
   4  -2   4    1.36    0.42
   4  -2   4    1.76    0.42
   4  -2   4    2.06    0.39
  -4   2  -4    2.19    0.54
   4  -2   3    0.38    0.29
   4  -2   3    0.20    0.30
   4  -2   3    0.50    0.26
  -4   2  -3    0.12    0.34
   4  -2   2    3.96    0.49
   4  -2   2    4.03    0.45
   4  -2   2    4.27    0.39
  -4   2  -2    4.46    0.54
   4  -2   1    2.43    0.24
   4  -2   1    2.49    0.42
   4  -2   1    2.86    0.40
  -4   2  -1    2.33    0.24
  -4   2  -1    2.37    0.39
   4  -2   0   11.96    0.52
   4  -2   0   11.40    0.63
   4  -2   0   10.18    0.64
  -4   2   0   11.22    0.49
  -4   2   0   11.48    0.62
   4  -2  -1    2.41    0.38
   4  -2  -1    1.89    0.33
   4  -2  -1    2.70    0.34
  -4   2   1    2.32    0.36
   4  -2  -2    3.97    0.39
   4  -2  -2    4.23    0.48
   4  -2  -2    4.26    0.42
  -4   2   2    3.74    0.51
   4  -2  -3    0.22    0.26
   4  -2  -3   -0.09    0.24
   4  -2  -3    0.69    0.28
  -4   2   3    0.29    0.37
   4  -2  -4    1.18    0.36
   4  -2  -4    1.19    0.38
  -4   2   4    1.78    0.52
   4  -2  -5    0.50    0.34
   4  -2  -5    0.28    0.34
  -4   2   5    0.48    0.51
   4  -2  -6    0.31    0.40
  -4   2   6    1.39    0.60
   4  -2  -7    0.19    0.40
  -4   2   7    0.42    0.60
   3  -2   7   -0.01    0.56
  -3   2  -7   -0.04    0.54
   3  -2   6    1.94    0.52
   3  -2   6    2.00    0.64
  -3   2  -6    2.87    0.68
   3  -2   5    0.14    0.36
   3  -2   5    0.01    0.26
   3  -2   5   -0.10    0.39
  -3   2  -5    1.10    0.52
   3  -2   4    0.70    0.36
   3  -2   4    0.38    0.27
   3  -2   4    0.32    0.31
  -3   2  -4    0.80    0.40
   3  -2   3    9.29    0.58
   3  -2   3    9.61    0.62
   3  -2   3    8.52    0.61
  -3   2  -3    9.89    0.76
   3  -2   2    0.12    0.28
   3  -2   2    0.35    0.24
   3  -2   2    0.49    0.24
  -3   2  -2   -0.14    0.29
   3  -2   1   18.06    0.59
   3  -2   1   15.67    0.71
   3  -2   1   17.21    0.59
   3  -2   1   17.78    0.75
  -3   2  -1   17.16    0.77
   3  -2   0    5.33    0.39
   3  -2   0    6.60    0.47
   3  -2   0    6.89    0.47
  -3   2   0    5.34    0.44
  -3   2   0    5.65    0.38
   3  -2  -1   17.49    0.76
   3  -2  -1   17.95    0.69
   3  -2  -1   19.92    0.71
  -3   2   1   17.73    0.79
   3  -2  -2    0.12    0.25
   3  -2  -2    0.33    0.24
   3  -2  -2    0.45    0.24
  -3   2   2    0.42    0.32
   3  -2  -3    9.36    0.61
   3  -2  -3    9.18    0.62
  -3   2   3    9.33    0.74
   3  -2  -4    0.80    0.34
   3  -2  -4    0.47    0.29
  -3   2   4    0.71    0.43
   3  -2  -5   -0.19    0.29
   3  -2  -5   -0.12    0.31
  -3   2   5   -0.04    0.47
   3  -2  -6    1.28    0.47
  -3   2   6    2.33    0.64
   3  -2  -7    0.13    0.42
  -3   2   7    0.27    0.53
   2  -2   7   -0.32    0.58
  -2   2  -7    0.55    0.54
   2  -2   6    0.10    0.37
   2  -2   6    0.63    0.57
  -2   2  -6    0.17    0.49
   2  -2   5    1.02    0.34
   2  -2   5    0.70    0.37
   2  -2   5    0.55    0.47
  -2   2  -5    1.37    0.51
   2  -2   4    0.12    0.22
   2  -2   4    0.36    0.38
   2  -2   4   -0.09    0.25
  -2   2  -4    0.13    0.35
   2  -2   3    2.02    0.37
   2  -2   3    1.58    0.29
   2  -2   3    1.94    0.41
  -2   2  -3    2.26    0.45
   2  -2   2   -0.15    0.18
   2  -2   2    0.00    0.26
   2  -2   2   -0.02    0.26
  -2   2  -2    0.17    0.29
   2  -2   1    4.96    0.35
   2  -2   1    6.13    0.41
   2  -2   1    5.36    0.35
   2  -2   1    5.83    0.45
  -2   2  -1    4.73    0.42
  -2   2  -1    5.18    0.37
   2  -2   0   36.43    0.97
   2  -2   0   36.61    1.02
   2  -2   0   36.00    1.01
   2  -2   0   35.31    1.03
  -2   2   0   36.37    1.02
  -2   2   0   36.72    1.01
  -2   2   0   35.67    0.98
  -2   2   0   35.93    1.04
   2  -2  -1    5.82    0.43
   2  -2  -1    6.20    0.40
   2  -2  -1    6.40    0.40
  -2   2   1    6.18    0.49
  -2   2   1    6.90    0.39
   2  -2  -2    0.40    0.24
   2  -2  -2    0.03    0.21
  -2   2   2    0.06    0.32
   2  -2  -3    1.59    0.34
   2  -2  -3    1.57    0.34
  -2   2   3    2.57    0.49
   2  -2  -4    0.13    0.25
   2  -2  -4   -0.44    0.26
  -2   2   4    0.19    0.40
   2  -2  -5    1.10    0.35
   2  -2  -5    0.95    0.41
  -2   2   5    0.96    0.50
   2  -2  -6    0.72    0.44
  -2   2   6   -0.07    0.50
   2  -2  -7   -0.03    0.43
  -2   2   7   -0.14    0.52
   1  -2   7   -0.02    0.54
  -1   2  -7    0.25    0.42
   1  -2   6    1.38    0.58
  -1   2  -6    0.00    0.45
   1  -2   5    2.21    0.58
   1  -2   5    2.94    0.46
  -1   2  -5    4.07    0.67
  -1   2  -5    2.68    0.39
   1  -2   4    1.76    0.48
   1  -2   4    1.65    0.36
  -1   2  -4    0.94    0.39
  -1   2  -4    1.68    0.33
   1  -2   3   14.96    0.80
   1  -2   3   14.12    0.61
   1  -2   3   13.46    0.65
  -1   2  -3   14.51    0.87
   1  -2   2    3.19    0.43
   1  -2   2    3.79    0.30
   1  -2   2    2.49    0.34
  -1   2  -2    3.15    0.30
   1  -2   1    3.14    0.32
   1  -2   1    3.33    0.23
   1  -2   1    3.06    0.29
   1  -2   1    3.29    0.30
  -1   2  -1    3.16    0.23
  -1   2  -1    2.14    0.22
  -1   2  -1    2.73    0.28
  -1   2  -1    3.25    0.34
   1  -2   0    1.14    0.16
   1  -2   0    1.43    0.12
   1  -2   0    1.44    0.16
  -1   2   0    1.23    0.16
  -1   2   0    1.21    0.12
  -1   2   0    1.42    0.15
  -1   2   0    1.41    0.16
   1  -2  -1    2.89    0.33
   1  -2  -1    3.07    0.24
   1  -2  -1    3.35    0.29
  -1   2   1    3.54    0.25
  -1   2   1    3.49    0.30
  -1   2   1    2.90    0.34
   1  -2  -2    4.25    0.38
   1  -2  -2    3.76    0.36
  -1   2   2    2.34    0.44
   1  -2  -3   14.03    0.69
   1  -2  -3   13.54    0.77
  -1   2   3   15.76    0.87
   1  -2  -4    0.80    0.36
   1  -2  -4    1.04    0.34
  -1   2   4    0.61    0.44
   1  -2  -5    2.11    0.50
   1  -2  -5    3.29    0.47
  -1   2   5    2.42    0.60
   1  -2  -6    0.85    0.45
   1  -2  -6    0.71    0.39
  -1   2   6    0.39    0.54
   1  -2  -7    0.09    0.42
  -1   2   7   -0.11    0.52
   0  -2   7   -0.67    0.53
   0   2  -7    0.03    0.45
   0  -2   6   26.92    1.48
   0   2  -6   23.98    1.37
   0  -2   5    0.14    0.43
   0  -2   5   -0.23    0.26
   0   2  -5    0.05    0.24
   0   2  -5    0.46    0.40
   0  -2   4   97.41    2.94
   0  -2   4   98.26    2.55
   0   2  -4   96.17    2.97
   0   2  -4   96.23    2.55
   0  -2   3    0.83    0.25
   0  -2   3    0.94    0.40
   0   2  -3    1.03    0.36
   0   2  -3    0.89    0.22
   0  -2   2  157.20    3.98
   0  -2   2  158.04    3.66
   0   2  -2  158.41    3.70
   0   2  -2  157.01    4.05
   0   2  -2  161.03    3.66
   0   2  -2  152.64    3.69
   0  -2   1   -0.16    0.19
   0  -2   1   -0.28    0.13
   0  -2   1   -0.02    0.06
   0  -2   1   -0.31    0.17
   0   2  -1   -0.08    0.13
   0   2  -1    0.01    0.07
   0   2  -1   -0.04    0.19
   0   2  -1    0.16    0.20
   0  -2   0    1.76    0.13
   0  -2   0    1.61    0.12
   0   2   0    1.41    0.11
   0   2   0    1.85    0.14
   0  -2  -1   -0.03    0.19
   0  -2  -1    0.07    0.12
   0  -2  -1    0.10    0.16
   0  -2  -1   -0.05    0.06
   0  -2  -1   -0.16    0.15
   0   2   1   -0.06    0.16
   0   2   1   -0.39    0.19
   0   2   1    0.12    0.17
   0  -2  -2  156.48    3.93
   0  -2  -2  154.51    3.80
   0   2   2  157.08    3.94
   0   2   2  155.23    3.71
   0  -2  -3    1.19    0.29
   0  -2  -3    1.59    0.37
   0   2   3    1.67    0.42
   0  -2  -4   98.39    2.70
   0  -2  -4   96.15    2.88
   0   2   4   99.06    2.64
   0   2   4   95.20    2.90
   0  -2  -5   -0.27    0.37
   0  -2  -5    0.10    0.28
   0   2   5   -0.20    0.28
   0   2   5   -0.02    0.42
   0  -2  -6   26.62    1.43
   0  -2  -6   26.10    1.19
   0   2   6   22.91    1.36
   0  -2  -7   -0.25    0.40
   0   2   7    0.31    0.53
  -1  -2   7    0.24    0.58
   1   2  -7    0.17    0.44
  -1  -2   6    0.95    0.59
   1   2  -6    0.93    0.49
  -1  -2   5    1.58    0.54
  -1  -2   5    2.32    0.37
   1   2  -5    2.10    0.35
   1   2  -5    2.20    0.53
  -1  -2   4    1.60    0.30
  -1  -2   4    1.29    0.48
   1   2  -4    1.07    0.41
   1   2  -4    1.40    0.29
  -1  -2   3   14.17    0.85
  -1  -2   3   14.30    0.55
   1   2  -3   14.25    0.58
   1   2  -3   14.05    0.84
  -1  -2   2    3.84    0.27
  -1  -2   2    2.62    0.45
   1   2  -2    4.36    0.44
   1   2  -2    2.73    0.24
  -1  -2   1    3.29    0.31
  -1  -2   1    2.93    0.32
  -1  -2   1    2.92    0.22
   1   2  -1    2.73    0.31
   1   2  -1    3.07    0.22
   1   2  -1    3.32    0.31
  -1  -2   0    1.35    0.12
  -1  -2   0    1.49    0.15
  -1  -2   0    1.30    0.15
  -1  -2   0    1.42    0.15
   1   2   0    1.11    0.14
   1   2   0    1.41    0.15
   1   2   0    1.77    0.17
   1   2   0    1.32    0.13
  -1  -2  -1    3.31    0.31
  -1  -2  -1    3.38    0.28
  -1  -2  -1    3.46    0.31
  -1  -2  -1    3.43    0.29
   1   2   1    3.45    0.31
   1   2   1    3.34    0.29
   1   2   1    3.35    0.29
  -1  -2  -2    4.38    0.42
   1   2   2    3.33    0.34
   1   2   2    1.11    0.36
   1   2   2    2.41    0.37
  -1  -2  -3   14.07    0.80
   1   2   3   13.09    0.68
   1   2   3   14.21    0.72
   1   2   3   14.00    0.77
  -1  -2  -4    1.77    0.45
  -1  -2  -4    1.20    0.34
   1   2   4    1.61    0.47
   1   2   4    1.48    0.38
  -1  -2  -5    3.49    0.60
  -1  -2  -5    2.79    0.46
   1   2   5    3.49    0.51
   1   2   5    1.70    0.54
  -1  -2  -6    0.94    0.41
  -1  -2  -6    1.04    0.51
   1   2   6    0.65    0.53
   1   2   6    0.93    0.44
  -1  -2  -7    0.19    0.46
   1   2   7    0.49    0.60
  -2  -2   7   -0.36    0.48
   2   2  -7    0.00    0.43
  -2  -2   6    0.32    0.52
   2   2  -6    1.10    0.49
  -2  -2   5    0.88    0.52
   2   2  -5    0.59    0.40
   2   2  -5    1.23    0.33
  -2  -2   4    0.27    0.38
   2   2  -4   -0.22    0.20
   2   2  -4    0.22    0.32
  -2  -2   3    1.76    0.44
   2   2  -3    1.82    0.28
   2   2  -3    2.40    0.23
   2   2  -3    1.64    0.38
  -2  -2   2    0.04    0.18
  -2  -2   2    0.05    0.32
   2   2  -2    0.36    0.18
   2   2  -2    0.24    0.11
   2   2  -2    0.17    0.25
  -2  -2   1    5.33    0.38
  -2  -2   1    4.82    0.42
  -2  -2   1    5.26    0.24
   2   2  -1    6.23    0.49
   2   2  -1    4.29    0.24
   2   2  -1    5.10    0.40
  -2  -2   0   38.53    0.96
  -2  -2   0   36.24    1.10
  -2  -2   0   37.31    1.01
  -2  -2   0   36.73    1.04
   2   2   0   37.70    1.01
   2   2   0   36.99    0.95
   2   2   0   36.87    1.05
   2   2   0   37.61    1.10
  -2  -2  -1    4.90    0.32
  -2  -2  -1    6.14    0.50
   2   2   1    4.89    0.31
   2   2   1    5.38    0.42
   2   2   1    5.56    0.42
  -2  -2  -2    0.56    0.30
   2   2   2    0.34    0.28
   2   2   2    0.17    0.24
   2   2   2   -0.25    0.25
  -2  -2  -3    2.32    0.42
   2   2   3    1.37    0.36
   2   2   3    1.76    0.39
   2   2   3    2.69    0.37
  -2  -2  -4   -0.06    0.33
   2   2   4    0.09    0.27
   2   2   4    0.09    0.34
   2   2   4   -0.09    0.26
  -2  -2  -5    0.65    0.44
  -2  -2  -5    1.02    0.36
   2   2   5    0.94    0.40
   2   2   5    1.33    0.49
  -2  -2  -6   -0.35    0.28
  -2  -2  -6    0.46    0.45
   2   2   6    1.11    0.46
   2   2   6    0.90    0.54
  -2  -2  -7    0.25    0.50
   2   2   7    0.27    0.55
  -3  -2   7   -0.13    0.53
   3   2  -7    0.63    0.51
  -3  -2   6    0.53    0.54
   3   2  -6    0.74    0.44
  -3  -2   5    0.09    0.47
   3   2  -5    0.11    0.26
   3   2  -5   -0.09    0.32
  -3  -2   4    0.28    0.43
   3   2  -4    0.07    0.30
   3   2  -4    0.77    0.19
   3   2  -4    0.63    0.26
  -3  -2   3    9.39    0.76
   3   2  -3    9.38    0.37
   3   2  -3    9.79    0.37
   3   2  -3   10.24    0.57
   3   2  -3    8.64    0.68
  -3  -2   2    0.11    0.32
   3   2  -2    0.04    0.20
   3   2  -2    0.43    0.28
   3   2  -2    0.29    0.15
  -3  -2   1   18.16    0.60
  -3  -2   1   17.31    0.71
   3   2  -1   19.44    0.79
   3   2  -1   17.41    0.73
   3   2  -1   17.37    0.58
  -3  -2   0    6.68    0.49
  -3  -2   0    5.97    0.31
   3   2   0    6.29    0.31
   3   2   0    5.96    0.46
   3   2   0    6.14    0.41
  -3  -2  -1   16.49    0.49
  -3  -2  -1   17.26    0.77
   3   2   1   17.36    0.75
   3   2   1   16.84    0.50
   3   2   1   16.65    0.71
  -3  -2  -2    0.81    0.32
   3   2   2    0.57    0.27
   3   2   2    0.36    0.30
   3   2   2    0.15    0.24
  -3  -2  -3    9.77    0.75
   3   2   3    9.78    0.66
   3   2   3   10.30    0.68
   3   2   3   10.37    0.64
  -3  -2  -4    0.58    0.40
   3   2   4    0.71    0.30
   3   2   4    1.12    0.39
   3   2   4    0.67    0.38
  -3  -2  -5    1.06    0.49
   3   2   5    0.17    0.36
   3   2   5   -0.47    0.38
   3   2   5    0.55    0.35
  -3  -2  -6    1.08    0.53
  -3  -2  -6    1.07    0.42
   3   2   6    1.70    0.52
   3   2   6    1.09    0.57
  -3  -2  -7    0.50    0.53
   3   2   7    0.00    0.57
  -4  -2   7   -0.38    0.59
   4   2  -7    0.14    0.41
  -4  -2   6   -0.43    0.54
   4   2  -6    0.85    0.44
  -4  -2   5    0.03    0.51
   4   2  -5    0.68    0.34
   4   2  -5    0.61    0.37
  -4  -2   4    2.00    0.55
   4   2  -4    1.49    0.34
   4   2  -4    1.63    0.22
   4   2  -4    1.88    0.43
  -4  -2   3    0.59    0.40
   4   2  -3    0.28    0.16
   4   2  -3    0.01    0.27
   4   2  -3    0.47    0.15
   4   2  -3    0.04    0.23
  -4  -2   2    4.19    0.52
   4   2  -2    4.17    0.30
   4   2  -2    4.00    0.41
   4   2  -2    4.26    0.48
  -4  -2   1    2.51    0.36
   4   2  -1    2.75    0.37
   4   2  -1    2.47    0.38
   4   2  -1    2.43    0.30
  -4  -2   0   11.83    0.42
  -4  -2   0    9.59    0.66
   4   2   0   11.81    0.43
   4   2   0   11.35    0.59
   4   2   0   10.58    0.64
  -4  -2  -1    2.40    0.39
   4   2   1    2.61    0.38
   4   2   1    2.59    0.41
  -4  -2  -2    4.48    0.53
  -4  -2  -2    4.49    0.35
   4   2   2    4.15    0.51
   4   2   2    3.74    0.47
   4   2   2    3.76    0.33
  -4  -2  -3    0.39    0.37
   4   2   3    0.35    0.30
   4   2   3    0.02    0.27
   4   2   3    0.06    0.25
  -4  -2  -4    1.86    0.49
   4   2   4    2.60    0.47
   4   2   4    1.77    0.46
   4   2   4    1.35    0.39
  -4  -2  -5    0.02    0.45
   4   2   5    0.33    0.41
   4   2   5    0.78    0.38
   4   2   5   -0.60    0.36
  -4  -2  -6    0.23    0.47
   4   2   6    0.02    0.46
   4   2   6    0.53    0.45
   4   2   6    0.83    0.44
  -4  -2  -7    0.06    0.49
   4   2   7    0.50    0.58
   4   2   7    0.78    0.52
  -5  -2   6    1.25    0.68
   5   2  -6    0.93    0.48
  -5  -2   5    3.23    0.73
   5   2  -5    3.05    0.58
   5   2  -5    3.25    0.50
  -5  -2   4   -0.03    0.43
   5   2  -4    0.08    0.27
   5   2  -4    0.06    0.31
  -5  -2   3    1.90    0.49
   5   2  -3    2.51    0.46
   5   2  -3    2.16    0.36
   5   2  -3    1.79    0.24
  -5  -2   2    1.90    0.45
   5   2  -2    2.41    0.44
   5   2  -2    2.14    0.28
   5   2  -2    2.20    0.36
  -5  -2   1    1.47    0.32
   5   2  -1    1.29    0.33
   5   2  -1    1.71    0.31
   5   2  -1    1.79    0.38
  -5  -2   0    3.41    0.27
  -5  -2   0    3.01    0.43
   5   2   0    3.08    0.41
   5   2   0    2.76    0.26
   5   2   0    2.88    0.43
  -5  -2  -1    1.69    0.40
   5   2   1    1.70    0.35
   5   2   1    1.03    0.33
  -5  -2  -2    3.05    0.50
  -5  -2  -2    2.46    0.25
   5   2   2    2.40    0.25
   5   2   2    2.76    0.46
   5   2   2    2.88    0.46
  -5  -2  -3    1.66    0.46
   5   2   3    1.78    0.32
   5   2   3    1.83    0.44
   5   2   3    2.71    0.45
  -5  -2  -4    0.48    0.41
   5   2   4    0.32    0.33
   5   2   4    0.06    0.31
   5   2   4    0.27    0.39
  -5  -2  -5    4.52    0.76
   5   2   5    3.70    0.58
   5   2   5    3.04    0.60
   5   2   5    3.67    0.61
  -5  -2  -6   -0.84    0.39
   5   2   6    0.58    0.44
   5   2   6    1.41    0.52
   5   2   6    1.20    0.55
  -6  -2   6   -0.32    0.59
   6   2  -6    0.16    0.40
  -6  -2   5    4.56    0.84
   6   2  -5    3.27    0.60
  -6  -2   4    1.05    0.53
   6   2  -4    0.62    0.35
   6   2  -4   -0.03    0.28
  -6  -2   3    2.70    0.57
   6   2  -3    3.46    0.33
   6   2  -3    2.39    0.48
   6   2  -3    2.98    0.46
  -6  -2   2    3.40    0.52
   6   2  -2    3.21    0.48
   6   2  -2    3.67    0.50
   6   2  -2    3.67    0.38
  -6  -2   1    6.19    0.54
   6   2  -1    5.98    0.58
   6   2  -1    6.21    0.52
   6   2  -1    6.56    0.61
  -6  -2   0    3.31    0.48
  -6  -2   0    3.80    0.29
   6   2   0    2.85    0.42
   6   2   0    3.88    0.50
   6   2   0    3.30    0.29
  -6  -2  -1    5.63    0.63
   6   2   1    7.10    0.64
   6   2   1    8.14    0.64
  -6  -2  -2    3.16    0.53
   6   2   2    2.92    0.51
   6   2   2    3.18    0.49
  -6  -2  -3    3.09    0.56
   6   2   3    2.51    0.52
   6   2   3    3.50    0.53
   6   2   3    3.00    0.34
  -6  -2  -4    0.65    0.43
   6   2   4   -0.40    0.33
   6   2   4   -0.30    0.29
   6   2   4    0.41    0.34
  -6  -2  -5    4.01    0.74
   6   2   5    4.15    0.63
   6   2   5    4.25    0.71
  -6  -2  -6    0.56    0.56
   6   2   6   -0.10    0.48
   6   2   6    0.01    0.38
  -7  -2   6   -0.64    0.58
   7   2  -6    0.41    0.43
  -7  -2   5    0.96    0.61
   7   2  -5    0.17    0.38
  -7  -2   4    0.18    0.51
   7   2  -4    0.05    0.33
   7   2  -4    0.66    0.34
  -7  -2   3    0.86    0.48
   7   2  -3    1.16    0.41
   7   2  -3    1.04    0.36
   7   2  -3    0.97    0.27
  -7  -2   2    3.19    0.54
   7   2  -2    3.78    0.42
   7   2  -2    3.44    0.49
   7   2  -2    2.52    0.48
  -7  -2   1    4.29    0.46
   7   2  -1    3.35    0.52
   7   2  -1    3.78    0.47
   7   2  -1    3.79    0.52
  -7  -2   0    6.99    0.38
  -7  -2   0    8.58    0.77
   7   2   0    6.86    0.39
   7   2   0    8.07    0.74
   7   2   0    8.10    0.67
  -7  -2  -1    4.32    0.59
   7   2   1    3.48    0.51
   7   2   1    3.97    0.55
  -7  -2  -2    3.31    0.59
   7   2   2    3.76    0.59
   7   2   2    3.51    0.56
  -7  -2  -3    0.87    0.47
   7   2   3    1.31    0.41
   7   2   3    1.55    0.44
  -7  -2  -4    0.04    0.46
   7   2   4    0.12    0.35
   7   2   4   -0.20    0.38
  -7  -2  -5   -0.11    0.52
   7   2   5    0.67    0.46
   7   2   5   -0.04    0.38
  -7  -2  -6   -0.34    0.51
   7   2   6    0.08    0.47
   7   2   6    0.25    0.42
  -8  -2   6   -0.37    0.60
   8   2  -6   -0.58    0.35
  -8  -2   5    1.09    0.65
   8   2  -5    0.74    0.46
  -8  -2   4    0.89    0.57
   8   2  -4    0.70    0.38
   8   2  -4    0.65    0.42
  -8  -2   3    1.43    0.53
   8   2  -3    1.13    0.41
   8   2  -3    0.83    0.39
   8   2  -3    0.62    0.30
  -8  -2   2   -0.03    0.36
   8   2  -2    0.13    0.26
   8   2  -2    0.27    0.35
   8   2  -2    0.58    0.36
  -8  -2   1    0.21    0.31
  -8  -2   1    0.12    0.37
   8   2  -1   -0.53    0.27
   8   2  -1    0.88    0.33
  -8  -2   0    0.69    0.21
  -8  -2   0    0.15    0.36
   8   2   0    1.14    0.39
   8   2   0    0.86    0.37
   8   2   0    0.33    0.20
  -8  -2  -1    0.59    0.39
   8   2   1    0.32    0.32
   8   2   1   -0.41    0.29
  -8  -2  -2    0.80    0.43
   8   2   2   -0.19    0.37
   8   2   2    0.76    0.38
  -8  -2  -3    0.89    0.52
   8   2   3   -0.24    0.39
   8   2   3    1.22    0.43
  -8  -2  -4    0.12    0.48
   8   2   4   -0.65    0.39
   8   2   4    0.10    0.35
  -8  -2  -5    1.56    0.65
   8   2   5    0.58    0.46
   8   2   5    1.08    0.58
  -8  -2  -6   -0.78    0.52
   8   2   6    0.92    0.48
   8   2   6   -1.20    0.41
  -9  -2   5    0.29    0.61
   9   2  -5   -0.02    0.41
  -9  -2   4    1.73    0.64
   9   2  -4    0.66    0.40
   9   2  -4   -0.04    0.36
  -9  -2   3    1.09    0.54
   9   2  -3    0.62    0.40
   9   2  -3    0.51    0.38
  -9  -2   2    2.80    0.53
   9   2  -2    1.31    0.45
   9   2  -2    1.86    0.40
   9   2  -2    1.13    0.43
  -9  -2   1    1.79    0.52
  -9  -2   1    1.97    0.39
   9   2  -1    2.92    0.55
   9   2  -1    2.76    0.48
  -9  -2   0    0.06    0.19
  -9  -2   0    0.98    0.41
   9   2   0   -0.16    0.33
   9   2   0   -0.18    0.31
  -9  -2  -1    1.94    0.54
   9   2   1    1.31    0.45
   9   2   1    2.29    0.54
  -9  -2  -2    2.14    0.58
   9   2   2    2.22    0.56
   9   2   2    1.71    0.49
  -9  -2  -3    0.26    0.47
   9   2   3    0.45    0.41
   9   2   3    0.63    0.46
  -9  -2  -4    1.86    0.68
   9   2   4    0.43    0.51
   9   2   4    0.81    0.46
  -9  -2  -5    0.40    0.63
   9   2   5    0.35    0.46
   9   2   5    0.66    0.55
 -10  -2   5    7.81    1.12
  10   2  -5    5.20    0.78
 -10  -2   4    1.02    0.66
  10   2  -4    0.85    0.49
  10   2  -4    1.09    0.47
 -10  -2   3   11.46    1.04
  10   2  -3   10.43    0.99
  10   2  -3   10.94    0.99
 -10  -2   2    1.20    0.55
 -10  -2   2    2.14    0.52
  10   2  -2    1.62    0.52
  10   2  -2    2.69    0.49
 -10  -2   1    3.10    0.62
  10   2  -1    4.15    0.70
  10   2  -1    3.49    0.59
 -10  -2   0    3.43    0.65
  10   2   0    4.13    0.68
  10   2   0    3.52    0.63
 -10  -2  -1    3.92    0.74
  10   2   1    3.47    0.60
  10   2   1    3.90    0.66
 -10  -2  -2    1.59    0.53
  10   2   2    1.22    0.54
  10   2   2    0.86    0.49
 -10  -2  -3   11.22    1.16
  10   2   3    9.72    1.02
  10   2   3   10.48    1.06
 -10  -2  -4    0.95    0.65
  10   2   4    0.55    0.47
  10   2   4    1.74    0.62
 -10  -2  -5    7.33    1.13
  10   2   5    7.65    1.06
  10   2   5    7.86    1.00
 -11  -2   4   -0.54    0.57
  11   2  -4    0.41    0.45
  11   2  -4    0.38    0.45
 -11  -2   3    6.87    0.86
  11   2  -3    5.60    0.81
  11   2  -3    7.27    0.89
 -11  -2   2    0.55    0.57
  11   2  -2    1.05    0.52
  11   2  -2    0.15    0.41
 -11  -2   1   29.23    1.52
  11   2  -1   28.83    1.50
  11   2  -1   27.47    1.32
 -11  -2   0    0.13    0.47
  11   2   0    0.98    0.48
  11   2   0    0.66    0.42
 -11  -2  -1   25.68    1.48
  11   2   1   28.59    1.47
  11   2   1   27.94    1.43
 -11  -2  -2   -0.32    0.42
  11   2   2    0.85    0.51
  11   2   2    0.50    0.48
 -11  -2  -3    5.86    0.94
  11   2   3    5.77    0.90
  11   2   3    6.43    0.90
 -11  -2  -4   -0.47    0.57
  11   2   4   -0.04    0.48
  11   2   4    0.13    0.45
 -12  -2   3    2.65    0.75
  12   2  -3    2.48    0.69
 -12  -2   2    1.49    0.66
  12   2  -2    1.37    0.59
 -12  -2   1    0.10    0.53
  12   2  -1    0.80    0.45
  12   2  -1    0.23    0.48
 -12  -2   0   -0.33    0.48
  12   2   0   -0.54    0.40
  12   2   0    0.40    0.40
 -12  -2  -1    0.76    0.56
  12   2   1    0.10    0.51
  12   2   1   -0.25    0.36
 -12  -2  -2   -0.05    0.53
  12   2   2    1.54    0.59
  12   2   2    1.47    0.59
 -12  -2  -3    1.57    0.72
  12   2   3    1.73    0.64
  12   2   3    1.97    0.66
 -13  -2   2    0.94    0.59
  13   2  -2    1.20    0.62
 -13  -2   1    0.14    0.55
  13   2  -1    0.90    0.50
  13   2  -1    0.09    0.48
 -13  -2   0   -0.70    0.53
  13   2   0    0.40    0.51
  13   2   0    0.22    0.46
 -13  -2  -1    0.81    0.65
  13   2   1   -0.06    0.53
  13   2   1    0.45    0.54
 -13  -2  -2    0.39    0.54
  13   2   2    1.71    0.60
  13   2   2   -0.50    0.44
 -14  -2   0   -0.19    0.61
  14   2   0    0.46    0.55
  14   2   0    0.50    0.50
  14  -3   0    0.82    0.52
  14  -3   0    0.12    0.50
 -14   3   0   -0.23    0.63
  13  -3   2    0.62    0.54
  13  -3   2    0.34    0.50
 -13   3  -2   -0.21    0.61
  13  -3   1    0.21    0.45
  13  -3   1   -0.51    0.42
 -13   3  -1   -0.44    0.55
  13  -3   0    1.05    0.58
  13  -3   0    0.23    0.50
 -13   3   0   -0.42    0.52
  13  -3  -1   -0.08    0.48
  13  -3  -1    0.45    0.47
 -13   3   1    0.09    0.56
  13  -3  -2    0.06    0.45
  13  -3  -2    0.50    0.46
 -13   3   2    0.07    0.53
  12  -3   3    2.56    0.67
  12  -3   3    3.03    0.76
 -12   3  -3    2.57    0.74
  12  -3   2    2.92    0.69
  12  -3   2    1.59    0.58
 -12   3  -2    1.19    0.68
  12  -3   1    2.23    0.63
  12  -3   1    1.16    0.52
 -12   3  -1    0.71    0.60
  12  -3   0    0.61    0.48
  12  -3   0   -0.05    0.39
 -12   3   0    0.36    0.53
  12  -3  -1    1.62    0.54
  12  -3  -1    1.06    0.51
 -12   3   1    0.88    0.58
  12  -3  -2    1.90    0.55
  12  -3  -2    2.29    0.62
 -12   3   2    2.58    0.68
  12  -3  -3    1.40    0.56
 -12   3   3    2.69    0.71
  11  -3   4   -0.72    0.31
  11  -3   4   -0.42    0.46
 -11   3  -4   -0.53    0.54
  11  -3   3    5.77    0.85
  11  -3   3    6.26    0.88
 -11   3  -3    5.91    0.95
  11  -3   2    0.60    0.46
  11  -3   2    0.50    0.46
 -11   3  -2    0.13    0.57
  11  -3   1    1.69    0.56
  11  -3   1    1.29    0.52
 -11   3  -1    1.73    0.59
  11  -3   0    1.88    0.54
  11  -3   0    2.92    0.61
 -11   3   0    1.55    0.59
  11  -3  -1    0.59    0.46
  11  -3  -1    1.34    0.50
 -11   3   1    1.22    0.51
  11  -3  -2    1.59    0.52
  11  -3  -2    1.17    0.50
 -11   3   2    0.61    0.46
 -11   3   2    1.12    0.54
  11  -3  -3    4.69    0.80
 -11   3   3    4.66    0.79
 -11   3   3    6.63    0.85
  11  -3  -4    0.36    0.43
  11  -3  -4   -0.31    0.43
 -11   3   4    0.96    0.64
  10  -3   5   10.30    1.06
  10  -3   5   11.37    1.20
 -10   3  -5   12.66    1.37
  10  -3   4    1.78    0.55
  10  -3   4    2.20    0.67
 -10   3  -4    1.51    0.64
  10  -3   3   14.17    1.24
  10  -3   3   14.02    1.05
 -10   3  -3   15.53    1.19
  10  -3   2    0.35    0.44
  10  -3   2    0.85    0.42
 -10   3  -2    0.22    0.50
  10  -3   1    5.63    0.74
  10  -3   1    5.22    0.75
 -10   3  -1    6.22    0.87
  10  -3   0    3.01    0.62
  10  -3   0    2.37    0.57
 -10   3   0    2.84    0.60
  10  -3  -1    6.35    0.76
  10  -3  -1    7.47    0.84
 -10   3   1    6.20    0.77
 -10   3   1    5.85    0.63
  10  -3  -2    0.35    0.42
  10  -3  -2    0.47    0.41
 -10   3   2    0.50    0.44
 -10   3   2    0.50    0.49
  10  -3  -3   13.61    0.90
  10  -3  -3   19.23    1.26
  10  -3  -3   13.65    0.98
 -10   3   3   15.61    1.08
  10  -3  -4    1.99    0.54
  10  -3  -4    2.31    0.60
 -10   3   4    2.49    0.74
  10  -3  -5   10.68    1.12
 -10   3   5   12.70    1.32
   9  -3   5    0.79    0.46
   9  -3   5    0.51    0.51
  -9   3  -5   -0.10    0.54
   9  -3   4   -0.19    0.47
   9  -3   4   -0.21    0.33
  -9   3  -4    0.30    0.54
   9  -3   3    0.28    0.47
   9  -3   3    1.07    0.43
  -9   3  -3   -0.44    0.44
   9  -3   2    0.53    0.37
   9  -3   2    0.35    0.40
  -9   3  -2    1.07    0.53
   9  -3   1    1.84    0.48
   9  -3   1    0.75    0.44
  -9   3  -1    1.32    0.48
   9  -3   0    0.89    0.43
   9  -3   0    0.97    0.39
  -9   3   0    1.16    0.45
  -9   3   0    1.04    0.30
   9  -3  -1    1.58    0.45
   9  -3  -1    0.59    0.43
  -9   3   1    1.74    0.41
  -9   3   1    2.13    0.50
   9  -3  -2    0.16    0.38
   9  -3  -2    0.33    0.37
  -9   3   2    0.77    0.44
  -9   3   2    0.79    0.41
   9  -3  -3    1.02    0.49
   9  -3  -3    0.59    0.36
   9  -3  -3    0.03    0.40
  -9   3   3    1.37    0.52
   9  -3  -4   -0.12    0.42
   9  -3  -4    0.75    0.44
  -9   3   4   -0.28    0.51
   9  -3  -5    0.02    0.45
   9  -3  -5   -0.10    0.36
  -9   3   5   -0.13    0.63
   8  -3   6    0.87    0.54
  -8   3  -6   -0.20    0.55
   8  -3   5    1.33    0.50
   8  -3   5    0.64    0.51
  -8   3  -5    0.49    0.55
   8  -3   4    0.93    0.42
   8  -3   4   -0.03    0.42
  -8   3  -4    1.60    0.59
   8  -3   3    0.65    0.37
   8  -3   3    0.12    0.44
  -8   3  -3   -0.19    0.43
   8  -3   2    2.01    0.27
   8  -3   2    1.66    0.50
   8  -3   2    1.60    0.44
  -8   3  -2    1.37    0.51
   8  -3   1    4.11    0.58
   8  -3   1    3.43    0.55
  -8   3  -1    4.51    0.63
  -8   3  -1    4.37    0.35
   8  -3   0    0.08    0.34
   8  -3   0   -0.26    0.27
  -8   3   0    0.31    0.36
  -8   3   0   -0.09    0.23
   8  -3  -1    5.18    0.66
   8  -3  -1    4.57    0.59
  -8   3   1    4.47    0.52
  -8   3   1    4.07    0.55
   8  -3  -2    1.54    0.48
   8  -3  -2    2.26    0.47
  -8   3   2    2.75    0.54
  -8   3   2    2.29    0.46
   8  -3  -3    0.90    0.38
   8  -3  -3    0.21    0.38
   8  -3  -3   -0.01    0.34
  -8   3   3    0.17    0.43
   8  -3  -4    0.99    0.40
   8  -3  -4    0.91    0.45
  -8   3   4   -0.14    0.47
   8  -3  -5    0.10    0.45
   8  -3  -5    0.86    0.44
  -8   3   5    1.21    0.66
  -8   3   6   -0.13    0.59
   7  -3   6    0.03    0.46
  -7   3  -6    0.02    0.56
   7  -3   5    0.52    0.49
   7  -3   5    0.22    0.37
  -7   3  -5    0.21    0.56
   7  -3   4    0.32    0.35
   7  -3   4    0.19    0.33
   7  -3   4    0.47    0.42
  -7   3  -4   -0.32    0.37
   7  -3   3    0.17    0.30
   7  -3   3    0.05    0.37
   7  -3   3    0.23    0.26
  -7   3  -3    0.33    0.43
   7  -3   2    1.59    0.44
   7  -3   2    1.08    0.25
   7  -3   2    1.62    0.42
  -7   3  -2    0.72    0.42
   7  -3   1    0.32    0.32
   7  -3   1    0.85    0.35
  -7   3  -1    0.38    0.19
  -7   3  -1    0.73    0.36
   7  -3   0    2.68    0.49
   7  -3   0    4.28    0.57
  -7   3   0    3.35    0.50
  -7   3   0    3.66    0.39
   7  -3  -1    0.61    0.34
   7  -3  -1    0.78    0.35
  -7   3   1    0.06    0.30
  -7   3   1    0.59    0.32
   7  -3  -2    0.69    0.33
   7  -3  -2    1.27    0.40
   7  -3  -2    0.61    0.35
  -7   3   2    1.01    0.43
   7  -3  -3    0.38    0.30
   7  -3  -3    0.20    0.35
   7  -3  -3    0.45    0.31
  -7   3   3    0.03    0.42
   7  -3  -4   -0.20    0.31
   7  -3  -4    0.60    0.41
   7  -3  -4   -0.12    0.32
  -7   3   4    0.38    0.50
   7  -3  -5    0.63    0.46
   7  -3  -5    0.97    0.43
  -7   3   5    1.37    0.65
  -7   3   6   -0.37    0.61
   6  -3   6   -0.08    0.41
  -6   3  -6   -0.12    0.52
   6  -3   5    3.71    0.65
   6  -3   5    3.14    0.54
   6  -3   5    2.18    0.54
  -6   3  -5    2.46    0.72
   6  -3   4    1.94    0.51
   6  -3   4    2.19    0.49
  -6   3  -4    3.41    0.66
   6  -3   3    5.34    0.50
   6  -3   3    5.22    0.66
   6  -3   3    6.07    0.65
  -6   3  -3    6.06    0.75
   6  -3   2    3.18    0.34
   6  -3   2    2.09    0.41
   6  -3   2    2.93    0.52
  -6   3  -2    3.54    0.56
   6  -3   1   18.50    0.93
   6  -3   1   17.68    0.91
  -6   3  -1   19.15    0.95
  -6   3  -1   18.43    0.64
   6  -3   0    1.67    0.40
   6  -3   0    1.03    0.38
  -6   3   0    0.86    0.26
  -6   3   0    0.95    0.36
   6  -3  -1   18.58    0.89
   6  -3  -1   18.29    0.98
  -6   3   1   19.43    0.86
  -6   3   1   18.65    0.86
   6  -3  -2    4.19    0.53
   6  -3  -2    2.88    0.42
   6  -3  -2    2.91    0.43
  -6   3   2    3.53    0.52
   6  -3  -3    5.66    0.64
   6  -3  -3    5.48    0.52
   6  -3  -3    3.93    0.51
  -6   3   3    4.41    0.66
   6  -3  -4    2.85    0.50
   6  -3  -4    3.92    0.59
   6  -3  -4    2.25    0.43
  -6   3   4    2.98    0.65
   6  -3  -5    2.73    0.56
   6  -3  -5    2.53    0.53
  -6   3   5    2.85    0.74
   6  -3  -6    0.07    0.37
  -6   3   6    1.04    0.65
   5  -3   6    0.26    0.50
   5  -3   6    0.73    0.48
  -5   3  -6    0.96    0.58
   5  -3   5    0.43    0.41
   5  -3   5    0.03    0.30
   5  -3   5    0.82    0.45
  -5   3  -5    0.37    0.49
   5  -3   4    2.60    0.51
   5  -3   4    3.14    0.48
   5  -3   4    2.98    0.50
  -5   3  -4    3.43    0.63
   5  -3   3   -0.36    0.28
   5  -3   3    0.04    0.24
   5  -3   3    0.15    0.27
  -5   3  -3    0.23    0.38
   5  -3   2    6.96    0.64
   5  -3   2    6.21    0.59
   5  -3   2    6.42    0.43
  -5   3  -2    6.52    0.66
   5  -3   1    0.20    0.18
   5  -3   1    0.64    0.34
   5  -3   1    0.44    0.28
  -5   3  -1    0.49    0.32
  -5   3  -1    0.34    0.21
   5  -3   0   20.17    0.91
   5  -3   0   19.75    0.89
  -5   3   0   20.73    0.74
  -5   3   0   20.05    0.88
   5  -3  -1    0.53    0.30
   5  -3  -1    0.20    0.29
  -5   3   1    0.38    0.27
  -5   3   1    0.16    0.30
   5  -3  -2    5.08    0.49
   5  -3  -2    5.96    0.51
   5  -3  -2    5.71    0.58
  -5   3   2    6.35    0.64
   5  -3  -3   -0.33    0.23
   5  -3  -3    0.40    0.27
   5  -3  -3    0.08    0.28
  -5   3   3    0.05    0.38
   5  -3  -4    2.87    0.41
   5  -3  -4    3.43    0.52
   5  -3  -4    2.60    0.45
  -5   3   4    2.24    0.60
   5  -3  -5    1.10    0.41
   5  -3  -5    0.05    0.34
  -5   3   5    0.16    0.53
   5  -3  -6    0.38    0.41
  -5   3   6    0.91    0.67
   4  -3   7    0.59    0.61
  -4   3  -7   -0.08    0.54
   4  -3   6    2.08    0.56
   4  -3   6    2.26    0.62
  -4   3  -6    2.21    0.70
   4  -3   5    1.37    0.51
   4  -3   5    1.15    0.44
   4  -3   5    0.75    0.34
  -4   3  -5    1.26    0.56
   4  -3   4    1.20    0.40
   4  -3   4    1.79    0.44
   4  -3   4    1.62    0.36
  -4   3  -4    1.46    0.50
   4  -3   3    3.60    0.45
   4  -3   3    2.89    0.40
   4  -3   3    3.10    0.48
  -4   3  -3    2.36    0.50
   4  -3   2   -0.04    0.31
   4  -3   2    0.04    0.25
   4  -3   2    0.23    0.24
  -4   3  -2    0.38    0.34
   4  -3   1   10.82    0.68
   4  -3   1   12.12    0.68
   4  -3   1   12.09    0.52
  -4   3  -1   11.81    0.68
  -4   3  -1   11.97    0.51
   4  -3   0    0.60    0.28
   4  -3   0    0.76    0.32
  -4   3   0    0.09    0.26
  -4   3   0    0.19    0.22
   4  -3  -1   12.87    0.61
   4  -3  -1   11.12    0.62
   4  -3  -1   11.22    0.67
  -4   3   1   11.21    0.66
   4  -3  -2    0.30    0.29
   4  -3  -2    0.42    0.30
   4  -3  -2    0.23    0.23
  -4   3   2   -0.11    0.32
   4  -3  -3    3.04    0.42
   4  -3  -3    2.53    0.43
   4  -3  -3    3.40    0.39
  -4   3   3    3.30    0.56
   4  -3  -4    1.32    0.37
   4  -3  -4    1.41    0.36
  -4   3   4    1.01    0.44
   4  -3  -5    1.55    0.44
   4  -3  -5    1.54    0.44
  -4   3   5    1.43    0.59
   4  -3  -6    2.79    0.56
  -4   3   6    1.88    0.65
   4  -3  -7    1.12    0.50
  -4   3   7   -0.13    0.56
   3  -3   7    0.12    0.60
  -3   3  -7    0.57    0.58
   3  -3   6    0.78    0.45
   3  -3   6    0.30    0.50
  -3   3  -6    0.86    0.56
   3  -3   5    0.60    0.32
   3  -3   5   -0.02    0.42
   3  -3   5    0.02    0.35
  -3   3  -5   -0.03    0.44
   3  -3   4    1.59    0.34
   3  -3   4    1.77    0.45
   3  -3   4    2.27    0.44
  -3   3  -4    0.81    0.43
   3  -3   3    3.56    0.40
   3  -3   3    3.51    0.46
   3  -3   3    3.78    0.47
  -3   3  -3    4.52    0.59
   3  -3   2    3.87    0.41
   3  -3   2    3.79    0.46
   3  -3   2    4.12    0.39
  -3   3  -2    3.91    0.50
   3  -3   1    4.29    0.45
   3  -3   1    3.72    0.37
   3  -3   1    3.86    0.32
  -3   3  -1    4.10    0.42
  -3   3  -1    4.40    0.34
   3  -3   0    0.48    0.29
   3  -3   0    0.32    0.21
   3  -3   0    0.09    0.24
  -3   3   0    0.25    0.24
  -3   3   0    0.38    0.22
   3  -3  -1    4.46    0.43
   3  -3  -1    4.19    0.40
   3  -3  -1    3.95    0.34
  -3   3   1    4.25    0.32
  -3   3   1    3.59    0.42
   3  -3  -2    3.89    0.44
   3  -3  -2    3.73    0.38
   3  -3  -2    4.34    0.39
  -3   3   2    3.03    0.47
   3  -3  -3    3.65    0.46
   3  -3  -3    3.21    0.41
  -3   3   3    3.41    0.51
   3  -3  -4    1.06    0.35
   3  -3  -4    0.95    0.35
  -3   3   4    1.38    0.44
   3  -3  -5   -0.03    0.29
   3  -3  -5    0.05    0.33
  -3   3   5    0.40    0.43
   3  -3  -6    0.36    0.39
   3  -3  -6    0.17    0.37
  -3   3   6   -0.08    0.48
   3  -3  -7    0.63    0.46
  -3   3   7   -0.35    0.47
   2  -3   7    0.07    0.55
  -2   3  -7    0.22    0.54
   2  -3   6    0.91    0.45
   2  -3   6    0.12    0.51
  -2   3  -6    1.71    0.61
   2  -3   5    3.94    0.68
   2  -3   5    3.40    0.44
   2  -3   5    3.57    0.51
  -2   3  -5    3.06    0.64
   2  -3   4    1.08    0.33
   2  -3   4    1.12    0.42
   2  -3   4    0.84    0.27
  -2   3  -4    0.90    0.43
   2  -3   3    4.17    0.38
   2  -3   3    3.67    0.44
   2  -3   3    4.16    0.51
  -2   3  -3    4.25    0.56
   2  -3   2    2.29    0.37
   2  -3   2    2.47    0.36
   2  -3   2    2.91    0.30
  -2   3  -2    2.17    0.42
   2  -3   1  118.89    2.88
   2  -3   1  117.84    2.91
   2  -3   1  115.07    2.90
   2  -3   1  117.43    2.88
  -2   3  -1  117.46    2.88
  -2   3  -1  119.80    3.04
   2  -3   0    1.69    0.26
   2  -3   0    0.98    0.19
   2  -3   0    1.19    0.21
   2  -3   0    0.73    0.23
  -2   3   0    1.00    0.20
  -2   3   0    1.24    0.22
  -2   3   0    0.85    0.24
   2  -3  -1  120.48    2.90
   2  -3  -1  117.32    3.01
   2  -3  -1  122.80    2.96
  -2   3   1  118.09    3.07
  -2   3   1  126.49    2.96
   2  -3  -2    2.18    0.34
   2  -3  -2    2.56    0.31
  -2   3   2    2.35    0.43
   2  -3  -3    4.55    0.47
   2  -3  -3    3.83    0.44
  -2   3   3    3.41    0.52
   2  -3  -4    0.48    0.31
   2  -3  -4    0.41    0.29
  -2   3   4    0.70    0.41
   2  -3  -5    2.87    0.53
   2  -3  -5    3.26    0.49
  -2   3   5    3.00    0.64
   2  -3  -6   -0.05    0.38
   2  -3  -6    0.40    0.36
  -2   3   6    0.78    0.54
   2  -3  -7    0.54    0.47
  -2   3   7    0.17    0.58
   1  -3   7    0.14    0.58
  -1   3  -7   -0.42    0.33
   1  -3   6    1.32    0.58
  -1   3  -6    1.38    0.59
   1  -3   5   -0.09    0.29
   1  -3   5   -0.33    0.41
  -1   3  -5    0.21    0.43
  -1   3  -5    0.42    0.24
   1  -3   4    5.41    0.52
   1  -3   4    5.34    0.67
  -1   3  -4    4.94    0.66
   1  -3   3    1.24    0.21
   1  -3   3    0.98    0.30
   1  -3   3    1.24    0.38
  -1   3  -3    1.00    0.39
   1  -3   2   10.68    0.46
   1  -3   2   10.67    0.61
   1  -3   2   10.18    0.53
  -1   3  -2   11.28    0.68
  -1   3  -2   10.52    0.47
   1  -3   1    2.76    0.30
   1  -3   1    3.06    0.31
   1  -3   1    2.90    0.23
  -1   3  -1    2.69    0.28
  -1   3  -1    2.69    0.33
  -1   3  -1    2.84    0.30
  -1   3  -1    3.25    0.24
   1  -3   0    1.15    0.18
   1  -3   0    1.27    0.19
   1  -3   0    0.96    0.17
   1  -3   0    1.32    0.13
  -1   3   0    0.90    0.16
  -1   3   0    1.38    0.19
  -1   3   0    1.24    0.19
  -1   3   0    1.33    0.14
   1  -3  -1    2.89    0.31
   1  -3  -1    2.55    0.21
  -1   3   1    3.59    0.37
  -1   3   1    2.88    0.22
   1  -3  -2   10.58    0.57
   1  -3  -2    9.98    0.56
  -1   3   2    9.23    0.65
   1  -3  -3    1.16    0.32
   1  -3  -3    1.08    0.31
  -1   3   3    0.97    0.39
   1  -3  -4    5.10    0.59
   1  -3  -4    5.96    0.58
  -1   3   4    5.59    0.69
   1  -3  -5    0.07    0.29
   1  -3  -5   -0.28    0.30
  -1   3   5   -0.17    0.38
   1  -3  -6    0.22    0.38
   1  -3  -6    0.89    0.46
  -1   3   6    0.47    0.54
   1  -3  -7    0.11    0.43
  -1   3   7    0.28    0.58
   0  -3   7    3.07    0.78
   0   3  -7    2.67    0.66
   0  -3   6    0.23    0.54
   0   3  -6   -0.23    0.37
   0  -3   5    0.05    0.45
   0  -3   5    1.12    0.32
   0   3  -5    1.08    0.29
   0   3  -5    0.62    0.43
   0  -3   4   -0.17    0.41
   0  -3   4    0.28    0.26
   0   3  -4    0.26    0.21
   0   3  -4    0.20    0.35
   0  -3   3   21.72    0.76
   0  -3   3   21.90    1.00
   0   3  -3   22.01    0.72
   0   3  -3   20.48    1.04
   0   3  -3   21.02    0.70
   0  -3   2    0.39    0.23
   0  -3   2    1.49    0.36
   0   3  -2    0.40    0.15
   0   3  -2    0.83    0.25
   0  -3   1    8.00    0.49
   0  -3   1    7.76    0.46
   0  -3   1    7.96    0.33
   0   3  -1    7.33    0.47
   0   3  -1    7.12    0.43
   0   3  -1    7.01    0.33
   0  -3   0   -0.44    0.10
   0  -3   0   -0.47    0.12
   0  -3   0   -0.35    0.09
   0   3   0   -0.46    0.13
   0   3   0   -0.47    0.06
   0   3   0   -0.38    0.09
   0  -3  -1    8.15    0.43
   0  -3  -1    7.67    0.45
   0  -3  -1    8.40    0.43
   0  -3  -1    6.76    0.37
   0  -3  -1    7.63    0.42
   0   3   1    6.93    0.38
   0   3   1    7.13    0.46
   0   3   2    0.70    0.37
   0  -3  -3   19.49    0.92
   0  -3  -3   22.37    0.89
   0   3   3   21.28    0.99
   0   3   3   21.36    0.87
   0  -3  -4    0.42    0.29
   0  -3  -4    0.62    0.35
   0   3   4   -0.46    0.38
   0   3   4    0.00    0.26
   0  -3  -5    0.80    0.34
   0  -3  -5    1.14    0.46
   0   3   5    0.77    0.45
   0   3   5    0.45    0.36
   0  -3  -6    0.54    0.36
   0  -3  -6    0.95    0.47
   0   3   6   -0.56    0.46
   0  -3  -7    2.26    0.62
   0   3   7    1.92    0.69
  -1  -3   7   -0.34    0.53
   1   3  -7    0.29    0.47
  -1  -3   6    0.61    0.53
   1   3  -6    0.62    0.45
  -1  -3   5    0.65    0.49
  -1  -3   5    0.39    0.27
   1   3  -5   -0.09    0.36
   1   3  -5    0.23    0.23
  -1  -3   4    5.48    0.41
  -1  -3   4    4.80    0.68
   1   3  -4    5.73    0.43
   1   3  -4    6.87    0.74
  -1  -3   3    1.00    0.21
  -1  -3   3    0.89    0.40
   1   3  -3    0.98    0.22
   1   3  -3    0.80    0.19
   1   3  -3    0.68    0.17
   1   3  -3    0.52    0.33
  -1  -3   2    9.33    0.63
  -1  -3   2   10.37    0.36
  -1  -3   2   10.44    0.36
   1   3  -2    9.71    0.36
   1   3  -2   10.09    0.38
   1   3  -2   11.30    0.70
  -1  -3   1    3.11    0.35
  -1  -3   1    3.17    0.18
   1   3  -1    2.32    0.29
   1   3  -1    2.89    0.17
  -1  -3   0    1.27    0.17
  -1  -3   0    0.90    0.16
  -1  -3   0    1.18    0.17
  -1  -3   0    1.22    0.16
   1   3   0    1.08    0.16
   1   3   0    1.35    0.18
   1   3   0    1.19    0.16
   1   3   0    1.12    0.17
  -1  -3  -1    3.12    0.30
  -1  -3  -1    3.25    0.31
   1   3   1    3.33    0.31
   1   3   1    2.78    0.28
   1   3   1    2.14    0.30
   1   3   1    3.36    0.32
  -1  -3  -2    9.63    0.61
   1   3   2   10.30    0.57
   1   3   2   10.39    0.62
   1   3   2    9.59    0.58
  -1  -3  -3    0.64    0.32
   1   3   3    0.56    0.27
   1   3   3    0.99    0.36
   1   3   3    0.78    0.31
  -1  -3  -4    4.57    0.52
  -1  -3  -4    5.57    0.62
   1   3   4    6.68    0.62
   1   3   4    4.85    0.64
  -1  -3  -5    0.07    0.36
  -1  -3  -5    0.37    0.29
   1   3   5   -0.16    0.32
   1   3   5    0.30    0.42
  -1  -3  -6    1.41    0.57
  -1  -3  -6    0.16    0.37
   1   3   6    0.34    0.41
   1   3   6    0.37    0.49
  -1  -3  -7    0.02    0.49
   1   3   7    0.09    0.53
  -2  -3   7    0.13    0.51
   2   3  -7   -0.14    0.41
  -2  -3   6   -0.32    0.44
   2   3  -6    0.57    0.47
  -2  -3   5    2.22    0.63
   2   3  -5    2.62    0.58
  -2  -3   4    1.12    0.46
   2   3  -4    0.71    0.24
   2   3  -4    0.22    0.33
  -2  -3   3    4.51    0.59
   2   3  -3    4.61    0.34
   2   3  -3    2.97    0.46
   2   3  -3    4.01    0.27
  -2  -3   2    2.35    0.42
  -2  -3   2    2.65    0.25
   2   3  -2    2.33    0.24
   2   3  -2    2.13    0.37
  -2  -3   1  114.78    2.65
  -2  -3   1  116.08    2.96
  -2  -3   1  116.44    2.81
   2   3  -1  127.21    3.03
   2   3  -1  117.80    2.82
   2   3  -1  112.18    2.65
  -2  -3   0    1.07    0.18
  -2  -3   0    0.90    0.18
  -2  -3   0    0.65    0.20
  -2  -3   0    1.10    0.21
   2   3   0    1.03    0.22
   2   3   0    0.98    0.22
   2   3   0    1.12    0.24
  -2  -3  -1  119.16    2.88
  -2  -3  -1  119.26    3.05
   2   3   1  118.85    2.98
   2   3   1  118.12    2.92
   2   3   1  120.06    2.88
  -2  -3  -2    1.97    0.36
   2   3   2    2.34    0.36
   2   3   2    2.30    0.38
   2   3   2    1.79    0.32
  -2  -3  -3    5.20    0.55
   2   3   3    4.18    0.46
   2   3   3    4.36    0.49
   2   3   3    4.45    0.51
  -2  -3  -4    1.19    0.42
   2   3   4    1.06    0.39
   2   3   4    0.83    0.35
   2   3   4    0.84    0.32
  -2  -3  -5    3.06    0.59
  -2  -3  -5    3.01    0.52
   2   3   5    3.93    0.62
   2   3   5    2.68    0.52
  -2  -3  -6    0.72    0.49
  -2  -3  -6    0.55    0.38
   2   3   6    1.34    0.55
   2   3   6    0.88    0.44
  -2  -3  -7    0.36    0.52
   2   3   7    0.04    0.53
  -3  -3   7   -0.10    0.55
   3   3  -7   -0.13    0.42
  -3  -3   6    0.83    0.55
   3   3  -6    0.18    0.40
  -3  -3   5   -0.17    0.47
   3   3  -5   -0.03    0.34
  -3  -3   4    2.01    0.51
   3   3  -4    0.82    0.37
   3   3  -4    1.89    0.31
  -3  -3   3    2.56    0.53
   3   3  -3    2.85    0.45
   3   3  -3    2.92    0.33
  -3  -3   2    4.41    0.51
   3   3  -2    3.75    0.34
   3   3  -2    3.01    0.42
  -3  -3   1    3.74    0.28
  -3  -3   1    3.67    0.40
   3   3  -1    3.94    0.36
   3   3  -1    4.24    0.44
   3   3  -1    3.65    0.27
  -3  -3   0   -0.02    0.18
   3   3   0    0.32    0.26
   3   3   0    0.42    0.23
   3   3   0    0.11    0.23
  -3  -3  -1    3.87    0.24
  -3  -3  -1    4.40    0.46
   3   3   1    3.73    0.40
   3   3   1    3.15    0.41
   3   3   1    3.92    0.24
  -3  -3  -2    3.55    0.46
   3   3   2    3.52    0.36
   3   3   2    3.79    0.47
   3   3   2    3.18    0.42
  -3  -3  -3    3.37    0.50
   3   3   3    3.73    0.44
   3   3   3    2.61    0.46
   3   3   3    3.76    0.47
  -3  -3  -4    2.05    0.49
   3   3   4    1.47    0.43
   3   3   4    1.26    0.36
   3   3   4    2.14    0.45
  -3  -3  -5    0.06    0.38
   3   3   5    0.64    0.45
   3   3   5    0.06    0.32
   3   3   5   -0.40    0.31
  -3  -3  -6    0.18    0.33
  -3  -3  -6    0.02    0.44
   3   3   6    0.59    0.54
   3   3   6   -0.07    0.38
  -3  -3  -7    1.02    0.56
   3   3   7    0.09    0.47
   3   3   7   -0.53    0.52
  -4  -3   7    1.08    0.69
   4   3  -7    0.28    0.45
  -4  -3   6    3.29    0.80
   4   3  -6    2.24    0.58
  -4  -3   5    0.38    0.56
   4   3  -5    1.04    0.43
  -4  -3   4    0.38    0.45
   4   3  -4    1.63    0.32
   4   3  -4    1.32    0.42
  -4  -3   3    3.03    0.55
   4   3  -3    2.38    0.46
   4   3  -3    3.10    0.37
  -4  -3   2    0.91    0.37
  -4  -3   2    0.01    0.15
   4   3  -2    0.64    0.31
   4   3  -2    0.81    0.26
   4   3  -2    0.01    0.16
  -4  -3   1   10.23    0.59
   4   3  -1   12.57    0.71
   4   3  -1   10.14    0.61
   4   3  -1   11.20    0.51
  -4  -3   0    0.55    0.31
  -4  -3   0    0.65    0.19
   4   3   0    0.86    0.28
   4   3   0    0.64    0.18
   4   3   0    0.70    0.27
  -4  -3  -1   12.88    0.71
   4   3   1   10.42    0.66
   4   3   1   10.44    0.67
  -4  -3  -2    0.66    0.32
  -4  -3  -2    0.07    0.21
   4   3   2    0.28    0.27
   4   3   2    0.37    0.27
   4   3   2    0.08    0.21
  -4  -3  -3    3.01    0.51
   4   3   3    2.68    0.40
   4   3   3    3.84    0.53
   4   3   3    3.39    0.48
  -4  -3  -4    0.98    0.43
   4   3   4    0.96    0.39
   4   3   4    2.13    0.44
   4   3   4    0.97    0.41
  -4  -3  -5    0.97    0.52
   4   3   5    1.57    0.49
   4   3   5    0.70    0.42
   4   3   5    0.94    0.41
  -4  -3  -6    2.47    0.65
   4   3   6    3.26    0.67
   4   3   6    1.38    0.52
   4   3   6    2.43    0.54
  -4  -3  -7    0.71    0.57
   4   3   7   -0.30    0.41
   4   3   7    0.77    0.58
  -5  -3   6    1.10    0.67
   5   3  -6    1.22    0.49
  -5  -3   5    0.81    0.59
   5   3  -5    0.80    0.43
  -5  -3   4    2.86    0.62
   5   3  -4    2.93    0.42
   5   3  -4    2.05    0.47
  -5  -3   3    0.10    0.39
   5   3  -3    0.11    0.24
   5   3  -3    0.15    0.14
   5   3  -3   -0.01    0.30
  -5  -3   2    6.69    0.62
   5   3  -2    6.02    0.53
   5   3  -2    5.43    0.38
   5   3  -2    5.92    0.60
  -5  -3   1    0.44    0.30
   5   3  -1    0.20    0.30
   5   3  -1    0.41    0.27
   5   3  -1    0.20    0.23
  -5  -3   0   20.76    0.66
  -5  -3   0   19.79    0.93
   5   3   0   19.65    0.90
   5   3   0   20.99    0.84
   5   3   0   21.47    0.66
  -5  -3  -1    0.79    0.33
   5   3   1    0.10    0.25
   5   3   1    0.12    0.27
  -5  -3  -2    5.57    0.34
  -5  -3  -2    5.46    0.60
   5   3   2    5.12    0.57
   5   3   2    6.31    0.62
   5   3   2    5.65    0.34
  -5  -3  -3    0.43    0.37
   5   3   3    0.32    0.29
   5   3   3    0.18    0.34
   5   3   3    0.08    0.24
  -5  -3  -4    2.65    0.56
   5   3   4    1.97    0.45
   5   3   4    2.73    0.46
   5   3   4    2.14    0.52
  -5  -3  -5    0.35    0.46
   5   3   5    0.09    0.44
   5   3   5    0.21    0.36
   5   3   5    0.24    0.40
  -5  -3  -6    1.94    0.61
   5   3   6    0.47    0.50
   5   3   6    1.13    0.50
   5   3   6    0.79    0.51
  -6  -3   6   -0.25    0.58
   6   3  -6   -0.10    0.37
  -6  -3   5    3.58    0.80
   6   3  -5    2.72    0.57
  -6  -3   4    2.18    0.62
   6   3  -4    2.64    0.44
   6   3  -4    2.27    0.49
  -6  -3   3    5.86    0.71
   6   3  -3    5.13    0.54
   6   3  -3    5.78    0.35
   6   3  -3    4.53    0.60
  -6  -3   2    2.91    0.51
   6   3  -2    3.34    0.36
   6   3  -2    2.89    0.48
   6   3  -2    3.38    0.46
  -6  -3   1   17.43    0.78
   6   3  -1   17.52    0.78
   6   3  -1   19.81    0.94
   6   3  -1   19.84    0.97
  -6  -3   0    1.48    0.39
  -6  -3   0    1.26    0.22
   6   3   0    0.79    0.21
   6   3   0    0.67    0.31
   6   3   0    1.43    0.37
  -6  -3  -1   18.73    0.96
   6   3   1   17.93    0.92
   6   3   1   18.54    0.95
  -6  -3  -2    3.70    0.55
   6   3   2    2.39    0.45
   6   3   2    3.43    0.53
  -6  -3  -3    4.72    0.68
   6   3   3    4.69    0.40
   6   3   3    6.41    0.68
   6   3   3    4.93    0.64
  -6  -3  -4    3.07    0.65
   6   3   4    2.61    0.56
   6   3   4    2.48    0.50
   6   3   4    2.66    0.44
  -6  -3  -5    2.46    0.64
   6   3   5    2.29    0.61
   6   3   5    3.42    0.64
  -6  -3  -6    0.11    0.52
   6   3   6    0.46    0.49
   6   3   6   -0.79    0.33
  -7  -3   6   -0.34    0.59
   7   3  -6    0.27    0.41
  -7  -3   5    0.14    0.58
   7   3  -5   -0.07    0.40
  -7  -3   4   -0.50    0.49
   7   3  -4    0.38    0.32
   7   3  -4    0.23    0.37
  -7  -3   3    0.54    0.48
   7   3  -3    0.47    0.31
   7   3  -3    0.25    0.34
   7   3  -3    0.53    0.23
  -7  -3   2    0.42    0.39
   7   3  -2    0.64    0.28
   7   3  -2    0.56    0.35
   7   3  -2    1.32    0.36
  -7  -3   1    0.35    0.30
   7   3  -1    0.34    0.33
   7   3  -1    0.19    0.31
   7   3  -1    0.80    0.32
  -7  -3   0    3.62    0.54
  -7  -3   0    4.13    0.31
   7   3   0    4.50    0.52
   7   3   0    4.03    0.32
   7   3   0    3.30    0.52
  -7  -3  -1    0.32    0.33
   7   3   1    0.17    0.30
   7   3   1    0.23    0.31
  -7  -3  -2    0.83    0.39
   7   3   2    0.68    0.41
   7   3   2    1.22    0.42
  -7  -3  -3    0.40    0.42
   7   3   3    0.56    0.37
   7   3   3    0.76    0.44
  -7  -3  -4    1.10    0.55
   7   3   4    0.57    0.37
   7   3   4    1.08    0.49
  -7  -3  -5    0.83    0.57
   7   3   5   -0.06    0.34
   7   3   5   -0.48    0.41
  -7  -3  -6   -0.41    0.52
   7   3   6    0.49    0.45
   7   3   6   -0.73    0.42
  -8  -3   6   -0.44    0.61
   8   3  -6   -0.31    0.39
  -8  -3   5    0.53    0.65
   8   3  -5    0.55    0.42
  -8  -3   4    0.90    0.57
   8   3  -4    0.94    0.44
   8   3  -4    1.09    0.43
  -8  -3   3   -0.32    0.42
   8   3  -3    0.51    0.37
   8   3  -3    0.33    0.33
  -8  -3   2    1.65    0.47
   8   3  -2    1.47    0.44
   8   3  -2    1.35    0.41
   8   3  -2    1.58    0.35
  -8  -3   1    5.16    0.51
  -8  -3   1    4.77    0.65
   8   3  -1    4.72    0.54
   8   3  -1    3.78    0.59
  -8  -3   0   -0.08    0.18
  -8  -3   0    0.50    0.37
   8   3   0   -0.02    0.29
   8   3   0    0.17    0.18
   8   3   0   -0.07    0.31
  -8  -3  -1    4.20    0.62
   8   3   1    4.16    0.61
   8   3   1    3.79    0.58
  -8  -3  -2    1.41    0.48
   8   3   2    2.04    0.48
   8   3   2    1.91    0.52
  -8  -3  -3    0.31    0.47
   8   3   3    0.22    0.42
   8   3   3    0.75    0.41
  -8  -3  -4    0.81    0.55
   8   3   4    0.22    0.47
   8   3   4    0.50    0.40
  -8  -3  -5    1.09    0.65
   8   3   5    0.07    0.40
   8   3   5    0.53    0.53
  -8  -3  -6    0.60    0.61
   8   3   6    0.36    0.47
   8   3   6   -0.07    0.50
  -9  -3   5    0.77    0.65
   9   3  -5    0.03    0.38
  -9  -3   4   -0.19    0.50
   9   3  -4    0.20    0.40
   9   3  -4    0.50    0.38
  -9  -3   3    0.76    0.52
   9   3  -3    0.59    0.39
   9   3  -3    1.36    0.46
  -9  -3   2    0.03    0.39
   9   3  -2    0.59    0.39
   9   3  -2    0.24    0.37
   9   3  -2    0.52    0.32
  -9  -3   1    1.39    0.48
  -9  -3   1    0.95    0.36
   9   3  -1    1.16    0.40
   9   3  -1    2.44    0.51
  -9  -3   0    1.27    0.46
   9   3   0    0.75    0.40
   9   3   0    1.08    0.40
  -9  -3  -1    1.26    0.49
   9   3   1    1.15    0.44
   9   3   1    1.80    0.50
  -9  -3  -2   -0.16    0.41
   9   3   2    0.14    0.38
   9   3   2    1.04    0.43
  -9  -3  -3    0.38    0.53
   9   3   3    0.54    0.43
   9   3   3    1.94    0.54
  -9  -3  -4    0.37    0.55
   9   3   4   -0.23    0.39
   9   3   4    0.79    0.52
  -9  -3  -5    0.21    0.62
   9   3   5    0.97    0.60
   9   3   5    0.15    0.45
 -10  -3   5   10.62    1.25
  10   3  -5    8.55    0.98
 -10  -3   4    2.45    0.70
  10   3  -4    1.99    0.52
  10   3  -4    2.36    0.60
 -10  -3   3   13.86    1.02
  10   3  -3   15.03    1.03
  10   3  -3   14.48    1.06
 -10  -3   2    0.30    0.44
  10   3  -2    1.49    0.48
  10   3  -2    0.24    0.36
  10   3  -2   -0.06    0.37
 -10  -3   1    7.04    0.89
  10   3  -1    6.52    0.83
  10   3  -1    7.64    0.75
 -10  -3   0    3.42    0.66
  10   3   0    2.05    0.55
  10   3   0    2.60    0.56
 -10  -3  -1    5.89    0.82
  10   3   1    6.60    0.80
  10   3   1    6.72    0.86
 -10  -3  -2    0.80    0.49
  10   3   2    0.85    0.46
  10   3   2   -0.28    0.44
 -10  -3  -3   14.85    1.20
  10   3   3   15.84    1.12
  10   3   3   14.73    1.09
 -10  -3  -4    2.13    0.72
  10   3   4    1.79    0.56
  10   3   4    1.69    0.62
 -10  -3  -5   10.33    1.26
  10   3   5    9.15    1.13
  10   3   5   11.92    1.16
 -11  -3   4   -0.33    0.56
  11   3  -4    0.48    0.46
  11   3  -4    0.27    0.45
 -11  -3   3    6.43    0.85
  11   3  -3    5.42    0.80
  11   3  -3    6.90    0.87
 -11  -3   2    1.40    0.61
  11   3  -2    0.32    0.46
  11   3  -2    0.59    0.41
 -11  -3   1    0.71    0.55
  11   3  -1    1.65    0.49
  11   3  -1    3.11    0.67
 -11  -3   0    1.50    0.60
  11   3   0    1.72    0.52
  11   3   0    2.23    0.55
 -11  -3  -1    2.52    0.69
  11   3   1    2.38    0.60
  11   3   1    1.72    0.58
 -11  -3  -2    0.93    0.55
  11   3   2   -0.02    0.46
  11   3   2    1.05    0.55
 -11  -3  -3    5.73    0.91
  11   3   3    4.79    0.82
  11   3   3    6.32    0.91
 -11  -3  -4    0.65    0.65
  11   3   4    0.04    0.42
  11   3   4    0.28    0.50
 -12  -3   3    2.54    0.78
  12   3  -3    1.62    0.59
 -12  -3   2    3.58    0.79
  12   3  -2    3.98    0.78
 -12  -3   1    0.47    0.58
  12   3  -1    0.89    0.51
  12   3  -1    1.32    0.56
 -12  -3   0    0.32    0.53
  12   3   0    0.67    0.49
  12   3   0    0.42    0.43
 -12  -3  -1    2.26    0.65
  12   3   1    1.52    0.58
  12   3   1    1.53    0.60
 -12  -3  -2    1.23    0.61
  12   3   2    4.11    0.75
  12   3   2    1.99    0.66
 -12  -3  -3    2.56    0.81
  12   3   3    2.34    0.69
  12   3   3    2.72    0.73
 -13  -3   2    0.23    0.59
  13   3  -2    0.73    0.52
 -13  -3   1    0.12    0.56
  13   3  -1    0.33    0.47
  13   3  -1    0.33    0.51
 -13  -3   0    0.16    0.59
  13   3   0    1.22    0.59
  13   3   0    1.75    0.61
 -13  -3  -1    0.67    0.59
  13   3   1    0.65    0.52
  13   3   1   -0.31    0.43
 -13  -3  -2   -0.34    0.48
  13   3   2   -0.11    0.48
  13   3   2    0.21    0.53
 -14  -3   0    1.00    0.62
  14   3   0    0.27    0.43
  14   3   0    0.64    0.49
  14  -4   0    0.91    0.57
  13  -4   2    1.66    0.59
  13  -4   2    1.20    0.58
 -13   4  -2   -0.24    0.63
  13  -4   1    1.08    0.55
  13  -4   1    1.04    0.57
 -13   4  -1    1.82    0.69
  13  -4   0    1.18    0.56
  13  -4   0   -0.16    0.50
 -13   4   0    0.52    0.58
  13  -4  -1    1.50    0.58
  13  -4  -1    0.91    0.53
 -13   4   1    1.00    0.68
  13  -4  -2    0.53    0.51
  13  -4  -2    0.66    0.53
 -13   4   2    0.45    0.55
  12  -4   3    0.42    0.46
  12  -4   3    0.57    0.55
 -12   4  -3    0.18    0.59
  12  -4   2    2.45    0.64
  12  -4   2    0.94    0.54
 -12   4  -2    2.61    0.79
  12  -4   1   -0.02    0.43
  12  -4   1   -0.28    0.43
 -12   4  -1   -0.14    0.51
  12  -4   0    2.78    0.66
  12  -4   0    1.76    0.58
 -12   4   0    1.56    0.64
  12  -4  -1    0.34    0.40
  12  -4  -1    0.03    0.46
 -12   4   1   -0.03    0.52
  12  -4  -2    2.37    0.60
  12  -4  -2    0.87    0.54
 -12   4   2    1.77    0.65
  12  -4  -3    0.77    0.52
 -12   4   3    0.01    0.49
  11  -4   4    0.92    0.62
  11  -4   4    0.09    0.43
 -11   4  -4   -0.18    0.56
  11  -4   3    4.24    0.74
  11  -4   3    3.94    0.77
 -11   4  -3    3.86    0.82
  11  -4   2    0.78    0.48
  11  -4   2    0.71    0.47
 -11   4  -2    0.06    0.54
  11  -4   1    6.09    0.81
  11  -4   1    3.66    0.72
 -11   4  -1    4.38    0.75
  11  -4   0   -0.17    0.37
  11  -4   0    0.02    0.44
 -11   4   0    0.09    0.49
  11  -4  -1    3.73    0.64
  11  -4  -1    4.18    0.68
 -11   4   1    4.36    0.72
  11  -4  -2    0.82    0.47
  11  -4  -2    0.83    0.49
 -11   4   2    0.68    0.51
 -11   4   2    1.30    0.50
  11  -4  -3    3.75    0.71
 -11   4   3    2.20    0.60
 -11   4   3    3.90    0.76
  11  -4  -4    0.33    0.48
 -11   4   4    0.05    0.61
  10  -4   5    1.43    0.54
  10  -4   5    1.15    0.59
 -10   4  -5   -0.48    0.52
  10  -4   4   -0.26    0.38
  10  -4   4   -0.34    0.45
 -10   4  -4    0.99    0.60
  10  -4   3    1.01    0.48
  10  -4   3    2.15    0.65
 -10   4  -3    1.58    0.60
  10  -4   2    0.21    0.39
  10  -4   2   -0.14    0.40
 -10   4  -2    0.44    0.54
  10  -4   1    7.68    0.85
  10  -4   1    6.83    0.84
 -10   4  -1    6.14    0.80
  10  -4   0    1.49    0.51
  10  -4   0    1.82    0.50
 -10   4   0    0.13    0.46
  10  -4  -1    7.13    0.80
  10  -4  -1    5.62    0.76
 -10   4   1    7.03    0.68
 -10   4   1    6.23    0.75
  10  -4  -2    0.29    0.43
  10  -4  -2    0.39    0.45
 -10   4   2    0.98    0.47
 -10   4   2    0.51    0.44
  10  -4  -3    1.89    0.49
  10  -4  -3    1.21    0.52
 -10   4   3    2.22    0.55
 -10   4   3    0.58    0.56
  10  -4  -4   -0.19    0.38
  10  -4  -4    0.44    0.45
 -10   4   4    1.88    0.65
  10  -4  -5    0.69    0.50
 -10   4   5    1.11    0.71
   9  -4   5    0.65    0.56
   9  -4   5    0.13    0.43
  -9   4  -5    0.59    0.59
   9  -4   4    1.56    0.58
   9  -4   4    1.26    0.50
  -9   4  -4    3.42    0.74
   9  -4   3    0.76    0.51
   9  -4   3    0.22    0.40
  -9   4  -3    0.07    0.49
   9  -4   2    3.18    0.59
   9  -4   2    2.77    0.57
  -9   4  -2    2.32    0.63
   9  -4   1    6.78    0.78
   9  -4   1    6.04    0.73
  -9   4  -1    5.33    0.74
  -9   4  -1    5.93    0.43
   9  -4   0   13.20    0.94
   9  -4   0   15.24    0.95
  -9   4   0   14.56    0.96
  -9   4   0   15.47    0.73
   9  -4  -1    7.07    0.74
   9  -4  -1    5.98    0.76
  -9   4   1    7.21    0.67
  -9   4   1    7.83    0.75
   9  -4  -2    3.68    0.60
   9  -4  -2    2.93    0.59
  -9   4   2    3.87    0.64
  -9   4   2    3.42    0.57
   9  -4  -3    0.61    0.47
   9  -4  -3    0.70    0.41
   9  -4  -3    0.63    0.38
  -9   4   3    0.23    0.50
   9  -4  -4    1.57    0.55
   9  -4  -4    2.82    0.56
  -9   4   4    2.17    0.69
   9  -4  -5    1.99    0.59
  -9   4   5    1.78    0.72
   8  -4   6   -0.08    0.50
  -8   4  -6    0.03    0.63
   8  -4   5   -0.03    0.49
   8  -4   5    0.62    0.44
  -8   4  -5    0.69    0.59
   8  -4   4    0.44    0.49
   8  -4   4    0.68    0.40
  -8   4  -4    0.71    0.52
   8  -4   3    0.38    0.37
   8  -4   3    0.44    0.39
  -8   4  -3   -0.16    0.43
   8  -4   2    2.56    0.56
   8  -4   2    1.83    0.31
   8  -4   2    2.33    0.51
  -8   4  -2    2.23    0.56
   8  -4   1    0.63    0.41
   8  -4   1    0.42    0.35
  -8   4  -1   -0.10    0.36
  -8   4  -1    0.45    0.23
   8  -4   0    2.89    0.53
   8  -4   0    2.49    0.51
  -8   4   0    3.15    0.40
  -8   4   0    2.86    0.53
   8  -4  -1    0.53    0.36
   8  -4  -1    0.35    0.35
  -8   4   1    0.32    0.33
  -8   4   1    0.18    0.33
   8  -4  -2    2.76    0.55
   8  -4  -2    2.62    0.50
  -8   4   2    2.15    0.45
  -8   4   2    3.21    0.57
   8  -4  -3   -0.15    0.29
   8  -4  -3    0.18    0.36
   8  -4  -3    0.55    0.41
  -8   4   3   -0.13    0.45
   8  -4  -4    0.62    0.38
   8  -4  -4    1.25    0.49
  -8   4   4    1.19    0.57
   8  -4  -5    0.88    0.41
   8  -4  -5   -0.18    0.43
  -8   4   5   -0.32    0.51
  -8   4   6    1.00    0.66
   7  -4   6    0.67    0.49
  -7   4  -6    0.12    0.58
   7  -4   5    3.41    0.61
   7  -4   5    2.96    0.64
  -7   4  -5    3.43    0.76
   7  -4   4    2.15    0.48
   7  -4   4    1.60    0.44
   7  -4   4    1.10    0.50
  -7   4  -4    1.71    0.59
   7  -4   3    4.48    0.66
   7  -4   3    4.93    0.62
   7  -4   3    4.98    0.47
  -7   4  -3    4.01    0.68
   7  -4   2    1.68    0.48
   7  -4   2    1.48    0.29
   7  -4   2    1.48    0.42
  -7   4  -2    1.51    0.48
   7  -4   1    5.57    0.65
   7  -4   1    5.36    0.62
  -7   4  -1    5.48    0.63
  -7   4  -1    5.79    0.39
   7  -4   0    6.07    0.65
   7  -4   0    6.31    0.65
  -7   4   0    6.05    0.50
  -7   4   0    6.10    0.63
   7  -4  -1    5.25    0.60
   7  -4  -1    6.04    0.66
  -7   4   1    6.23    0.58
  -7   4   1    5.46    0.57
   7  -4  -2    2.12    0.48
   7  -4  -2    1.50    0.37
   7  -4  -2    1.62    0.41
  -7   4   2    1.60    0.46
   7  -4  -3    4.09    0.53
   7  -4  -3    4.91    0.67
   7  -4  -3    4.93    0.54
  -7   4   3    4.61    0.68
   7  -4  -4    2.12    0.44
   7  -4  -4    1.40    0.43
   7  -4  -4    1.39    0.50
  -7   4   4    1.55    0.56
   7  -4  -5    2.15    0.52
   7  -4  -5    2.49    0.60
  -7   4   5    1.86    0.69
  -7   4   6    0.71    0.66
   6  -4   6    0.63    0.50
  -6   4  -6    1.36    0.66
   6  -4   5    0.87    0.50
   6  -4   5    1.31    0.43
   6  -4   5    1.15    0.49
  -6   4  -5    1.03    0.60
   6  -4   4    2.94    0.50
   6  -4   4    3.00    0.50
   6  -4   4    1.51    0.51
  -6   4  -4    2.76    0.63
   6  -4   3    2.09    0.43
   6  -4   3    1.84    0.35
   6  -4   3    0.88    0.41
  -6   4  -3    1.02    0.44
   6  -4   2    3.80    0.54
   6  -4   2    5.07    0.56
   6  -4   2    4.75    0.42
  -6   4  -2    4.65    0.60
   6  -4   1    1.11    0.36
   6  -4   1    1.80    0.41
  -6   4  -1    1.81    0.42
  -6   4  -1    1.58    0.26
   6  -4   0   11.75    0.75
   6  -4   0   11.94    0.76
  -6   4   0   11.10    0.70
  -6   4   0   10.51    0.58
   6  -4  -1    2.08    0.42
   6  -4  -1    2.19    0.42
  -6   4   1    1.39    0.38
  -6   4   1    2.06    0.38
   6  -4  -2    5.21    0.54
   6  -4  -2    5.26    0.61
   6  -4  -2    5.14    0.52
  -6   4   2    5.07    0.60
   6  -4  -3    1.43    0.36
   6  -4  -3    1.78    0.44
   6  -4  -3    1.92    0.38
  -6   4   3    1.72    0.50
   6  -4  -4    2.09    0.51
   6  -4  -4    2.52    0.46
   6  -4  -4    2.40    0.44
  -6   4   4    2.20    0.62
   6  -4  -5    0.80    0.46
   6  -4  -5    1.58    0.44
  -6   4   5    1.00    0.62
  -6   4   6    0.94    0.65
   5  -4   6   -0.31    0.44
   5  -4   6    0.49    0.49
  -5   4  -6    0.34    0.56
   5  -4   5    1.53    0.42
   5  -4   5    2.20    0.54
   5  -4   5    2.25    0.57
  -5   4  -5    2.07    0.63
   5  -4   4    0.97    0.41
   5  -4   4    2.20    0.42
   5  -4   4    2.43    0.47
  -5   4  -4    2.36    0.59
   5  -4   3    0.70    0.30
   5  -4   3    0.29    0.36
   5  -4   3    0.08    0.30
  -5   4  -3    0.99    0.43
   5  -4   2    7.68    0.49
   5  -4   2    8.46    0.71
   5  -4   2    8.25    0.67
  -5   4  -2    9.11    0.77
   5  -4   1    6.67    0.61
   5  -4   1    6.06    0.57
  -5   4  -1    5.09    0.55
  -5   4  -1    5.09    0.39
   5  -4   0   12.66    0.73
   5  -4   0   12.50    0.73
  -5   4   0   11.41    0.58
  -5   4   0   11.56    0.66
   5  -4  -1    5.82    0.57
   5  -4  -1    5.65    0.53
  -5   4   1    5.41    0.54
  -5   4   1    6.11    0.50
   5  -4  -2    7.76    0.58
   5  -4  -2    8.63    0.56
   5  -4  -2    7.13    0.67
  -5   4   2    7.95    0.70
   5  -4  -3    0.93    0.36
   5  -4  -3    0.23    0.25
   5  -4  -3    0.79    0.33
  -5   4   3   -0.05    0.35
   5  -4  -4    2.05    0.42
   5  -4  -4    2.33    0.38
   5  -4  -4    1.78    0.46
  -5   4   4    1.46    0.55
   5  -4  -5    1.50    0.44
   5  -4  -5    1.69    0.50
  -5   4   5    1.68    0.64
   5  -4  -6   -0.04    0.36
   5  -4  -6   -0.13    0.43
  -5   4   6    0.40    0.58
   4  -4   7   -0.20    0.49
  -4   4  -7   -0.03    0.56
   4  -4   6    0.24    0.42
   4  -4   6    0.62    0.52
  -4   4  -6   -0.37    0.51
   4  -4   5   -0.32    0.35
   4  -4   5   -0.38    0.26
   4  -4   5    0.36    0.44
  -4   4  -5    0.19    0.47
   4  -4   4    0.76    0.30
   4  -4   4    1.43    0.39
   4  -4   4    1.25    0.40
  -4   4  -4    1.45    0.49
   4  -4   3    0.38    0.30
   4  -4   3    1.02    0.30
   4  -4   3    1.11    0.37
  -4   4  -3    0.57    0.39
   4  -4   2    4.79    0.54
   4  -4   2    5.33    0.48
   4  -4   2    5.88    0.52
  -4   4  -2    5.31    0.60
   4  -4   1    2.11    0.36
   4  -4   1    2.17    0.38
  -4   4  -1    1.89    0.28
  -4   4  -1    1.28    0.35
   4  -4   0   15.69    0.75
   4  -4   0   16.06    0.76
  -4   4   0   15.70    0.67
  -4   4   0   15.40    0.70
   4  -4  -1    2.26    0.40
   4  -4  -1    1.78    0.36
  -4   4   1    1.97    0.38
  -4   4   1    1.74    0.30
   4  -4  -2    4.45    0.50
   4  -4  -2    5.04    0.46
   4  -4  -2    4.91    0.44
  -4   4   2    3.50    0.51
   4  -4  -3    1.48    0.37
   4  -4  -3    0.72    0.28
   4  -4  -3    1.00    0.29
  -4   4   3    1.14    0.45
   4  -4  -4    0.89    0.36
   4  -4  -4    0.05    0.27
  -4   4   4    0.70    0.46
   4  -4  -5   -0.58    0.32
   4  -4  -5    0.62    0.36
  -4   4   5    0.55    0.50
   4  -4  -6    0.29    0.40
   4  -4  -6    0.62    0.42
  -4   4   6    0.59    0.57
  -4   4   7    0.69    0.60
   3  -4   7    1.55    0.67
  -3   4  -7    0.26    0.59
   3  -4   6    4.86    0.79
   3  -4   6    5.58    0.68
  -3   4  -6    5.32    0.92
   3  -4   5    0.55    0.36
   3  -4   5    1.34    0.34
   3  -4   5    1.40    0.50
  -3   4  -5    1.01    0.53
   3  -4   4    2.48    0.50
   3  -4   4    2.52    0.44
   3  -4   4    1.70    0.35
  -3   4  -4    3.25    0.58
   3  -4   3    2.19    0.42
   3  -4   3    1.84    0.31
   3  -4   3    2.10    0.41
  -3   4  -3    1.88    0.47
   3  -4   2    1.08    0.32
   3  -4   2    0.97    0.26
   3  -4   2    0.76    0.33
  -3   4  -2    1.03    0.36
   3  -4   1    1.81    0.36
   3  -4   1    1.28    0.30
  -3   4  -1    1.28    0.32
  -3   4  -1    1.61    0.28
   3  -4   0    4.47    0.35
   3  -4   0    4.13    0.43
   3  -4   0    4.46    0.43
  -3   4   0    4.23    0.38
  -3   4   0    4.59    0.37
   3  -4  -1    1.48    0.31
   3  -4  -1    1.55    0.23
   3  -4  -1    0.90    0.28
  -3   4   1    1.72    0.36
  -3   4   1    1.39    0.21
   3  -4  -2    0.66    0.22
   3  -4  -2    0.68    0.31
  -3   4   2    0.74    0.35
   3  -4  -3    2.14    0.34
   3  -4  -3    2.39    0.42
  -3   4   3    2.24    0.49
   3  -4  -4    2.89    0.47
   3  -4  -4    2.27    0.42
  -3   4   4    2.36    0.55
   3  -4  -5    0.54    0.36
   3  -4  -5    0.85    0.39
  -3   4   5    0.76    0.51
   3  -4  -6    4.14    0.64
   3  -4  -6    3.50    0.64
  -3   4   6    3.81    0.77
   3  -4  -7    2.01    0.53
  -3   4   7    1.00    0.61
   2  -4   7    0.64    0.58
  -2   4  -7   -0.40    0.46
   2  -4   6    0.50    0.52
  -2   4  -6    0.00    0.53
   2  -4   5    0.50    0.28
   2  -4   5    0.84    0.37
   2  -4   5    0.68    0.50
  -2   4  -5    0.18    0.44
   2  -4   4    1.34    0.34
   2  -4   4    0.78    0.39
   2  -4   4    1.17    0.27
  -2   4  -4    1.79    0.50
   2  -4   3    1.29    0.24
   2  -4   3    1.68    0.40
   2  -4   3    1.13    0.31
  -2   4  -3    1.89    0.43
   2  -4   2    4.06    0.44
   2  -4   2    3.92    0.33
   2  -4   2    3.76    0.41
  -2   4  -2    4.02    0.49
   2  -4   1    0.50    0.29
   2  -4   1    1.12    0.24
  -2   4  -1    0.80    0.25
  -2   4  -1    0.58    0.23
  -2   4  -1    0.36    0.27
   2  -4   0    0.97    0.26
   2  -4   0    0.90    0.20
   2  -4   0    1.11    0.28
  -2   4   0    1.46    0.28
  -2   4   0    1.04    0.22
   2  -4  -1    0.61    0.16
   2  -4  -1    0.53    0.26
  -2   4   1    0.73    0.16
  -2   4   1    0.77    0.32
   2  -4  -2    3.24    0.39
   2  -4  -2    3.72    0.33
  -2   4   2    4.14    0.50
   2  -4  -3    1.07    0.30
   2  -4  -3    1.44    0.34
  -2   4   3    0.89    0.41
   2  -4  -4    1.08    0.34
   2  -4  -4    1.28    0.36
  -2   4   4    1.28    0.46
   2  -4  -5    0.54    0.35
   2  -4  -5    0.25    0.34
  -2   4   5    1.24    0.52
   2  -4  -6    0.14    0.40
   2  -4  -6    0.08    0.38
  -2   4   6    1.23    0.57
   2  -4  -7    0.07    0.41
  -2   4   7   -0.20    0.51
   1  -4   7    0.57    0.60
  -1   4  -7    1.16    0.51
   1  -4   6    1.65    0.63
  -1   4  -6    2.48    0.67
   1  -4   5    1.06    0.51
   1  -4   5    1.01    0.35
  -1   4  -5    1.72    0.55
  -1   4  -5    1.20    0.28
   1  -4   4    9.60    0.84
   1  -4   4    8.91    0.57
  -1   4  -4    9.65    0.88
   1  -4   3    0.60    0.18
   1  -4   3    1.20    0.37
   1  -4   3    0.70    0.25
  -1   4  -3    0.93    0.20
  -1   4  -3    0.78    0.35
   1  -4   2   21.91    0.88
   1  -4   2   22.11    0.77
   1  -4   2   22.04    0.67
  -1   4  -2   21.00    0.95
  -1   4  -2   22.15    0.68
   1  -4   1   35.11    1.04
   1  -4   1   34.54    0.98
   1  -4   1   32.09    0.91
  -1   4  -1   34.55    0.98
  -1   4  -1   32.45    0.91
  -1   4  -1   33.81    1.08
   1  -4   0   47.20    1.25
   1  -4   0   47.68    1.19
   1  -4   0   46.03    1.23
   1  -4   0   47.07    1.28
  -1   4   0   46.58    1.28
  -1   4   0   47.43    1.20
   1  -4  -1   35.15    0.91
   1  -4  -1   35.93    1.06
  -1   4   1   33.41    0.91
  -1   4   1   34.49    1.12
   1  -4  -2   23.04    0.87
   1  -4  -2   22.18    0.81
  -1   4   2   23.27    0.94
   1  -4  -3    0.37    0.27
   1  -4  -3    0.84    0.31
  -1   4   3    0.78    0.40
   1  -4  -4    9.04    0.66
   1  -4  -4    9.70    0.70
  -1   4   4    8.72    0.82
   1  -4  -5    1.48    0.39
   1  -4  -5    1.47    0.43
  -1   4   5    0.60    0.47
   1  -4  -6    1.78    0.49
   1  -4  -6    2.25    0.56
  -1   4   6    1.24    0.60
   1  -4  -7    1.57    0.56
  -1   4   7    0.76    0.63
   0  -4   7    0.48    0.58
   0   4  -7    0.46    0.47
   0  -4   6    5.81    0.90
   0   4  -6    4.16    0.74
   0  -4   5    0.35    0.28
   0  -4   5    0.97    0.51
   0   4  -5    0.14    0.37
   0  -4   4   28.26    0.98
   0  -4   4   27.96    1.28
   0   4  -4   30.73    1.37
   0   4  -4   29.66    0.93
   0  -4   3    0.89    0.36
   0  -4   3    0.64    0.23
   0   4  -3    0.99    0.18
   0   4  -3    0.67    0.35
   0  -4   2   55.05    1.66
   0  -4   2   53.94    1.40
   0   4  -2   54.28    1.69
   0   4  -2   55.00    1.40
   0  -4   1   -0.08    0.24
   0  -4   1    0.20    0.17
   0   4  -1    0.03    0.17
   0   4  -1    0.08    0.23
   0  -4   0   41.64    1.07
   0  -4   0   39.98    1.05
   0  -4   0   40.35    1.11
   0   4   0   39.95    1.11
   0   4   0   40.49    1.06
   0  -4  -1   -0.01    0.21
   0  -4  -1    0.21    0.16
   0   4   1    0.07    0.15
   0   4   1   -0.02    0.25
   0  -4  -2   53.46    1.55
   0  -4  -2   55.30    1.58
   0   4   2   51.58    1.63
   0   4   2   55.09    1.53
   0  -4  -3    1.21    0.31
   0  -4  -3    1.10    0.32
   0   4   3    1.20    0.40
   0   4   3    1.06    0.33
   0  -4  -4   28.18    1.18
   0  -4  -4   29.22    1.16
   0   4   4   27.34    1.09
   0   4   4   27.30    1.25
   0  -4  -5    0.23    0.29
   0  -4  -5    0.27    0.37
   0   4   5   -0.40    0.36
   0  -4  -6    4.97    0.77
   0  -4  -6    5.18    0.67
   0   4   6    3.90    0.78
   0  -4  -7   -0.03    0.39
   0   4   7   -0.45    0.55
  -1  -4   7    0.44    0.61
   1   4  -7    0.83    0.52
  -1  -4   6    2.36    0.67
   1   4  -6    1.95    0.56
  -1  -4   5    0.99    0.29
  -1  -4   5    0.76    0.53
   1   4  -5    1.17    0.47
  -1  -4   4    8.74    0.46
  -1  -4   4    9.61    0.89
   1   4  -4    9.07    0.83
   1   4  -4    8.61    0.46
  -1  -4   3    0.44    0.35
  -1  -4   3    0.59    0.18
   1   4  -3    0.88    0.35
   1   4  -3    0.56    0.15
   1   4  -3    0.98    0.21
   1   4  -3    0.70    0.17
  -1  -4   2   21.38    0.59
  -1  -4   2   21.17    0.91
   1   4  -2   20.84    0.92
   1   4  -2   21.92    0.59
  -1  -4   1   32.73    1.06
  -1  -4   1   33.72    0.82
  -1  -4   1   31.66    0.84
   1   4  -1   35.94    1.09
   1   4  -1   32.71    0.84
  -1  -4   0   45.50    1.16
  -1  -4   0   43.67    1.21
  -1  -4   0   44.50    1.20
  -1  -4   0   44.56    1.18
   1   4   0   46.86    1.17
   1   4   0   42.99    1.21
   1   4   0   45.89    1.19
   1   4   0   44.33    1.20
  -1  -4  -1   33.09    1.00
  -1  -4  -1   33.78    1.01
   1   4   1   33.37    1.03
   1   4   1   33.58    1.00
   1   4   1   33.55    1.02
   1   4   1   34.32    1.05
  -1  -4  -2   22.11    0.86
   1   4   2   22.34    0.88
   1   4   2   21.03    0.88
   1   4   2   22.30    0.84
  -1  -4  -3    1.16    0.35
   1   4   3    1.18    0.31
   1   4   3    0.36    0.36
   1   4   3    0.41    0.29
  -1  -4  -4    7.89    0.63
  -1  -4  -4    8.90    0.69
   1   4   4    8.90    0.78
   1   4   4    8.33    0.63
  -1  -4  -5    0.68    0.42
  -1  -4  -5    0.74    0.38
   1   4   5    0.70    0.46
   1   4   5    0.84    0.40
  -1  -4  -6    1.85    0.55
  -1  -4  -6    1.53    0.46
   1   4   6    1.74    0.60
   1   4   6    2.35    0.55
  -1  -4  -7    0.91    0.56
   1   4   7    0.64    0.57
  -2  -4   7    0.76    0.60
   2   4  -7    0.41    0.44
  -2  -4   6    0.93    0.60
   2   4  -6   -0.03    0.38
  -2  -4   5    0.88    0.51
   2   4  -5    1.01    0.45
  -2  -4   4    1.09    0.47
   2   4  -4    1.20    0.42
   2   4  -4    1.33    0.24
   2   4  -4    1.58    0.22
  -2  -4   3    2.26    0.47
  -2  -4   3    1.62    0.22
   2   4  -3    1.57    0.38
   2   4  -3    1.30    0.21
  -2  -4   2    4.03    0.28
  -2  -4   2    3.81    0.48
   2   4  -2    3.64    0.26
   2   4  -2    3.54    0.44
  -2  -4   1    0.26    0.14
  -2  -4   1    0.82    0.30
  -2  -4   1    0.46    0.18
   2   4  -1    0.25    0.14
   2   4  -1    0.42    0.25
   2   4  -1    0.11    0.16
  -2  -4   0    1.09    0.23
  -2  -4   0    1.24    0.20
   2   4   0    1.14    0.26
   2   4   0    0.94    0.24
   2   4   0    1.23    0.21
   2   4   0    1.12    0.24
  -2  -4  -1    0.53    0.21
  -2  -4  -1    0.76    0.27
   2   4   1    0.14    0.23
   2   4   1    0.18    0.28
   2   4   1    0.88    0.21
  -2  -4  -2    4.62    0.46
   2   4   2    3.59    0.40
   2   4   2    3.94    0.44
   2   4   2    3.56    0.46
  -2  -4  -3    1.05    0.35
   2   4   3    1.65    0.35
   2   4   3    1.60    0.38
   2   4   3    1.41    0.39
  -2  -4  -4    0.63    0.38
   2   4   4    1.16    0.41
   2   4   4    1.31    0.37
   2   4   4    1.41    0.38
  -2  -4  -5    0.94    0.36
  -2  -4  -5    0.65    0.42
   2   4   5    1.34    0.49
   2   4   5    1.29    0.42
  -2  -4  -6   -0.01    0.36
  -2  -4  -6    1.16    0.53
   2   4   6    0.60    0.43
   2   4   6    0.83    0.51
  -2  -4  -7    0.54    0.51
   2   4   7   -0.01    0.51
  -3  -4   7    2.03    0.74
   3   4  -7    0.81    0.53
  -3  -4   6    3.80    0.77
   3   4  -6    3.82    0.68
  -3  -4   5    0.19    0.47
   3   4  -5    0.80    0.42
  -3  -4   4    1.78    0.53
   3   4  -4    1.74    0.29
   3   4  -4    2.42    0.47
  -3  -4   3    1.72    0.43
   3   4  -3    1.76    0.41
   3   4  -3    1.64    0.25
  -3  -4   2    0.26    0.34
   3   4  -2    0.54    0.30
   3   4  -2    0.41    0.21
  -3  -4   1    1.28    0.32
  -3  -4   1    1.11    0.20
   3   4  -1    1.18    0.21
   3   4  -1    1.25    0.25
   3   4  -1    1.25    0.33
  -3  -4   0    3.91    0.31
  -3  -4   0    4.38    0.33
   3   4   0    4.00    0.37
   3   4   0    3.61    0.40
   3   4   0    4.22    0.39
  -3  -4  -1    1.73    0.21
  -3  -4  -1    1.35    0.32
   3   4   1    1.16    0.31
   3   4   1    1.02    0.29
   3   4   1    1.39    0.20
  -3  -4  -2    1.31    0.34
   3   4   2    0.80    0.29
   3   4   2    0.97    0.27
   3   4   2    0.58    0.32
  -3  -4  -3    2.50    0.45
   3   4   3    1.74    0.37
   3   4   3    1.77    0.40
   3   4   3    3.18    0.48
  -3  -4  -4    2.80    0.52
   3   4   4    2.08    0.47
   3   4   4    2.71    0.46
   3   4   4    2.94    0.47
  -3  -4  -5    0.26    0.45
   3   4   5    1.50    0.47
   3   4   5    1.61    0.44
   3   4   5   -0.26    0.38
  -3  -4  -6    5.35    0.82
  -3  -4  -6    4.76    0.68
   3   4   6    4.62    0.71
   3   4   6    4.82    0.78
  -3  -4  -7    0.62    0.53
   3   4   7    1.94    0.67
   3   4   7    0.84    0.53
  -4  -4   7   -0.32    0.58
   4   4  -7   -0.54    0.37
  -4  -4   6    1.45    0.66
   4   4  -6    0.01    0.38
  -4  -4   5    0.67    0.56
   4   4  -5   -0.22    0.31
  -4  -4   4    1.10    0.51
   4   4  -4    1.45    0.29
   4   4  -4    0.85    0.37
  -4  -4   3    0.36    0.42
   4   4  -3    1.40    0.27
   4   4  -3    0.93    0.36
  -4  -4   2    4.43    0.54
  -4  -4   2    4.21    0.25
   4   4  -2    3.88    0.26
   4   4  -2    5.65    0.57
   4   4  -2    4.91    0.42
  -4  -4   1    1.31    0.32
   4   4  -1    1.48    0.26
   4   4  -1    1.40    0.35
   4   4  -1    1.43    0.30
  -4  -4   0   16.52    0.58
  -4  -4   0   16.09    0.79
  -4  -4   0   17.36    0.58
   4   4   0   17.15    0.82
   4   4   0   16.48    0.72
   4   4   0   16.55    0.76
  -4  -4  -1    2.07    0.18
  -4  -4  -1    2.10    0.38
   4   4   1    1.80    0.35
   4   4   1    1.88    0.18
   4   4   1    1.60    0.36
  -4  -4  -2    4.69    0.54
   4   4   2    4.81    0.53
   4   4   2    4.78    0.38
   4   4   2    5.22    0.57
  -4  -4  -3    1.18    0.39
   4   4   3    1.18    0.32
   4   4   3    1.00    0.37
   4   4   3    1.24    0.37
  -4  -4  -4    0.27    0.38
   4   4   4    1.90    0.46
   4   4   4    1.37    0.44
   4   4   4    0.68    0.38
  -4  -4  -5    0.29    0.44
   4   4   5   -0.44    0.36
   4   4   5    0.23    0.41
   4   4   5    0.10    0.37
  -4  -4  -6   -0.24    0.43
   4   4   6    0.68    0.43
   4   4   6   -0.54    0.43
   4   4   6    0.13    0.41
  -4  -4  -7   -0.22    0.49
   4   4   7   -0.32    0.44
   4   4   7   -0.49    0.50
  -5  -4   6    0.35    0.61
   5   4  -6    0.19    0.41
  -5  -4   5    1.09    0.59
   5   4  -5    0.84    0.46
  -5  -4   4    1.76    0.56
   5   4  -4    1.69    0.45
   5   4  -4    1.86    0.34
  -5  -4   3    0.37    0.40
   5   4  -3    0.74    0.27
   5   4  -3    0.34    0.33
  -5  -4   2    7.17    0.69
  -5  -4   2    7.90    0.40
   5   4  -2    8.21    0.60
   5   4  -2    7.63    0.68
   5   4  -2    7.12    0.40
  -5  -4   1    5.95    0.52
   5   4  -1    4.86    0.54
   5   4  -1    5.51    0.44
   5   4  -1    6.29    0.55
  -5  -4   0   12.26    0.49
  -5  -4   0   11.67    0.75
   5   4   0   12.22    0.73
   5   4   0   13.23    0.68
  -5  -4  -1    5.35    0.58
   5   4   1    5.15    0.54
   5   4   1    5.50    0.56
  -5  -4  -2    6.82    0.65
  -5  -4  -2    6.78    0.37
   5   4   2    7.83    0.68
   5   4   2    7.69    0.69
   5   4   2    7.22    0.37
  -5  -4  -3    0.47    0.38
   5   4   3    0.52    0.33
   5   4   3    0.77    0.26
   5   4   3    0.63    0.39
  -5  -4  -4    1.58    0.50
   5   4   4    1.73    0.46
   5   4   4    1.96    0.41
   5   4   4    1.99    0.50
  -5  -4  -5    1.98    0.58
   5   4   5    2.22    0.50
   5   4   5    1.97    0.52
   5   4   5    1.31    0.51
  -5  -4  -6    0.79    0.54
   5   4   6    0.61    0.50
   5   4   6   -0.18    0.38
  -6  -4   6    1.46    0.72
   6   4  -6    0.35    0.42
  -6  -4   5    1.19    0.62
   6   4  -5    0.39    0.40
  -6  -4   4    2.95    0.66
   6   4  -4    2.87    0.45
   6   4  -4    2.59    0.54
  -6  -4   3    1.31    0.48
   6   4  -3    1.54    0.22
   6   4  -3    1.76    0.35
   6   4  -3    1.08    0.39
  -6  -4   2    4.91    0.59
   6   4  -2    5.03    0.39
   6   4  -2    4.35    0.50
   6   4  -2    4.15    0.55
  -6  -4   1    1.23    0.35
   6   4  -1    1.63    0.32
   6   4  -1    1.64    0.40
   6   4  -1    1.46    0.38
  -6  -4   0   10.78    0.76
  -6  -4   0   11.45    0.48
   6   4   0   12.03    0.71
   6   4   0   12.00    0.48
   6   4   0   10.22    0.71
  -6  -4  -1    1.13    0.38
   6   4   1    1.45    0.39
   6   4   1    1.63    0.40
  -6  -4  -2    4.72    0.62
   6   4   2    5.84    0.66
   6   4   2    4.49    0.58
  -6  -4  -3    1.71    0.50
   6   4   3    1.55    0.41
   6   4   3    1.75    0.48
   6   4   3    1.31    0.28
  -6  -4  -4    2.64    0.60
   6   4   4    2.13    0.55
   6   4   4    3.17    0.58
   6   4   4    2.96    0.44
  -6  -4  -5    0.57    0.52
   6   4   5   -0.07    0.42
   6   4   5    1.41    0.48
  -6  -4  -6   -0.41    0.47
   6   4   6    0.47    0.50
   6   4   6   -0.23    0.40
  -7  -4   6    1.04    0.68
   7   4  -6    0.55    0.44
  -7  -4   5    2.42    0.73
   7   4  -5    1.72    0.51
  -7  -4   4    0.96    0.56
   7   4  -4    1.74    0.40
   7   4  -4    1.20    0.46
  -7  -4   3    4.16    0.63
   7   4  -3    4.60    0.64
   7   4  -3    4.07    0.53
   7   4  -3    4.57    0.36
  -7  -4   2    2.10    0.48
   7   4  -2    1.76    0.41
   7   4  -2    1.90    0.47
   7   4  -2    1.44    0.31
  -7  -4   1    6.60    0.55
   7   4  -1    5.79    0.65
   7   4  -1    5.55    0.54
   7   4  -1    5.05    0.58
  -7  -4   0    4.74    0.60
  -7  -4   0    6.92    0.37
   7   4   0    7.04    0.69
   7   4   0    6.35    0.63
   7   4   0    6.15    0.37
  -7  -4  -1    4.33    0.60
   7   4   1    4.84    0.60
   7   4   1    6.40    0.70
  -7  -4  -2    1.83    0.49
   7   4   2    1.53    0.45
   7   4   2    1.75    0.43
  -7  -4  -3    4.78    0.72
   7   4   3    5.70    0.70
   7   4   3    5.77    0.72
  -7  -4  -4    1.97    0.61
   7   4   4    2.26    0.52
   7   4   4    1.96    0.57
  -7  -4  -5    3.12    0.70
   7   4   5    2.54    0.56
   7   4   5    2.93    0.64
  -7  -4  -6   -0.24    0.52
   7   4   6    0.29    0.46
   7   4   6    0.89    0.49
  -8  -4   6    0.67    0.74
   8   4  -6   -0.20    0.40
  -8  -4   5   -0.02    0.60
   8   4  -5    0.42    0.44
  -8  -4   4    2.02    0.63
   8   4  -4    1.19    0.40
   8   4  -4    1.60    0.52
  -8  -4   3    0.64    0.51
   8   4  -3   -0.20    0.33
   8   4  -3    0.04    0.31
  -8  -4   2    2.08    0.49
   8   4  -2    2.59    0.52
   8   4  -2    2.32    0.39
   8   4  -2    2.41    0.47
  -8  -4   1    0.36    0.31
  -8  -4   1    0.45    0.38
   8   4  -1    0.26    0.29
   8   4  -1    0.29    0.37
   8   4  -1    0.57    0.35
  -8  -4   0    2.57    0.51
  -8  -4   0    3.07    0.29
   8   4   0    3.11    0.53
   8   4   0    2.16    0.45
  -8  -4  -1    0.08    0.36
   8   4   1   -0.06    0.35
   8   4   1    0.35    0.34
  -8  -4  -2    2.59    0.55
   8   4   2    1.63    0.48
   8   4   2    2.67    0.56
  -8  -4  -3    0.70    0.49
   8   4   3    0.70    0.42
   8   4   3    0.21    0.36
  -8  -4  -4    0.52    0.52
   8   4   4    0.57    0.41
   8   4   4    0.84    0.51
  -8  -4  -5    0.18    0.56
   8   4   5    0.19    0.40
   8   4   5   -0.31    0.46
  -8  -4  -6   -0.02    0.56
   8   4   6   -0.74    0.39
   8   4   6   -0.39    0.48
  -9  -4   5   -0.49    0.55
   9   4  -5    0.38    0.47
  -9  -4   4    2.72    0.75
   9   4  -4    2.20    0.51
   9   4  -4    0.93    0.48
  -9  -4   3    0.68    0.54
   9   4  -3    0.02    0.36
   9   4  -3    0.16    0.36
  -9  -4   2    3.69    0.60
   9   4  -2    3.50    0.61
   9   4  -2    3.84    0.50
   9   4  -2    3.23    0.58
  -9  -4   1    6.10    0.57
  -9  -4   1    6.47    0.81
   9   4  -1    5.65    0.63
   9   4  -1    6.61    0.76
  -9  -4   0   13.11    0.97
   9   4   0   15.06    0.92
   9   4   0   14.01    0.98
  -9  -4  -1    6.70    0.80
   9   4   1    6.29    0.78
   9   4   1    6.94    0.78
  -9  -4  -2    2.96    0.62
   9   4   2    3.03    0.60
   9   4   2    2.46    0.59
  -9  -4  -3    0.11    0.49
   9   4   3    0.33    0.46
   9   4   3    0.91    0.45
  -9  -4  -4    3.26    0.77
   9   4   4    1.81    0.58
   9   4   4    2.15    0.65
  -9  -4  -5    0.19    0.59
   9   4   5    1.25    0.52
   9   4   5    0.10    0.54
 -10  -4   5    0.31    0.69
  10   4  -5    0.59    0.47
 -10  -4   4    0.49    0.61
  10   4  -4    0.51    0.47
  10   4  -4    1.35    0.47
 -10  -4   3    1.13    0.56
  10   4  -3    0.79    0.44
  10   4  -3    0.74    0.47
 -10  -4   2    0.33    0.43
  10   4  -2    1.21    0.42
  10   4  -2    0.14    0.37
  10   4  -2    0.79    0.45
 -10  -4   1    6.61    0.83
  10   4  -1    6.30    0.79
  10   4  -1    6.76    0.71
 -10  -4   0    0.61    0.48
  10   4   0    1.09    0.48
  10   4   0   -0.18    0.37
 -10  -4  -1    7.43    0.91
  10   4   1    5.77    0.79
  10   4   1    7.34    0.82
 -10  -4  -2   -0.73    0.38
  10   4   2   -0.86    0.32
  10   4   2    1.16    0.52
 -10  -4  -3    1.68    0.65
  10   4   3    1.97    0.58
  10   4   3    1.56    0.51
 -10  -4  -4   -0.55    0.51
  10   4   4    1.07    0.52
  10   4   4   -0.54    0.49
 -10  -4  -5   -0.01    0.60
  10   4   5    0.08    0.44
  10   4   5    1.15    0.64
 -11  -4   4    0.54    0.62
  11   4  -4   -0.19    0.42
  11   4  -4    0.97    0.50
 -11  -4   3    2.96    0.69
  11   4  -3    2.81    0.68
  11   4  -3    3.20    0.68
 -11  -4   2    0.92    0.59
  11   4  -2    0.68    0.49
 -11  -4   1    5.71    0.83
  11   4  -1    5.15    0.69
  11   4  -1    5.78    0.82
 -11  -4   0    0.23    0.47
  11   4   0    0.23    0.44
  11   4   0    0.58    0.45
 -11  -4  -1    5.91    0.85
  11   4   1    5.63    0.82
  11   4   1    3.48    0.69
 -11  -4  -2    1.51    0.60
  11   4   2    1.59    0.57
  11   4   2    0.40    0.50
 -11  -4  -3    3.69    0.79
  11   4   3    2.12    0.62
  11   4   3    3.55    0.73
 -11  -4  -4    0.39    0.62
  11   4   4    0.56    0.48
  11   4   4    0.94    0.63
  12   4  -3    0.56    0.50
  12   4  -3    2.15    0.62
 -12  -4   2    1.28    0.65
  12   4  -2    2.18    0.64
 -12  -4   1    0.85    0.58
  12   4  -1    0.15    0.47
  12   4  -1    0.28    0.45
 -12  -4   0    2.16    0.65
  12   4   0    3.13    0.66
  12   4   0    1.87    0.60
 -12  -4  -1    0.36    0.55
  12   4   1    0.56    0.45
  12   4   1    0.11    0.50
 -12  -4  -2    1.36    0.64
  12   4   2    2.49    0.67
  12   4   2    2.16    0.66
 -12  -4  -3   -0.71    0.54
  12   4   3    0.23    0.48
  12   4   3   -0.11    0.50
 -13  -4   2    0.54    0.64
  13   4  -2    1.12    0.57
 -13  -4   1    1.10    0.63
  13   4  -1    1.22    0.57
  13   4  -1   -0.02    0.45
 -13  -4   0    1.47    0.65
  13   4   0    0.70    0.52
  13   4   0    0.21    0.49
 -13  -4  -1    0.95    0.62
  13   4   1   -0.20    0.50
  13   4   1    0.64    0.53
 -13  -4  -2   -0.79    0.45
  13   4   2    0.42    0.56
  13   4   2    1.03    0.60
  14   4   0    0.93    0.59
  13  -5   2    0.98    0.53
  13  -5   2    3.19    0.76
 -13   5  -2    2.07    0.78
  13  -5   1    0.98    0.57
  13  -5   1   -0.05    0.46
 -13   5  -1   -0.14    0.54
  13  -5   0    2.90    0.69
  13  -5   0    2.75    0.71
 -13   5   0    2.16    0.71
  13  -5  -1    0.44    0.53
  13  -5  -1    0.60    0.44
 -13   5   1    0.09    0.56
  13  -5  -2    2.32    0.62
  13  -5  -2    3.08    0.72
 -13   5   2    1.43    0.63
  12  -5   3    0.01    0.42
  12  -5   3    0.03    0.49
 -12   5  -3    1.18    0.71
  12  -5   2   -0.21    0.37
  12  -5   2   -0.17    0.42
 -12   5  -2    1.33    0.66
  12  -5   1    0.24    0.42
  12  -5   1    0.64    0.48
 -12   5  -1    0.39    0.56
  12  -5   0    1.21    0.54
  12  -5   0    1.46    0.59
 -12   5   0    1.78    0.64
  12  -5  -1    1.17    0.55
  12  -5  -1    0.17    0.42
 -12   5   1    1.03    0.55
  12  -5  -2    0.69    0.47
  12  -5  -2    0.50    0.48
 -12   5   2   -0.16    0.48
  12  -5  -3    0.10    0.49
  11  -5   4    0.32    0.58
  11  -5   4    1.22    0.52
 -11   5  -4    2.12    0.76
  11  -5   3    6.31    0.92
  11  -5   3    7.61    0.91
 -11   5  -3    7.97    1.08
  11  -5   2    0.29    0.42
  11  -5   2    0.49    0.47
 -11   5  -2    1.07    0.60
  11  -5   1    7.91    0.91
  11  -5   1    7.71    0.94
 -11   5  -1    9.24    0.99
  11  -5   0    0.05    0.46
  11  -5   0   -0.14    0.41
 -11   5   0    0.32    0.49
  11  -5  -1    8.93    0.99
  11  -5  -1    9.47    0.93
 -11   5   1    8.87    0.94
  11  -5  -2    0.41    0.43
  11  -5  -2   -0.13    0.43
 -11   5   2    0.70    0.45
 -11   5   2    0.53    0.48
  11  -5  -3    5.61    0.86
  11  -5  -3    6.40    0.81
 -11   5   3    6.70    0.84
 -11   5   3    6.00    0.88
  11  -5  -4    1.03    0.57
 -11   5   4    0.97    0.64
  10  -5   5    0.34    0.42
  10  -5   5   -0.16    0.50
 -10   5  -5    1.14    0.64
  10  -5   4   -0.19    0.51
  10  -5   4    0.85    0.49
 -10   5  -4   -0.05    0.53
  10  -5   3    1.55    0.61
  10  -5   3    0.99    0.46
 -10   5  -3    3.08    0.73
  10  -5   2    1.95    0.51
  10  -5   2    1.41    0.49
 -10   5  -2    0.94    0.58
  10  -5   1    2.43    0.60
  10  -5   1    3.29    0.62
 -10   5  -1    4.14    0.70
  10  -5   0    3.12    0.62
  10  -5   0    3.14    0.61
 -10   5   0    3.39    0.65
  10  -5  -1    3.25    0.62
  10  -5  -1    2.86    0.59
 -10   5   1    2.85    0.51
 -10   5   1    3.70    0.62
  10  -5  -2    1.65    0.51
  10  -5  -2    1.36    0.51
 -10   5   2    1.28    0.53
 -10   5   2    1.64    0.50
  10  -5  -3    1.48    0.53
  10  -5  -3    2.12    0.61
 -10   5   3    1.53    0.53
 -10   5   3    1.15    0.63
  10  -5  -4    1.16    0.51
 -10   5   4    0.23    0.64
  10  -5  -5    1.04    0.53
 -10   5   5    1.16    0.69
   9  -5   5    0.56    0.50
   9  -5   5    0.98    0.44
  -9   5  -5    0.40    0.60
   9  -5   4    1.07    0.53
   9  -5   4    1.67    0.52
  -9   5  -4    1.79    0.62
   9  -5   3    0.66    0.49
   9  -5   3    0.18    0.37
  -9   5  -3    0.21    0.52
   9  -5   2    0.97    0.47
   9  -5   2    0.64    0.40
  -9   5  -2    0.43    0.47
   9  -5   1    0.53    0.40
   9  -5   1    0.40    0.37
  -9   5  -1    0.46    0.25
  -9   5  -1    0.61    0.44
   9  -5   0    0.48    0.41
   9  -5   0    0.15    0.36
  -9   5   0   -0.08    0.28
  -9   5   0    0.94    0.43
   9  -5  -1    1.25    0.45
   9  -5  -1    0.68    0.41
  -9   5   1    0.95    0.40
  -9   5   1    0.69    0.39
   9  -5  -2    0.55    0.42
   9  -5  -2    0.96    0.46
  -9   5   2    0.36    0.45
  -9   5   2    0.85    0.44
   9  -5  -3    0.22    0.43
   9  -5  -3    0.03    0.38
   9  -5  -3    0.25    0.36
  -9   5   3    0.13    0.48
   9  -5  -4    0.54    0.49
   9  -5  -4    1.43    0.46
  -9   5   4    1.59    0.65
   9  -5  -5    0.95    0.54
  -9   5   5    1.05    0.67
   8  -5   5    1.26    0.56
   8  -5   5    0.47    0.41
  -8   5  -5    0.88    0.61
   8  -5   4    2.68    0.57
   8  -5   4    2.08    0.58
  -8   5  -4    2.54    0.64
   8  -5   3    1.15    0.43
   8  -5   3    1.30    0.50
  -8   5  -3    1.24    0.58
   8  -5   2    0.10    0.39
   8  -5   2    0.43    0.25
   8  -5   2    1.10    0.40
  -8   5  -2    1.06    0.49
   8  -5   1    2.08    0.45
   8  -5   1    2.94    0.56
  -8   5  -1    2.15    0.33
  -8   5  -1    1.61    0.46
   8  -5   0    0.55    0.38
   8  -5   0    0.39    0.37
  -8   5   0    0.73    0.39
  -8   5   0    0.20    0.28
   8  -5  -1    1.68    0.47
   8  -5  -1    2.17    0.49
  -8   5   1    2.17    0.44
  -8   5   1    2.23    0.46
   8  -5  -2    1.55    0.47
   8  -5  -2    1.60    0.45
  -8   5   2    1.05    0.38
  -8   5   2    1.63    0.47
   8  -5  -3    1.07    0.45
   8  -5  -3    1.22    0.38
   8  -5  -3    0.72    0.42
  -8   5   3    0.58    0.48
   8  -5  -4    2.19    0.50
   8  -5  -4    2.37    0.60
   8  -5  -4    2.42    0.50
  -8   5   4    2.11    0.65
   8  -5  -5    1.69    0.58
  -8   5   5    0.60    0.63
   7  -5   6    0.07    0.46
  -7   5  -6    0.79    0.63
   7  -5   5    0.49    0.38
   7  -5   5   -0.20    0.41
  -7   5  -5    0.21    0.50
   7  -5   4    1.82    0.43
   7  -5   4    2.45    0.50
   7  -5   4    1.91    0.53
  -7   5  -4    1.75    0.56
   7  -5   3    0.85    0.37
   7  -5   3   -0.01    0.37
   7  -5   3    0.69    0.32
  -7   5  -3    0.74    0.47
   7  -5   2    0.15    0.33
   7  -5   2    0.39    0.26
   7  -5   2    0.36    0.34
  -7   5  -2    0.02    0.37
   7  -5   1    6.90    0.70
   7  -5   1    7.00    0.70
  -7   5  -1    5.96    0.66
  -7   5  -1    6.90    0.48
   7  -5   0    0.07    0.30
   7  -5   0    0.38    0.37
  -7   5   0    0.48    0.27
  -7   5   0    0.34    0.34
   7  -5  -1    6.68    0.70
   7  -5  -1    6.87    0.67
  -7   5   1    8.43    0.69
  -7   5   1    6.97    0.62
   7  -5  -2    0.66    0.39
   7  -5  -2    0.28    0.34
  -7   5   2    0.41    0.30
  -7   5   2   -0.06    0.36
   7  -5  -3    0.38    0.39
   7  -5  -3    0.16    0.30
   7  -5  -3   -0.21    0.34
  -7   5   3    0.85    0.45
   7  -5  -4    2.31    0.57
   7  -5  -4    1.24    0.43
   7  -5  -4    1.76    0.44
  -7   5   4    1.21    0.59
   7  -5  -5   -0.14    0.42
   7  -5  -5    0.39    0.39
  -7   5   5    0.51    0.57
   7  -5  -6    1.54    0.60
  -7   5   6    1.04    0.66
   6  -5   6    0.90    0.50
  -6   5  -6    1.29    0.67
   6  -5   5    0.68    0.48
   6  -5   5    0.87    0.47
   6  -5   5    0.44    0.36
  -6   5  -5    0.05    0.46
   6  -5   4    4.32    0.65
   6  -5   4    4.10    0.57
   6  -5   4    4.30    0.57
  -6   5  -4    4.31    0.74
   6  -5   3    4.42    0.55
   6  -5   3    4.22    0.61
   6  -5   3    5.32    0.54
  -6   5  -3    3.70    0.63
   6  -5   2    8.41    0.71
   6  -5   2    8.39    0.75
   6  -5   2    6.42    0.47
  -6   5  -2    8.35    0.77
   6  -5   1   19.41    0.98
   6  -5   1   19.26    0.95
  -6   5  -1   19.63    0.75
  -6   5  -1   18.76    0.96
   6  -5   0    2.58    0.44
   6  -5   0    2.31    0.47
  -6   5   0    2.43    0.37
  -6   5   0    2.39    0.42
   6  -5  -1   20.26    0.96
   6  -5  -1   20.35    1.00
  -6   5   1   19.32    0.85
  -6   5   1   19.91    0.91
   6  -5  -2    8.04    0.66
   6  -5  -2    7.22    0.56
   6  -5  -2    7.56    0.70
  -6   5   2    8.05    0.76
   6  -5  -3    4.91    0.53
   6  -5  -3    4.18    0.53
   6  -5  -3    4.88    0.64
  -6   5   3    3.86    0.63
   6  -5  -4    3.69    0.51
   6  -5  -4    4.08    0.54
   6  -5  -4    4.07    0.63
  -6   5   4    4.70    0.74
   6  -5  -5    0.19    0.41
   6  -5  -5    0.40    0.39
  -6   5   5    0.34    0.55
   6  -5  -6    1.74    0.55
  -6   5   6    1.04    0.64
   5  -5   6    1.23    0.52
   5  -5   6    1.78    0.60
  -5   5  -6    1.61    0.71
   5  -5   5    0.52    0.48
   5  -5   5    0.87    0.44
   5  -5   5    0.39    0.35
  -5   5  -5    0.00    0.50
   5  -5   4    2.25    0.42
   5  -5   4    2.14    0.51
   5  -5   4    2.90    0.50
  -5   5  -4    3.17    0.62
   5  -5   3    0.61    0.32
   5  -5   3    0.69    0.36
   5  -5   3    0.13    0.26
  -5   5  -3    0.06    0.36
   5  -5   2   14.94    0.79
   5  -5   2   15.28    0.69
   5  -5   2   15.30    0.86
  -5   5  -2   14.52    0.88
   5  -5   1    2.03    0.40
   5  -5   1    2.38    0.45
  -5   5  -1    2.39    0.44
  -5   5  -1    2.51    0.31
   5  -5   0   20.32    0.94
   5  -5   0   18.84    0.91
  -5   5   0   20.35    0.85
  -5   5   0   18.91    0.77
   5  -5  -1    2.39    0.42
   5  -5  -1    2.75    0.43
  -5   5   1    2.03    0.41
  -5   5   1    2.46    0.35
   5  -5  -2   16.19    0.87
   5  -5  -2   14.19    0.70
   5  -5  -2   13.67    0.71
  -5   5   2   14.90    0.89
   5  -5  -3    0.00    0.31
   5  -5  -3    0.38    0.30
   5  -5  -3    0.31    0.25
  -5   5   3    0.15    0.37
   5  -5  -4    3.50    0.47
   5  -5  -4    3.29    0.48
   5  -5  -4    2.75    0.52
  -5   5   4    3.39    0.63
   5  -5  -5    0.43    0.40
   5  -5  -5    0.08    0.32
   5  -5  -5    1.30    0.38
  -5   5   5    0.32    0.55
   5  -5  -6    1.02    0.45
   5  -5  -6    1.26    0.50
  -5   5   6    0.56    0.59
   4  -5   6    0.12    0.52
   4  -5   6    0.17    0.43
  -4   5  -6    0.13    0.53
   4  -5   5    1.53    0.54
   4  -5   5    1.42    0.38
   4  -5   5    1.93    0.46
  -4   5  -5    1.66    0.59
   4  -5   4    0.24    0.32
   4  -5   4    0.13    0.25
   4  -5   4   -0.13    0.34
  -4   5  -4   -0.07    0.36
   4  -5   3    2.16    0.37
   4  -5   3    2.75    0.46
   4  -5   3    1.95    0.41
  -4   5  -3    2.74    0.53
   4  -5   2    1.59    0.41
   4  -5   2    1.06    0.31
   4  -5   2    1.15    0.31
  -4   5  -2    1.38    0.40
   4  -5   1    4.12    0.50
   4  -5   1    4.50    0.46
  -4   5  -1    4.39    0.39
  -4   5  -1    4.52    0.48
   4  -5   0    2.52    0.39
   4  -5   0    0.89    0.32
  -4   5   0    1.28    0.30
  -4   5   0    2.03    0.33
   4  -5  -1    4.11    0.47
   4  -5  -1    5.59    0.50
  -4   5   1    5.15    0.39
  -4   5   1    4.16    0.49
   4  -5  -2    1.96    0.29
   4  -5  -2    1.77    0.38
   4  -5  -2    2.00    0.36
  -4   5   2    1.40    0.42
   4  -5  -3    2.83    0.47
   4  -5  -3    2.39    0.39
   4  -5  -3    2.03    0.33
  -4   5   3    2.04    0.48
   4  -5  -4    0.01    0.27
   4  -5  -4    0.16    0.32
  -4   5   4   -0.16    0.42
   4  -5  -5    2.85    0.55
   4  -5  -5    2.17    0.43
  -4   5   5    1.95    0.61
   4  -5  -6    1.32    0.51
   4  -5  -6    0.64    0.40
  -4   5   6   -0.15    0.50
  -4   5   7    0.46    0.58
   3  -5   7    0.01    0.58
  -3   5  -7    0.01    0.55
   3  -5   6    0.22    0.37
   3  -5   6    0.28    0.48
  -3   5  -6    0.15    0.51
   3  -5   5    0.40    0.28
   3  -5   5    0.38    0.43
   3  -5   5    0.13    0.32
  -3   5  -5    1.04    0.53
   3  -5   4    1.59    0.46
   3  -5   4    2.28    0.36
   3  -5   4    2.54    0.44
  -3   5  -4    1.80    0.51
   3  -5   3    1.88    0.30
   3  -5   3    2.12    0.41
   3  -5   3    2.06    0.39
  -3   5  -3    1.66    0.45
   3  -5   2    5.22    0.53
   3  -5   2    6.68    0.48
   3  -5   2    6.27    0.49
  -3   5  -2    5.89    0.60
   3  -5   1   10.18    0.58
   3  -5   1   10.53    0.64
  -3   5  -1   10.58    0.63
  -3   5  -1   11.05    0.53
   3  -5   0   28.27    0.91
   3  -5   0   29.40    1.00
   3  -5   0   28.81    1.01
  -3   5   0   28.54    0.96
  -3   5   0   29.45    0.92
   3  -5  -1   10.87    0.60
   3  -5  -1   10.55    0.65
  -3   5   1    9.86    0.64
  -3   5   1   11.26    0.46
  -3   5   1   11.48    0.48
   3  -5  -2    7.08    0.59
   3  -5  -2    5.91    0.43
  -3   5   2    7.15    0.64
   3  -5  -3    2.12    0.41
   3  -5  -3    2.17    0.34
  -3   5   3    2.54    0.50
   3  -5  -4    1.69    0.36
   3  -5  -4    2.85    0.47
  -3   5   4    2.37    0.57
   3  -5  -5    0.38    0.33
   3  -5  -5    0.45    0.35
  -3   5   5    0.39    0.46
   3  -5  -6   -0.32    0.34
   3  -5  -6   -0.17    0.34
  -3   5   6    0.04    0.52
  -3   5   7    0.62    0.59
   2  -5   7    2.47    0.76
  -2   5  -7    2.36    0.76
   2  -5   6    0.47    0.55
  -2   5  -6    0.82    0.58
   2  -5   5    4.62    0.57
   2  -5   5    4.99    0.73
  -2   5  -5    3.77    0.71
   2  -5   4    1.28    0.26
   2  -5   4    0.96    0.40
   2  -5   4    1.06    0.33
  -2   5  -4    1.12    0.43
   2  -5   3    2.31    0.38
   2  -5   3    3.27    0.33
   2  -5   3    2.59    0.45
  -2   5  -3    2.24    0.47
   2  -5   2    2.64    0.39
   2  -5   2    2.34    0.37
   2  -5   2    3.12    0.30
  -2   5  -2    1.75    0.40
   2  -5   1    5.59    0.47
   2  -5   1    5.61    0.41
  -2   5  -1    5.32    0.43
  -2   5  -1    5.78    0.48
   2  -5   0    5.31    0.41
   2  -5   0    4.59    0.35
   2  -5   0    4.75    0.43
  -2   5   0    4.64    0.39
  -2   5   0    4.41    0.36
   2  -5  -1    5.23    0.47
   2  -5  -1    5.01    0.28
  -2   5   1    4.80    0.27
  -2   5   1    5.89    0.51
   2  -5  -2    2.57    0.28
   2  -5  -2    3.04    0.40
  -2   5   2    3.03    0.46
  -2   5   2    2.12    0.28
   2  -5  -3    3.18    0.40
   2  -5  -3    3.03    0.45
  -2   5   3    3.24    0.53
   2  -5  -4    0.94    0.34
   2  -5  -4    1.11    0.34
  -2   5   4    0.64    0.44
   2  -5  -5    3.98    0.56
   2  -5  -5    5.14    0.63
  -2   5   5    4.28    0.72
   2  -5  -6    1.37    0.48
   2  -5  -6    1.57    0.47
  -2   5   6    1.08    0.54
   2  -5  -7    1.52    0.53
  -2   5   7    0.62    0.60
   1  -5   7    0.52    0.62
  -1   5  -7    0.72    0.51
   1  -5   6    1.28    0.61
  -1   5  -6    2.09    0.60
   1  -5   5   -0.02    0.29
   1  -5   5   -0.19    0.40
  -1   5  -5   -0.41    0.39
   1  -5   4    8.03    0.54
   1  -5   4    9.64    0.85
  -1   5  -4    8.96    0.85
   1  -5   3    2.31    0.46
   1  -5   3    2.46    0.34
   1  -5   3    2.20    0.23
  -1   5  -3    2.38    0.45
  -1   5  -3    2.20    0.24
   1  -5   2   16.75    0.78
   1  -5   2   16.52    0.67
   1  -5   2   15.59    0.53
  -1   5  -2   15.61    0.54
  -1   5  -2   15.51    0.81
   1  -5   1    8.59    0.42
   1  -5   1    9.08    0.47
  -1   5  -1    9.27    0.41
  -1   5  -1    9.42    0.56
  -1   5  -1    8.77    0.53
   1  -5   0    3.20    0.35
   1  -5   0    2.63    0.29
   1  -5   0    3.25    0.23
  -1   5   0    3.76    0.35
  -1   5   0    3.34    0.23
   1  -5  -1   10.46    0.56
  -1   5   1    9.77    0.60
   1  -5  -2   16.17    0.75
   1  -5  -2   15.19    0.63
  -1   5   2   16.60    0.65
  -1   5   2   15.08    0.80
   1  -5  -3    2.28    0.40
   1  -5  -3    2.87    0.39
  -1   5   3    2.42    0.49
   1  -5  -4    9.05    0.67
   1  -5  -4    8.14    0.65
  -1   5   4    9.02    0.84
   1  -5  -5   -0.31    0.31
   1  -5  -5   -0.22    0.29
  -1   5   5    0.05    0.46
   1  -5  -6    2.61    0.55
   1  -5  -6    1.78    0.52
  -1   5   6    1.54    0.62
   1  -5  -7   -0.33    0.36
  -1   5   7   -0.36    0.51
   0  -5   7    0.86    0.66
   0   5  -7    1.00    0.54
   0  -5   6    0.95    0.61
   0   5  -6    0.74    0.46
   0  -5   5    0.49    0.48
   0  -5   5    0.39    0.28
   0   5  -5    0.23    0.38
   0  -5   4   -0.13    0.38
   0  -5   4   -0.14    0.21
   0   5  -4    0.62    0.18
   0   5  -4    0.43    0.37
   0   5  -4    0.54    0.16
   0  -5   3   13.31    0.55
   0  -5   3   13.17    0.81
   0   5  -3   13.08    0.44
   0   5  -3   12.22    0.84
   0  -5   2    0.60    0.23
   0  -5   2    0.79    0.33
   0   5  -2    0.59    0.31
   0   5  -2    0.27    0.22
   0  -5   1    4.72    0.32
   0  -5   1    4.90    0.43
   0  -5   1    4.39    0.24
   0   5  -1    4.22    0.24
   0   5  -1    3.56    0.37
   0   5  -1    4.48    0.31
   0  -5   0   -0.14    0.16
   0  -5   0    0.02    0.14
   0  -5   0   -0.02    0.19
   0   5   0   -0.12    0.14
   0   5   0    0.06    0.11
   0   5   0    0.18    0.21
   0  -5  -1    4.33    0.27
   0  -5  -1    3.93    0.39
   0   5   1    4.14    0.38
   0   5   1    3.79    0.31
   0  -5  -2    0.61    0.26
   0  -5  -2    0.76    0.29
   0   5   2    0.88    0.36
   0  -5  -3   12.65    0.73
   0  -5  -3   12.97    0.70
   0   5   3   13.15    0.80
   0   5   3   13.56    0.71
   0  -5  -4    0.08    0.31
   0  -5  -4    0.37    0.30
   0   5   4   -0.39    0.36
   0  -5  -5    0.20    0.38
   0  -5  -5    0.90    0.38
   0   5   5    0.55    0.46
   0  -5  -6    0.32    0.37
   0  -5  -6    0.99    0.48
   0   5   6   -0.24    0.50
   0  -5  -7    0.61    0.45
   0   5   7    1.07    0.64
  -1  -5   7   -0.45    0.52
   1   5  -7   -0.32    0.40
  -1  -5   6    2.87    0.70
   1   5  -6    2.45    0.61
  -1  -5   5    0.51    0.48
   1   5  -5    0.09    0.36
  -1  -5   4    8.53    0.85
  -1  -5   4    8.86    0.46
   1   5  -4    8.25    0.79
   1   5  -4    8.11    0.40
   1   5  -4    8.77    0.41
  -1  -5   3    2.70    0.49
  -1  -5   3    2.10    0.23
   1   5  -3    2.25    0.25
   1   5  -3    2.68    0.46
  -1  -5   2   16.08    0.81
  -1  -5   2   16.84    0.49
   1   5  -2   15.05    0.49
   1   5  -2   15.73    0.85
  -1  -5   1    9.04    0.35
  -1  -5   1    9.26    0.55
   1   5  -1    8.42    0.35
   1   5  -1    9.79    0.58
  -1  -5   0    2.82    0.27
  -1  -5   0    3.52    0.28
  -1  -5   0    3.06    0.29
  -1  -5   0    3.31    0.29
   1   5   0    3.40    0.30
   1   5   0    3.31    0.29
   1   5   0    3.03    0.27
  -1  -5  -1    9.69    0.48
   1   5   1    9.31    0.51
   1   5   1    9.13    0.53
   1   5   1    9.17    0.55
   1   5   1    9.50    0.52
  -1  -5  -2   15.79    0.71
   1   5   2   16.32    0.76
   1   5   2   17.12    0.79
   1   5   2   15.84    0.76
  -1  -5  -3    2.59    0.41
   1   5   3    2.43    0.41
   1   5   3    2.00    0.40
   1   5   3    2.31    0.45
  -1  -5  -4    8.78    0.76
  -1  -5  -4    8.90    0.68
   1   5   4    9.07    0.72
   1   5   4    8.89    0.66
  -1  -5  -5    0.11    0.39
  -1  -5  -5    0.48    0.32
   1   5   5    0.09    0.44
   1   5   5   -0.10    0.33
  -1  -5  -6    2.54    0.55
  -1  -5  -6    3.54    0.67
   1   5   6    0.89    0.55
   1   5   6    2.45    0.57
  -1  -5  -7    0.60    0.53
   1   5   7    0.65    0.56
  -2  -5   7    2.13    0.72
   2   5  -7    1.54    0.58
  -2  -5   6    1.20    0.60
   2   5  -6    0.68    0.45
  -2  -5   5    4.31    0.74
   2   5  -5    4.98    0.72
  -2  -5   4    0.15    0.43
   2   5  -4    1.18    0.20
   2   5  -4    1.14    0.21
   2   5  -4    0.84    0.37
   2   5  -4    0.75    0.19
  -2  -5   3    1.68    0.46
  -2  -5   3    3.25    0.24
   2   5  -3    2.67    0.23
   2   5  -3    2.75    0.45
  -2  -5   2    3.00    0.45
  -2  -5   2    3.31    0.24
   2   5  -2    2.83    0.23
   2   5  -2    2.60    0.40
  -2  -5   1    4.81    0.34
  -2  -5   1    5.29    0.46
  -2  -5   1    4.92    0.29
   2   5  -1    4.21    0.42
   2   5  -1    4.73    0.36
  -2  -5   0    4.14    0.33
   2   5   0    4.52    0.36
   2   5   0    4.46    0.34
   2   5   0    5.14    0.41
   2   5   0    4.20    0.35
  -2  -5  -1    5.12    0.39
  -2  -5  -1    6.29    0.49
   2   5   1    4.73    0.45
   2   5   1    4.93    0.44
   2   5   1    5.02    0.37
  -2  -5  -2    3.15    0.41
   2   5   2    2.51    0.39
   2   5   2    3.17    0.42
   2   5   2    2.27    0.36
  -2  -5  -3    2.47    0.44
   2   5   3    2.66    0.44
   2   5   3    2.86    0.43
   2   5   3    2.12    0.42
  -2  -5  -4    1.00    0.40
   2   5   4    1.01    0.37
   2   5   4    1.05    0.37
   2   5   4    1.57    0.43
  -2  -5  -5    3.66    0.61
  -2  -5  -5    4.51    0.61
   2   5   5    4.22    0.62
   2   5   5    3.93    0.66
  -2  -5  -6    1.62    0.54
  -2  -5  -6    0.18    0.37
   2   5   6    1.05    0.47
   2   5   6    1.28    0.58
  -2  -5  -7    1.01    0.58
   2   5   7    1.83    0.59
   2   5   7    1.50    0.62
  -3  -5   7   -0.04    0.56
   3   5  -7    0.60    0.50
  -3  -5   6    0.17    0.47
   3   5  -6    0.27    0.43
  -3  -5   5    0.21    0.45
   3   5  -5    0.34    0.38
  -3  -5   4    2.07    0.55
   3   5  -4    1.96    0.46
   3   5  -4    2.01    0.26
  -3  -5   3    1.97    0.48
   3   5  -3    2.03    0.42
   3   5  -3    2.15    0.26
  -3  -5   2    5.63    0.57
   3   5  -2    5.05    0.52
   3   5  -2    6.29    0.41
  -3  -5   1    9.79    0.57
  -3  -5   1   10.16    0.42
   3   5  -1   11.40    0.69
   3   5  -1    9.79    0.52
   3   5  -1   10.26    0.44
  -3  -5   0   28.68    0.87
  -3  -5   0   26.81    0.85
   3   5   0   28.69    1.06
   3   5   0   29.57    1.00
   3   5   0   29.94    0.93
  -3  -5  -1   12.51    0.67
  -3  -5  -1   12.12    0.49
   3   5   1   10.69    0.46
   3   5   1   11.42    0.65
   3   5   1   11.76    0.66
  -3  -5  -2    6.61    0.57
   3   5   2    6.62    0.58
   3   5   2    7.20    0.61
   3   5   2    5.92    0.48
  -3  -5  -3    2.50    0.46
   3   5   3    1.99    0.41
   3   5   3    2.47    0.40
   3   5   3    1.94    0.43
  -3  -5  -4    1.40    0.42
   3   5   4    2.37    0.49
   3   5   4    1.77    0.44
   3   5   4    1.34    0.41
  -3  -5  -5    0.32    0.42
   3   5   5    1.08    0.47
   3   5   5    0.77    0.40
   3   5   5    0.33    0.38
  -3  -5  -6    0.61    0.40
  -3  -5  -6   -0.07    0.44
   3   5   6    0.39    0.44
   3   5   6    0.09    0.50
  -3  -5  -7    0.31    0.50
   3   5   7   -0.06    0.50
   3   5   7   -0.35    0.46
  -4  -5   6    1.30    0.67
   4   5  -6    0.76    0.43
  -4  -5   5    2.55    0.66
   4   5  -5    1.91    0.50
  -4  -5   4    0.23    0.42
   4   5  -4    0.12    0.32
   4   5  -4   -0.08    0.20
  -4  -5   3    1.70    0.49
   4   5  -3    1.81    0.29
   4   5  -3    2.25    0.45
  -4  -5   2    1.46    0.17
  -4  -5   2    1.38    0.41
   4   5  -2    1.59    0.37
   4   5  -2    1.84    0.29
   4   5  -2    1.63    0.17
  -4  -5   1    4.35    0.44
   4   5  -1    4.44    0.37
   4   5  -1    4.59    0.42
   4   5  -1    4.25    0.48
  -4  -5   0    1.53    0.23
  -4  -5   0    2.00    0.27
   4   5   0    1.45    0.32
   4   5   0    2.17    0.35
   4   5   0    2.14    0.40
  -4  -5  -1    4.27    0.30
  -4  -5  -1    5.24    0.52
   4   5   1    4.43    0.29
   4   5   1    4.41    0.50
   4   5   1    4.54    0.50
  -4  -5  -2    2.03    0.40
   4   5   2    2.26    0.40
   4   5   2    1.72    0.39
   4   5   2    1.56    0.27
  -4  -5  -3    1.66    0.42
   4   5   3    2.23    0.45
   4   5   3    2.15    0.46
   4   5   3    1.96    0.37
  -4  -5  -4    0.05    0.36
   4   5   4    0.39    0.36
   4   5   4    0.29    0.30
   4   5   4   -0.26    0.28
  -4  -5  -5    1.96    0.56
   4   5   5    2.78    0.58
   4   5   5    1.49    0.46
   4   5   5    2.53    0.55
  -4  -5  -6    1.63    0.57
   4   5   6    0.77    0.46
   4   5   6    0.29    0.50
   4   5   6    0.26    0.46
   4   5   7    0.57    0.52
  -5  -5   6    0.73    0.66
   5   5  -6    0.63    0.45
  -5  -5   5    0.14    0.55
   5   5  -5    0.76    0.43
  -5  -5   4    2.86    0.63
   5   5  -4    2.93    0.38
   5   5  -4    1.77    0.45
  -5  -5   3    0.77    0.44
   5   5  -3    0.19    0.32
   5   5  -3    0.35    0.24
  -5  -5   2   13.77    0.52
  -5  -5   2   15.89    0.87
   5   5  -2   13.71    0.72
   5   5  -2   15.15    0.54
   5   5  -2   14.69    0.89
  -5  -5   1    2.26    0.39
   5   5  -1    1.80    0.31
   5   5  -1    1.69    0.35
   5   5  -1    2.54    0.42
  -5  -5   0   21.04    0.69
  -5  -5   0   19.04    0.94
  -5  -5   0   19.50    0.67
   5   5   0   20.97    0.84
   5   5   0   19.14    0.90
  -5  -5  -1    3.04    0.46
  -5  -5  -1    2.37    0.19
   5   5   1    2.13    0.43
   5   5   1    1.97    0.40
  -5  -5  -2   15.24    0.58
  -5  -5  -2   15.83    0.88
   5   5   2   15.66    0.89
   5   5   2   15.42    0.86
   5   5   2   14.83    0.55
  -5  -5  -3    0.27    0.36
   5   5   3    0.94    0.39
   5   5   3    0.25    0.30
   5   5   3    0.88    0.28
  -5  -5  -4    3.68    0.63
   5   5   4    2.78    0.50
   5   5   4    1.85    0.43
   5   5   4    2.13    0.53
  -5  -5  -5   -0.01    0.42
   5   5   5    0.14    0.35
   5   5   5   -0.22    0.39
   5   5   5    1.29    0.47
  -5  -5  -6    1.22    0.57
   5   5   6    1.12    0.55
   5   5   6    0.85    0.47
  -6  -5   6    0.03    0.61
   6   5  -6    0.17    0.40
  -6  -5   5    0.78    0.59
   6   5  -5    0.58    0.43
  -6  -5   4    5.53    0.81
   6   5  -4    4.32    0.50
   6   5  -4    3.62    0.61
  -6  -5   3    4.41    0.65
   6   5  -3    3.42    0.44
   6   5  -3    3.84    0.58
  -6  -5   2    8.40    0.72
   6   5  -2    7.60    0.45
   6   5  -2    7.69    0.72
   6   5  -2    8.22    0.66
  -6  -5   1   20.30    0.85
   6   5  -1   20.10    0.83
   6   5  -1   20.52    0.97
   6   5  -1   22.33    1.05
  -6  -5   0    2.52    0.30
  -6  -5   0    3.05    0.50
  -6  -5   0    2.52    0.27
   6   5   0    2.89    0.43
   6   5   0    2.82    0.45
  -6  -5  -1   21.69    1.03
   6   5   1   20.45    1.02
   6   5   1   19.60    0.96
  -6  -5  -2    7.13    0.75
   6   5   2    7.20    0.73
   6   5   2    7.35    0.71
  -6  -5  -3    4.68    0.68
   6   5   3    5.51    0.70
   6   5   3    5.28    0.66
   6   5   3    4.51    0.40
  -6  -5  -4    4.74    0.72
   6   5   4    4.33    0.52
   6   5   4    3.92    0.65
   6   5   4    3.91    0.62
  -6  -5  -5    0.22    0.47
   6   5   5   -0.23    0.40
   6   5   5    0.45    0.43
  -6  -5  -6    0.63    0.55
   6   5   6    0.52    0.51
   6   5   6    1.19    0.53
  -7  -5   6    0.03    0.62
   7   5  -6    0.98    0.51
  -7  -5   5    0.03    0.57
   7   5  -5   -0.21    0.35
  -7  -5   4    2.63    0.67
   7   5  -4    1.76    0.50
   7   5  -4    1.53    0.38
  -7  -5   3    0.65    0.48
   7   5  -3   -0.04    0.27
   7   5  -3    0.14    0.36
  -7  -5   2    0.21    0.38
   7   5  -2    0.24    0.27
   7   5  -2    0.35    0.35
   7   5  -2    0.00    0.23
  -7  -5   1    6.91    0.53
   7   5  -1    5.73    0.53
   7   5  -1    6.61    0.65
   7   5  -1    7.19    0.73
  -7  -5   0    0.40    0.34
  -7  -5   0    0.24    0.20
   7   5   0    0.42    0.33
   7   5   0    0.97    0.35
  -7  -5  -1    6.16    0.67
   7   5   1    6.64    0.68
   7   5   1    6.18    0.69
  -7  -5  -2    0.47    0.39
   7   5   2    0.55    0.40
   7   5   2    0.79    0.36
  -7  -5  -3    0.50    0.43
   7   5   3    0.13    0.33
   7   5   3    0.14    0.39
  -7  -5  -4    1.55    0.57
   7   5   4    1.00    0.50
   7   5   4    1.59    0.48
  -7  -5  -5    0.36    0.55
   7   5   5    0.41    0.48
   7   5   5    1.11    0.45
  -7  -5  -6    0.29    0.50
   7   5   6    1.45    0.56
   7   5   6    1.11    0.58
  -8  -5   5    0.77    0.65
   8   5  -5    0.96    0.49
  -8  -5   4    1.38    0.63
   8   5  -4    1.95    0.45
   8   5  -4    2.89    0.63
  -8  -5   3    1.91    0.58
   8   5  -3    1.40    0.43
   8   5  -3    1.09    0.43
  -8  -5   2    0.90    0.43
   8   5  -2    1.08    0.44
   8   5  -2    0.65    0.29
   8   5  -2    1.02    0.39
  -8  -5   1    2.29    0.40
   8   5  -1    1.15    0.44
   8   5  -1    2.94    0.52
   8   5  -1    2.67    0.44
  -8  -5   0    0.53    0.21
  -8  -5   0    0.45    0.38
   8   5   0    1.02    0.39
   8   5   0    0.03    0.32
  -8  -5  -1    1.88    0.49
   8   5   1    2.37    0.52
   8   5   1    2.08    0.50
  -8  -5  -2    0.84    0.44
   8   5   2    1.30    0.48
   8   5   2    1.04    0.42
  -8  -5  -3    0.80    0.49
   8   5   3    0.40    0.38
   8   5   3    1.59    0.54
  -8  -5  -4    2.32    0.63
   8   5   4    2.04    0.54
   8   5   4    2.19    0.63
  -8  -5  -5    0.82    0.58
   8   5   5    0.20    0.51
   8   5   5    1.21    0.49
  -9  -5   5    0.16    0.63
   9   5  -5    1.06    0.50
  -9  -5   4    0.89    0.64
   9   5  -4    1.82    0.48
   9   5  -4    0.82    0.46
  -9  -5   3   -0.08    0.51
   9   5  -3    0.45    0.39
   9   5  -3   -0.06    0.39
  -9  -5   2    0.62    0.43
   9   5  -2    1.03    0.42
   9   5  -2    0.64    0.41
   9   5  -2   -0.19    0.29
  -9  -5   1    0.60    0.33
  -9  -5   1    0.51    0.46
   9   5  -1    0.67    0.40
   9   5  -1   -0.15    0.31
  -9  -5   0   -0.22    0.36
   9   5   0   -0.09    0.35
   9   5   0    0.38    0.35
  -9  -5  -1    0.73    0.45
   9   5   1    0.64    0.42
   9   5   1    0.88    0.42
  -9  -5  -2    1.86    0.54
   9   5   2    0.66    0.45
   9   5   2    0.35    0.40
  -9  -5  -3    0.80    0.53
   9   5   3    0.09    0.40
   9   5   3    1.02    0.50
  -9  -5  -4    1.70    0.65
   9   5   4    1.04    0.50
   9   5   4    0.87    0.56
  -9  -5  -5    0.94    0.63
   9   5   5    1.06    0.60
   9   5   5    2.06    0.59
 -10  -5   5   -0.15    0.65
  10   5  -5    0.07    0.43
 -10  -5   4    0.46    0.66
  10   5  -4    1.38    0.48
  10   5  -4    0.01    0.43
 -10  -5   3    2.63    0.65
  10   5  -3    1.00    0.49
  10   5  -3    2.24    0.56
 -10  -5   2    0.17    0.45
  10   5  -2    1.37    0.53
  10   5  -2    1.92    0.53
  10   5  -2    1.16    0.38
 -10  -5   1    3.73    0.71
  10   5  -1    3.38    0.62
  10   5  -1    3.44    0.57
 -10  -5   0    2.38    0.59
  10   5   0    2.73    0.59
  10   5   0    2.63    0.58
 -10  -5  -1    3.04    0.64
  10   5   1    2.32    0.59
  10   5   1    4.00    0.66
 -10  -5  -2    2.20    0.61
  10   5   2    2.08    0.58
  10   5   2    1.51    0.55
 -10  -5  -3    0.95    0.61
  10   5   3    1.45    0.56
  10   5   3    1.04    0.50
 -10  -5  -4    0.46    0.60
  10   5   4    0.62    0.57
  10   5   4    0.77    0.47
 -10  -5  -5    0.16    0.65
  10   5   5    0.92    0.59
  10   5   5    0.91    0.50
 -11  -5   4    0.83    0.60
  11   5  -4    0.25    0.44
 -11  -5   3    9.26    0.95
  11   5  -3    4.49    0.78
  11   5  -3    8.91    0.98
 -11  -5   2   -0.27    0.46
  11   5  -2    0.92    0.49
 -11  -5   1   10.80    1.13
  11   5  -1   11.34    0.84
  11   5  -1    9.67    1.01
 -11  -5   0   -0.30    0.42
  11   5   0   -0.61    0.40
  11   5   0    0.51    0.42
 -11  -5  -1    8.83    1.02
  11   5   1   10.44    1.07
  11   5   1   12.05    1.09
 -11  -5  -2   -0.23    0.42
  11   5   2    0.14    0.49
  11   5   2    0.16    0.50
 -11  -5  -3    6.42    1.00
  11   5   3    7.07    1.00
  11   5   3    7.35    0.96
 -11  -5  -4    0.73    0.65
  11   5   4    0.18    0.48
  11   5   4    0.92    0.62
  12   5  -3    0.02    0.44
  12   5  -3   -0.16    0.43
 -12  -5   2    0.56    0.63
  12   5  -2    0.25    0.46
 -12  -5   1    0.40    0.53
  12   5  -1    0.65    0.51
  12   5  -1    0.87    0.47
 -12  -5   0    1.77    0.64
  12   5   0    0.37    0.49
  12   5   0    0.46    0.49
 -12  -5  -1   -0.39    0.49
  12   5   1    0.52    0.54
  12   5   1    1.03    0.51
 -12  -5  -2    0.11    0.53
  12   5   2    0.38    0.51
  12   5   2   -0.11    0.50
 -12  -5  -3    0.39    0.64
  12   5   3    0.32    0.54
  12   5   3    0.04    0.51
 -13  -5   2    1.34    0.69
  13   5  -2    1.58    0.61
 -13  -5   1    0.01    0.59
  13   5  -1    0.03    0.46
  13   5  -1    0.99    0.53
 -13  -5   0    3.36    0.79
  13   5   0    1.92    0.64
  13   5   0    2.70    0.73
 -13  -5  -1   -0.21    0.52
  13   5   1    1.33    0.61
  13   5   1    0.50    0.52
 -13  -5  -2    1.27    0.67
  13   5   2    1.57    0.64
  13   5   2    2.11    0.68
  13  -6   2    2.20    0.65
  13  -6   2    1.58    0.61
 -13   6  -2    1.63    0.76
  13  -6   1   -0.04    0.47
  13  -6   1    0.31    0.48
 -13   6  -1    0.36    0.59
  13  -6   0    2.39    0.65
  13  -6   0    3.19    0.71
 -13   6   0    1.77    0.69
  13  -6  -1    0.57    0.54
  13  -6  -1    0.13    0.41
 -13   6   1    0.48    0.59
  13  -6  -2    2.14    0.61
  13  -6  -2    0.63    0.50
  12  -6   3    0.56    0.47
  12  -6   3    0.65    0.57
 -12   6  -3   -0.21    0.62
  12  -6   2    2.76    0.65
  12  -6   2    2.58    0.63
 -12   6  -2    2.59    0.79
  12  -6   1    1.36    0.55
  12  -6   1    1.35    0.57
 -12   6  -1    1.66    0.68
  12  -6   0    2.32    0.62
  12  -6   0    2.74    0.66
 -12   6   0    3.03    0.72
  12  -6  -1    1.67    0.54
  12  -6  -1    0.99    0.56
 -12   6   1    2.16    0.64
  12  -6  -2    3.34    0.68
  12  -6  -2    3.36    0.72
 -12   6   2    2.45    0.63
  12  -6  -3    0.37    0.51
  11  -6   4    1.53    0.55
  11  -6   4    0.35    0.54
 -11   6  -4    1.25    0.66
  11  -6   3    1.90    0.63
  11  -6   3    3.05    0.63
 -11   6  -3    1.48    0.72
  11  -6   2    2.55    0.63
  11  -6   2    2.03    0.57
 -11   6  -2    2.12    0.71
  11  -6   1    5.51    0.84
  11  -6   1    5.91    0.83
 -11   6  -1    5.65    0.84
  11  -6   0    2.72    0.64
  11  -6   0    2.22    0.59
 -11   6   0    2.59    0.65
  11  -6  -1    5.21    0.75
  11  -6  -1    3.68    0.70
 -11   6   1    4.46    0.72
  11  -6  -2    2.34    0.65
  11  -6  -2    1.22    0.56
 -11   6   2    1.84    0.57
 -11   6   2    2.37    0.58
  11  -6  -3    2.45    0.64
  11  -6  -3    1.41    0.56
 -11   6   3    2.07    0.65
  11  -6  -4    1.46    0.59
 -11   6   4    1.84    0.74
  10  -6   5   -0.38    0.52
  10  -6   4    2.19    0.61
  10  -6   4    1.55    0.50
 -10   6  -4    2.52    0.73
  10  -6   3    2.54    0.64
  10  -6   3    2.17    0.55
 -10   6  -3    1.43    0.65
  10  -6   2    2.98    0.61
  10  -6   2    3.56    0.62
 -10   6  -2    2.57    0.67
  10  -6   1    3.25    0.63
  10  -6   1    2.45    0.59
 -10   6  -1    3.85    0.70
  10  -6   0    6.69    0.83
  10  -6   0    5.96    0.78
 -10   6   0    7.58    0.65
 -10   6   0    9.10    0.89
  10  -6  -1    1.81    0.56
  10  -6  -1    2.43    0.57
 -10   6   1    2.84    0.52
 -10   6   1    4.04    0.67
  10  -6  -2    3.78    0.67
  10  -6  -2    2.44    0.62
 -10   6   2    4.05    0.67
 -10   6   2    2.78    0.59
  10  -6  -3    1.28    0.57
  10  -6  -3    2.35    0.60
 -10   6   3    1.19    0.61
 -10   6   3    1.88    0.53
  10  -6  -4    0.34    0.50
 -10   6   4    2.18    0.74
  10  -6  -5   -0.72    0.40
 -10   6   5    0.08    0.63
   9  -6   5    0.69    0.52
   9  -6   5    0.61    0.45
  -9   6  -5    0.89    0.63
   9  -6   4    0.36    0.51
   9  -6   4    0.32    0.41
  -9   6  -4    1.43    0.62
   9  -6   3    1.06    0.51
   9  -6   3    0.10    0.37
  -9   6  -3    1.52    0.62
   9  -6   2    2.04    0.57
   9  -6   2    2.18    0.51
  -9   6  -2    2.02    0.62
   9  -6   1    1.05    0.49
   9  -6   1    1.22    0.44
  -9   6  -1    1.27    0.32
  -9   6  -1    1.06    0.48
   9  -6   0   -0.23    0.39
   9  -6   0    0.73    0.41
  -9   6   0   -0.05    0.36
  -9   6   0    0.76    0.33
   9  -6  -1    1.16    0.46
   9  -6  -1    0.67    0.45
  -9   6   1    2.28    0.49
  -9   6   1    1.63    0.47
   9  -6  -2    2.42    0.51
   9  -6  -2    1.61    0.52
  -9   6   2    0.96    0.43
  -9   6   2    2.74    0.58
   9  -6  -3    0.61    0.45
   9  -6  -3    0.19    0.46
  -9   6   3    0.60    0.57
  -9   6   3    1.24    0.43
   9  -6  -4    1.09    0.53
  -9   6   4    1.28    0.67
   9  -6  -5   -0.32    0.43
  -9   6   5   -1.00    0.59
   8  -6   5    0.26    0.39
   8  -6   5    0.11    0.48
  -8   6  -5    0.34    0.55
   8  -6   4    1.05    0.53
   8  -6   4    0.22    0.38
  -8   6  -4   -0.05    0.48
   8  -6   3    0.12    0.34
   8  -6   3   -0.53    0.33
  -8   6  -3    0.39    0.48
   8  -6   2    0.52    0.36
   8  -6   2    0.46    0.28
   8  -6   2    0.74    0.45
  -8   6  -2   -0.38    0.39
   8  -6   1    3.29    0.54
   8  -6   1    3.15    0.57
  -8   6  -1    3.31    0.57
  -8   6  -1    2.84    0.39
   8  -6   0    0.50    0.40
   8  -6   0    0.46    0.36
  -8   6   0    0.75    0.40
  -8   6   0    0.88    0.32
   8  -6  -1    3.26    0.53
   8  -6  -1    3.01    0.54
  -8   6   1    3.96    0.54
  -8   6   1    4.03    0.53
   8  -6  -2    0.85    0.43
   8  -6  -2    1.31    0.45
  -8   6   2    0.39    0.34
  -8   6   2    0.64    0.43
   8  -6  -3    0.28    0.32
   8  -6  -3    0.18    0.39
   8  -6  -3    1.19    0.48
  -8   6   3    0.08    0.44
   8  -6  -4    0.32    0.35
   8  -6  -4    0.07    0.45
   8  -6  -4    0.20    0.40
  -8   6   4    0.64    0.56
   8  -6  -5    1.06    0.55
  -8   6   5    0.18    0.59
   7  -6   6    0.78    0.51
  -7   6  -6    1.13    0.64
   7  -6   5    0.20    0.34
   7  -6   5    0.33    0.44
  -7   6  -5   -0.81    0.44
   7  -6   4    1.87    0.54
   7  -6   4    1.70    0.46
   7  -6   4    1.87    0.46
  -7   6  -4    2.58    0.66
   7  -6   3    3.28    0.62
   7  -6   3    3.83    0.54
   7  -6   3    3.61    0.48
  -7   6  -3    2.63    0.60
   7  -6   2    3.02    0.52
   7  -6   2    2.52    0.50
   7  -6   2    2.57    0.37
  -7   6  -2    1.79    0.50
   7  -6   1   13.51    0.85
   7  -6   1   15.74    0.93
  -7   6  -1   13.52    0.86
  -7   6  -1   13.94    0.66
   7  -6   0    3.76    0.59
   7  -6   0    3.14    0.51
  -7   6   0    3.49    0.45
  -7   6   0    3.63    0.52
   7  -6  -1   14.71    0.92
   7  -6  -1   13.57    0.84
  -7   6   1   13.27    0.74
  -7   6   1   13.97    0.79
   7  -6  -2    1.78    0.44
   7  -6  -2    1.35    0.44
  -7   6   2    2.25    0.41
  -7   6   2    3.01    0.56
   7  -6  -3    2.59    0.56
   7  -6  -3    3.30    0.52
   7  -6  -3    3.40    0.48
  -7   6   3    3.53    0.64
   7  -6  -4    2.52    0.51
   7  -6  -4    1.33    0.52
   7  -6  -4    2.04    0.44
  -7   6   4    1.61    0.63
   7  -6  -5    0.44    0.46
  -7   6   5    0.24    0.56
   7  -6  -6    0.84    0.54
  -7   6   6    1.22    0.73
   6  -6   6    0.63    0.48
  -6   6  -6    0.12    0.55
   6  -6   5    1.01    0.50
   6  -6   5    0.93    0.39
   6  -6   5    0.83    0.49
  -6   6  -5    0.90    0.53
   6  -6   4    4.03    0.56
   6  -6   4    3.11    0.50
   6  -6   4    4.53    0.66
  -6   6  -4    3.45    0.69
   6  -6   3    1.59    0.37
   6  -6   3    0.70    0.31
   6  -6   3    0.31    0.37
  -6   6  -3    1.14    0.47
   6  -6   2    1.27    0.37
   6  -6   2    0.88    0.41
   6  -6   2    0.33    0.26
  -6   6  -2    0.51    0.38
   6  -6   1    1.14    0.37
   6  -6   1    0.58    0.40
  -6   6  -1    1.31    0.30
  -6   6  -1    0.60    0.37
   6  -6   0    3.26    0.51
   6  -6   0    2.87    0.46
  -6   6   0    2.25    0.39
  -6   6   0    1.89    0.41
   6  -6  -1    0.92    0.37
   6  -6  -1    1.06    0.39
  -6   6   1    1.19    0.38
  -6   6   1    0.93    0.31
   6  -6  -2    0.26    0.34
   6  -6  -2    0.43    0.27
   6  -6  -2    0.65    0.35
  -6   6   2    0.53    0.38
   6  -6  -3    0.03    0.32
   6  -6  -3    0.69    0.36
   6  -6  -3    0.97    0.29
  -6   6   3    0.61    0.47
   6  -6  -4    4.01    0.52
   6  -6  -4    3.41    0.60
   6  -6  -4    2.92    0.49
  -6   6   4    3.43    0.68
   6  -6  -5    1.77    0.51
   6  -6  -5    0.65    0.37
  -6   6   5    1.49    0.64
   6  -6  -6   -0.02    0.46
  -6   6   6    0.93    0.62
   5  -6   6    0.22    0.44
   5  -6   6    0.25    0.52
  -5   6  -6    0.28    0.59
   5  -6   5    1.40    0.51
   5  -6   5    1.62    0.41
   5  -6   5    1.82    0.53
  -5   6  -5    0.95    0.55
   5  -6   4    2.78    0.43
   5  -6   4    2.98    0.51
   5  -6   4    2.71    0.53
  -5   6  -4    2.38    0.60
   5  -6   3   12.24    0.72
   5  -6   3   12.24    0.81
   5  -6   3   11.85    0.70
  -5   6  -3   11.71    0.87
   5  -6   2    4.75    0.57
   5  -6   2    4.17    0.44
   5  -6   2    3.85    0.48
  -5   6  -2    4.03    0.57
   5  -6   1   36.04    1.30
   5  -6   1   35.98    1.33
  -5   6  -1   35.96    1.16
  -5   6  -1   34.96    1.29
   5  -6   0    8.99    0.64
   5  -6   0    9.66    0.68
  -5   6   0    7.65    0.55
  -5   6   0    7.86    0.56
   5  -6  -1   35.02    1.25
   5  -6  -1   36.72    1.34
  -5   6   1   33.83    1.25
  -5   6   1   35.91    1.15
   5  -6  -2    3.82    0.53
   5  -6  -2    4.06    0.50
   5  -6  -2    3.99    0.40
  -5   6   2    4.53    0.59
   5  -6  -3   12.80    0.83
   5  -6  -3   11.73    0.65
   5  -6  -3   10.52    0.65
  -5   6   3   11.75    0.87
   5  -6  -4    2.16    0.42
   5  -6  -4    2.79    0.46
   5  -6  -4    2.63    0.52
  -5   6   4    2.52    0.58
   5  -6  -5    1.44    0.44
   5  -6  -5    1.63    0.48
   5  -6  -5    1.11    0.40
  -5   6   5    1.98    0.63
   5  -6  -6   -0.08    0.40
  -5   6   6    0.37    0.56
   4  -6   6    3.61    0.73
   4  -6   6    3.23    0.62
  -4   6  -6    3.58    0.82
   4  -6   5    0.22    0.37
   4  -6   5    0.73    0.47
  -4   6  -5    0.15    0.52
   4  -6   4    7.71    0.71
   4  -6   4    8.49    0.77
   4  -6   4    7.85    0.63
  -4   6  -4    8.59    0.91
   4  -6   3    2.29    0.44
   4  -6   3    3.40    0.49
   4  -6   3    2.65    0.38
  -4   6  -3    4.17    0.62
   4  -6   2    7.97    0.67
   4  -6   2    7.94    0.58
   4  -6   2    7.85    0.55
  -4   6  -2    8.94    0.73
   4  -6   1   21.31    0.87
   4  -6   1   20.05    0.89
  -4   6  -1   20.46    0.91
  -4   6  -1   21.61    0.81
   4  -6   0    2.27    0.40
   4  -6   0    3.43    0.43
  -4   6   0    3.53    0.42
  -4   6   0    2.78    0.35
   4  -6  -1   21.27    0.88
   4  -6  -1   20.02    0.92
  -4   6   1   19.84    0.72
  -4   6   1   21.21    0.90
   4  -6  -2    7.72    0.59
   4  -6  -2    7.42    0.46
   4  -6  -2    8.13    0.64
  -4   6   2    7.56    0.71
   4  -6  -3    2.74    0.37
   4  -6  -3    3.37    0.51
  -4   6   3    2.42    0.48
   4  -6  -4    7.29    0.75
   4  -6  -4    7.43    0.64
  -4   6   4    7.72    0.83
   4  -6  -5   -0.27    0.35
   4  -6  -5    0.30    0.31
  -4   6   5   -0.11    0.47
   4  -6  -6    2.70    0.54
   4  -6  -6    2.87    0.61
  -4   6   6    2.94    0.74
   3  -6   7    0.77    0.64
  -3   6  -7   -0.62    0.53
   3  -6   6    0.54    0.43
   3  -6   6    0.48    0.53
  -3   6  -6    0.73    0.57
   3  -6   5   -0.33    0.39
   3  -6   5    0.30    0.34
  -3   6  -5    0.29    0.44
   3  -6   4    0.99    0.37
   3  -6   4    1.99    0.45
   3  -6   4    1.12    0.28
  -3   6  -4    0.58    0.42
   3  -6   3    0.23    0.31
   3  -6   3    0.68    0.34
   3  -6   3    0.26    0.21
  -3   6  -3    0.22    0.35
   3  -6   2    1.13    0.26
   3  -6   2    0.54    0.29
   3  -6   2    0.61    0.33
  -3   6  -2    0.47    0.36
   3  -6   1    9.38    0.56
   3  -6   1    9.04    0.58
  -3   6  -1   10.51    0.55
  -3   6  -1    9.34    0.60
   3  -6   0    3.68    0.44
   3  -6   0    4.29    0.33
   3  -6   0    4.82    0.45
  -3   6   0    4.29    0.35
  -3   6   0    4.28    0.42
   3  -6  -1    9.35    0.63
   3  -6  -1   10.02    0.61
  -3   6   1    9.17    0.63
  -3   6   1    9.26    0.42
  -3   6   1   10.67    0.42
   3  -6  -2    1.17    0.35
  -3   6   2    0.40    0.21
  -3   6   2    1.57    0.43
   3  -6  -3    0.40    0.22
   3  -6  -3    0.33    0.30
  -3   6   3    0.44    0.37
   3  -6  -4    1.24    0.38
   3  -6  -4    1.36    0.34
  -3   6   4    0.97    0.44
   3  -6  -5    0.15    0.34
   3  -6  -5    0.85    0.37
  -3   6   5    0.37    0.47
   3  -6  -6    0.51    0.42
   3  -6  -6    0.77    0.40
  -3   6   6    0.00    0.46
  -3   6   7    0.60    0.56
   2  -6   7   -0.65    0.53
  -2   6  -7    0.34    0.47
   2  -6   6   -0.16    0.47
  -2   6  -6   -0.63    0.46
   2  -6   5    0.84    0.51
   2  -6   5    0.80    0.36
  -2   6  -5    1.60    0.58
   2  -6   4    0.88    0.33
   2  -6   4    1.12    0.25
   2  -6   4    1.29    0.47
  -2   6  -4    0.98    0.42
   2  -6   3    2.62    0.48
   2  -6   3    3.10    0.42
   2  -6   3    2.35    0.28
  -2   6  -3    2.80    0.52
   2  -6   2    6.40    0.52
   2  -6   2    6.55    0.42
   2  -6   2    6.53    0.57
  -2   6  -2    6.45    0.59
   2  -6   1    1.38    0.33
   2  -6   1    1.09    0.26
  -2   6  -1    1.15    0.31
  -2   6  -1    1.06    0.30
   2  -6   0   16.83    0.72
   2  -6   0   16.36    0.58
   2  -6   0   16.90    0.68
  -2   6   0   16.99    0.59
  -2   6   0   15.29    0.70
   2  -6  -1    0.91    0.30
  -2   6   1    0.82    0.30
   2  -6  -2    5.96    0.38
   2  -6  -2    6.41    0.55
  -2   6   2    5.66    0.38
  -2   6   2    5.64    0.59
   2  -6  -3    2.67    0.35
   2  -6  -3    2.68    0.44
  -2   6   3    3.11    0.52
   2  -6  -4    1.53    0.38
   2  -6  -4    1.08    0.37
  -2   6   4    1.38    0.49
   2  -6  -5    1.14    0.40
   2  -6  -5    0.46    0.38
  -2   6   5    0.68    0.49
   2  -6  -6    0.09    0.39
   2  -6  -6    0.36    0.39
  -2   6   6    0.35    0.49
  -2   6   7   -0.09    0.50
   1  -6   7    0.79    0.67
  -1   6  -7    0.94    0.56
   1  -6   6    1.52    0.62
  -1   6  -6    0.77    0.49
   1  -6   5    2.86    0.43
   1  -6   5    2.94    0.62
  -1   6  -5    2.49    0.62
   1  -6   4    0.32    0.27
   1  -6   4    0.69    0.41
  -1   6  -4    0.95    0.44
   1  -6   3    3.77    0.29
   1  -6   3    4.19    0.55
   1  -6   3    6.00    0.47
  -1   6  -3    4.24    0.32
  -1   6  -3    4.76    0.61
   1  -6   2    3.02    0.36
   1  -6   2    3.15    0.23
   1  -6   2    3.14    0.44
  -1   6  -2    3.16    0.24
  -1   6  -2    2.87    0.45
   1  -6   1    2.35    0.25
   1  -6   1    1.75    0.31
  -1   6  -1    2.18    0.34
  -1   6  -1    2.10    0.34
   1  -6   0    7.91    0.45
   1  -6   0    7.28    0.37
   1  -6   0    7.30    0.49
  -1   6   0    8.20    0.39
  -1   6   0    7.19    0.47
   1  -6  -1    2.52    0.36
  -1   6   1    1.71    0.36
   1  -6  -2    3.42    0.43
   1  -6  -2    3.21    0.30
  -1   6   2    3.87    0.51
  -1   6   2    3.91    0.33
   1  -6  -3    4.62    0.44
   1  -6  -3    3.71    0.50
  -1   6   3    4.30    0.55
   1  -6  -4    0.92    0.33
   1  -6  -4    0.29    0.31
  -1   6   4    0.24    0.39
   1  -6  -5    3.13    0.54
   1  -6  -5    2.77    0.52
  -1   6   5    3.05    0.62
   1  -6  -6    1.22    0.44
   1  -6  -6    0.67    0.44
  -1   6   6    0.27    0.53
   1  -6  -7    0.96    0.48
  -1   6   7    0.66    0.56
   0  -6   7   -0.95    0.48
   0   6  -7   -0.16    0.41
   0  -6   6    5.41    0.88
   0   6  -6    4.55    0.77
   0  -6   5   -0.61    0.39
   0  -6   5   -0.54    0.23
   0   6  -5    0.00    0.38
   0  -6   4    1.38    0.28
   0  -6   4    0.44    0.41
   0   6  -4    1.41    0.43
   0  -6   3    0.46    0.22
   0  -6   3    0.48    0.33
   0   6  -3    1.13    0.38
   0  -6   2   19.74    0.69
   0  -6   2   19.00    0.91
   0   6  -2   22.94    0.99
   0   6  -2   20.59    0.70
   0  -6   1    0.03    0.20
   0  -6   1   -0.04    0.14
   0  -6   1    0.30    0.28
   0   6  -1    0.15    0.14
   0   6  -1   -0.02    0.24
   0  -6   0  379.98    8.59
   0  -6   0  368.08    8.78
   0   6   0  363.47    8.77
   0   6   0  372.43    8.76
   0  -6  -1    0.22    0.25
   0  -6  -1   -0.37    0.14
   0   6   1    0.19    0.27
   0   6   1    0.07    0.16
   0  -6  -2   18.36    0.85
   0  -6  -2   20.60    0.73
   0   6   2   20.44    0.91
   0  -6  -3    0.72    0.31
   0  -6  -3    0.33    0.26
   0   6   3    0.59    0.36
   0  -6  -4    1.40    0.38
   0  -6  -4    1.06    0.37
   0   6   4    1.18    0.45
   0  -6  -5   -0.27    0.33
   0  -6  -5    0.09    0.33
   0   6   5   -0.23    0.39
   0  -6  -6    4.89    0.74
   0  -6  -6    4.49    0.66
   0   6   6    4.54    0.79
   0  -6  -7   -0.35    0.33
   0   6   7    0.22    0.53
  -1  -6   7    1.54    0.71
   1   6  -7    1.08    0.56
  -1  -6   6    0.91    0.58
   1   6  -6    1.00    0.51
  -1  -6   5    3.20    0.69
   1   6  -5    3.18    0.61
  -1  -6   4    0.57    0.42
  -1  -6   4    0.37    0.20
   1   6  -4    0.32    0.36
  -1  -6   3    4.34    0.58
  -1  -6   3    4.10    0.29
   1   6  -3    4.52    0.58
   1   6  -3    4.44    0.31
  -1  -6   2    3.68    0.26
  -1  -6   2    3.15    0.44
   1   6  -2    3.14    0.44
  -1  -6   1    1.80    0.18
  -1  -6   1    2.30    0.33
   1   6  -1    1.78    0.19
   1   6  -1    1.99    0.32
  -1  -6   0    7.33    0.47
   1   6   0    7.87    0.47
   1   6   0    8.09    0.46
   1   6   0    7.23    0.48
  -1  -6  -1    2.20    0.28
   1   6   1    1.65    0.34
   1   6   1    1.94    0.28
   1   6   1    2.42    0.33
   1   6   1    1.57    0.30
  -1  -6  -2    3.29    0.36
   1   6   2    2.64    0.39
   1   6   2    3.51    0.43
   1   6   2    3.15    0.44
  -1  -6  -3    5.17    0.52
  -1  -6  -3    4.88    0.56
   1   6   3    4.99    0.57
   1   6   3    5.04    0.56
  -1  -6  -4    0.62    0.34
  -1  -6  -4    0.25    0.30
   1   6   4    0.33    0.37
   1   6   4    0.44    0.36
  -1  -6  -5    2.33    0.49
  -1  -6  -5    2.81    0.56
   1   6   5    2.96    0.55
   1   6   5    3.10    0.63
  -1  -6  -6    1.18    0.50
  -1  -6  -6    1.38    0.49
   1   6   6    1.31    0.57
  -1  -6  -7    0.45    0.52
   1   6   7    0.73    0.61
  -2  -6   7    1.22    0.63
   2   6  -7    0.71    0.50
  -2  -6   6    0.16    0.50
   2   6  -6    0.13    0.42
  -2  -6   5    0.34    0.52
   2   6  -5    1.06    0.46
  -2  -6   4    1.20    0.43
   2   6  -4    0.74    0.39
  -2  -6   3    2.70    0.51
   2   6  -3    1.96    0.42
  -2  -6   2    7.23    0.55
  -2  -6   2    6.39    0.30
   2   6  -2    6.27    0.32
   2   6  -2    4.97    0.52
  -2  -6   1    1.19    0.19
  -2  -6   1    1.10    0.19
  -2  -6   1    0.95    0.31
   2   6  -1    1.21    0.31
   2   6  -1    0.72    0.20
   2   6   0   15.91    0.72
   2   6   0   15.60    0.64
   2   6   0   15.86    0.66
   2   6   0   16.71    0.65
  -2  -6  -1    1.09    0.27
   2   6   1    0.88    0.25
   2   6   1    1.19    0.32
   2   6   1    0.78    0.27
  -2  -6  -2    6.49    0.53
   2   6   2    6.09    0.57
   2   6   2    6.61    0.56
   2   6   2    7.19    0.56
  -2  -6  -3    2.44    0.42
   2   6   3    2.26    0.43
   2   6   3    2.66    0.46
   2   6   3    2.63    0.44
  -2  -6  -4    1.36    0.43
   2   6   4    0.84    0.36
   2   6   4    1.76    0.44
   2   6   4    0.87    0.38
  -2  -6  -5    1.72    0.45
  -2  -6  -5    1.12    0.45
   2   6   5    1.59    0.48
   2   6   5    0.94    0.47
  -2  -6  -6   -0.14    0.35
  -2  -6  -6    0.62    0.49
   2   6   6    0.95    0.56
   2   6   6   -0.42    0.41
  -2  -6  -7    0.08    0.46
   2   6   7    0.07    0.53
  -3  -6   7   -0.45    0.52
   3   6  -7    1.04    0.51
  -3  -6   6    1.29    0.57
   3   6  -6    1.29    0.51
  -3  -6   5    0.09    0.48
   3   6  -5   -0.32    0.33
  -3  -6   4    1.00    0.47
   3   6  -4    1.07    0.20
   3   6  -4    0.89    0.38
  -3  -6   3    0.48    0.37
  -3  -6   3    0.47    0.18
   3   6  -3    0.22    0.16
   3   6  -3    0.32    0.31
  -3  -6   2    1.04    0.38
  -3  -6   2    0.87    0.22
   3   6  -2    0.34    0.17
   3   6  -2    1.20    0.34
  -3  -6   1    8.84    0.42
  -3  -6   1    8.58    0.54
   3   6  -1   10.90    0.66
   3   6  -1    9.27    0.53
   3   6  -1    9.39    0.43
   3   6   0    3.52    0.39
   3   6   0    4.16    0.36
   3   6   0    4.21    0.41
   3   6   0    3.86    0.44
  -3  -6  -1    9.75    0.46
  -3  -6  -1   10.59    0.64
   3   6   1   10.46    0.49
   3   6   1   10.37    0.64
   3   6   1    8.31    0.62
  -3  -6  -2    1.16    0.33
   3   6   2    0.96    0.31
   3   6   2    0.87    0.29
   3   6   2    0.60    0.34
  -3  -6  -3    0.21    0.31
   3   6   3    0.19    0.27
   3   6   3    0.44    0.31
   3   6   3    1.01    0.37
  -3  -6  -4    0.51    0.37
   3   6   4    1.35    0.40
   3   6   4    0.42    0.37
   3   6   4    1.09    0.40
  -3  -6  -5   -0.12    0.40
   3   6   5    0.03    0.38
   3   6   5    0.35    0.40
   3   6   5    0.08    0.33
  -3  -6  -6    0.39    0.48
  -3  -6  -6    0.49    0.42
   3   6   6    0.50    0.51
   3   6   6    0.77    0.47
  -3  -6  -7   -0.24    0.46
   3   6   7   -0.47    0.46
   3   6   7   -0.02    0.48
  -4  -6   6    1.69    0.70
   4   6  -6    2.51    0.59
  -4  -6   5   -0.77    0.46
   4   6  -5    0.78    0.40
  -4  -6   4    6.33    0.80
   4   6  -4    7.96    0.48
   4   6  -4    7.27    0.77
  -4  -6   3    2.77    0.53
   4   6  -3    3.53    0.34
   4   6  -3    2.03    0.43
  -4  -6   2    8.10    0.63
   4   6  -2    7.37    0.68
   4   6  -2    6.48    0.49
  -4  -6   1   21.94    0.86
   4   6  -1   20.52    0.75
   4   6  -1   21.08    0.85
   4   6  -1   23.38    0.98
  -4  -6   0    3.00    0.33
   4   6   0    2.86    0.43
   4   6   0    2.61    0.36
   4   6   0    2.28    0.38
  -4  -6  -1   22.35    0.96
  -4  -6  -1   21.78    0.70
   4   6   1   20.46    0.94
   4   6   1   22.89    0.71
   4   6   1   21.79    0.94
  -4  -6  -2    7.71    0.67
   4   6   2    8.22    0.64
   4   6   2    7.59    0.67
   4   6   2    7.90    0.46
  -4  -6  -3    3.62    0.54
   4   6   3    3.24    0.50
   4   6   3    1.99    0.47
   4   6   3    3.16    0.43
  -4  -6  -4    8.60    0.81
   4   6   4    7.04    0.77
   4   6   4    8.18    0.71
   4   6   4    6.82    0.72
  -4  -6  -5    0.05    0.40
   4   6   5    0.16    0.41
   4   6   5    0.28    0.41
   4   6   5    0.47    0.39
  -4  -6  -6    2.87    0.67
   4   6   6    3.53    0.68
   4   6   6    2.54    0.59
   4   6   6    2.68    0.62
  -5  -6   6    0.18    0.62
   5   6  -6    0.11    0.43
  -5  -6   5    1.40    0.64
   5   6  -5    1.38    0.50
  -5  -6   4    3.87    0.70
   5   6  -4    1.94    0.49
   5   6  -4    2.87    0.37
  -5  -6   3   13.33    0.90
   5   6  -3   12.48    0.88
   5   6  -3   13.14    0.68
  -5  -6   2    3.56    0.53
  -5  -6   2    3.25    0.29
   5   6  -2    3.73    0.29
   5   6  -2    3.84    0.43
   5   6  -2    2.95    0.50
  -5  -6   1   34.34    1.20
   5   6  -1   36.83    1.38
   5   6  -1   36.40    1.13
   5   6  -1   37.72    1.26
  -5  -6   0    9.00    0.47
  -5  -6   0    9.58    0.75
   5   6   0    7.47    0.56
   5   6   0    8.40    0.63
  -5  -6  -1   36.63    0.99
  -5  -6  -1   39.44    1.39
   5   6   1   36.54    1.00
   5   6   1   35.79    1.34
   5   6   1   34.81    1.31
  -5  -6  -2    4.28    0.55
   5   6   2    4.17    0.56
   5   6   2    3.04    0.49
   5   6   2    4.19    0.33
  -5  -6  -3   11.55    0.85
   5   6   3   13.22    0.84
   5   6   3   11.68    0.64
   5   6   3   13.06    0.87
  -5  -6  -4    2.65    0.57
   5   6   4    2.86    0.47
   5   6   4    3.14    0.57
   5   6   4    2.44    0.57
  -5  -6  -5    1.96    0.55
   5   6   5    1.73    0.50
   5   6   5    1.97    0.55
   5   6   5    2.35    0.53
  -5  -6  -6    0.21    0.50
   5   6   6    0.09    0.41
   5   6   6    0.77    0.50
  -6  -6   6   -0.04    0.61
   6   6  -6   -0.06    0.37
  -6  -6   5    0.63    0.59
   6   6  -5    0.24    0.39
  -6  -6   4    4.04    0.72
   6   6  -4    3.11    0.44
   6   6  -4    3.93    0.64
  -6  -6   3    0.81    0.48
   6   6  -3    0.39    0.26
   6   6  -3    0.93    0.38
  -6  -6   2    0.76    0.41
   6   6  -2    1.26    0.40
   6   6  -2    0.23    0.26
   6   6  -2    0.28    0.22
  -6  -6   1    1.05    0.34
   6   6  -1    0.76    0.30
   6   6  -1    0.99    0.30
   6   6  -1    1.00    0.39
  -6  -6   0    2.85    0.32
  -6  -6   0    2.26    0.45
   6   6   0    2.87    0.46
   6   6   0    2.00    0.41
  -6  -6  -1    1.05    0.39
   6   6   1    0.95    0.35
   6   6   1    1.24    0.39
  -6  -6  -2    0.36    0.36
   6   6   2    0.00    0.29
   6   6   2    1.05    0.36
   6   6   2    0.60    0.16
  -6  -6  -3    1.05    0.43
   6   6   3    0.38    0.24
   6   6   3    1.31    0.45
   6   6   3    0.45    0.34
  -6  -6  -4    3.64    0.66
   6   6   4    3.60    0.61
   6   6   4    3.47    0.63
   6   6   4    3.51    0.50
  -6  -6  -5    0.14    0.47
   6   6   5    0.19    0.41
   6   6   5    1.30    0.57
  -6  -6  -6    0.48    0.55
   6   6   6   -0.17    0.44
   6   6   6    0.72    0.49
  -7  -6   6    0.63    0.68
   7   6  -6    0.44    0.46
  -7  -6   5    0.14    0.56
   7   6  -5   -0.21    0.36
  -7  -6   4    2.18    0.63
   7   6  -4    2.07    0.43
   7   6  -4    1.80    0.52
  -7  -6   3    4.12    0.68
   7   6  -3    4.41    0.53
   7   6  -3    2.19    0.52
  -7  -6   2    2.45    0.50
   7   6  -2    1.37    0.43
   7   6  -2    2.87    0.46
   7   6  -2    2.27    0.34
  -7  -6   1   12.40    0.69
   7   6  -1   14.13    0.91
   7   6  -1   12.57    0.69
   7   6  -1   12.35    0.78
  -7  -6   0    3.43    0.55
  -7  -6   0    3.27    0.34
   7   6   0    3.46    0.49
   7   6   0    3.68    0.54
  -7  -6  -1   13.79    0.88
   7   6   1   12.79    0.89
   7   6   1   14.46    0.86
  -7  -6  -2    1.50    0.47
   7   6   2    2.50    0.51
   7   6   2    1.94    0.48
  -7  -6  -3    3.19    0.63
   7   6   3    4.65    0.68
   7   6   3    3.25    0.56
  -7  -6  -4    1.15    0.55
   7   6   4    1.65    0.50
   7   6   4    2.36    0.57
  -7  -6  -5    0.38    0.52
   7   6   5   -0.25    0.39
   7   6   5   -0.41    0.43
  -7  -6  -6    0.84    0.57
   7   6   6    0.15    0.44
   7   6   6    0.01    0.51
  -8  -6   5    0.17    0.63
   8   6  -5    0.66    0.46
  -8  -6   4    0.86    0.57
   8   6  -4    0.11    0.32
   8   6  -4   -0.14    0.39
  -8  -6   3    0.03    0.44
   8   6  -3   -0.11    0.33
   8   6  -3    0.25    0.34
  -8  -6   2    0.39    0.39
   8   6  -2    0.28    0.28
   8   6  -2    0.87    0.39
   8   6  -2    0.11    0.35
  -8  -6   1    3.24    0.45
   8   6  -1    2.87    0.46
   8   6  -1    2.72    0.50
   8   6  -1    3.84    0.59
  -8  -6   0    0.51    0.23
  -8  -6   0    0.66    0.39
   8   6   0    0.06    0.32
   8   6   0    1.13    0.40
  -8  -6  -1    2.86    0.56
   8   6   1    2.96    0.56
   8   6   1    4.16    0.61
  -8  -6  -2    1.14    0.47
   8   6   2    0.04    0.34
   8   6   2    1.11    0.46
  -8  -6  -3   -0.42    0.40
   8   6   3    0.23    0.37
   8   6   3    0.27    0.40
  -8  -6  -4    0.48    0.49
   8   6   4   -0.04    0.38
   8   6   4    0.20    0.40
  -8  -6  -5    0.35    0.53
   8   6   5    0.37    0.44
   8   6   5    0.59    0.52
  -9  -6   5    0.67    0.65
   9   6  -5   -0.22    0.43
  -9  -6   4    1.33    0.62
   9   6  -4    1.42    0.50
  -9  -6   3    1.61    0.60
   9   6  -3    0.79    0.41
   9   6  -3    0.18    0.43
  -9  -6   2    1.53    0.48
   9   6  -2    1.71    0.39
   9   6  -2    1.35    0.46
   9   6  -2    2.21    0.55
  -9  -6   1    0.38    0.44
  -9  -6   1    1.92    0.41
   9   6  -1    1.23    0.45
   9   6  -1    0.93    0.39
  -9  -6   0    0.49    0.41
   9   6   0    0.50    0.38
   9   6   0    0.01    0.35
  -9  -6  -1    0.77    0.45
   9   6   1    2.07    0.54
   9   6   1    0.31    0.43
  -9  -6  -2    2.37    0.61
   9   6   2    2.05    0.54
   9   6   2    1.99    0.55
  -9  -6  -3    0.54    0.52
   9   6   3    0.31    0.41
   9   6   3    0.83    0.48
  -9  -6  -4    1.64    0.66
   9   6   4    1.62    0.53
   9   6   4    0.33    0.50
  -9  -6  -5    0.34    0.59
   9   6   5    0.43    0.54
   9   6   5    0.44    0.46
 -10  -6   5   -0.38    0.64
  10   6  -5    0.83    0.49
 -10  -6   4    0.93    0.65
  10   6  -4    0.24    0.44
 -10  -6   3    1.26    0.58
  10   6  -3    2.05    0.55
  10   6  -3    1.68    0.56
 -10  -6   2    1.52    0.54
  10   6  -2    2.12    0.58
  10   6  -2    3.44    0.64
 -10  -6   1    5.07    0.79
  10   6  -1    2.95    0.55
  10   6  -1    2.88    0.60
 -10  -6   0    7.87    0.91
  10   6   0    8.80    0.84
  10   6   0    7.03    0.87
 -10  -6  -1    1.58    0.58
  10   6   1    1.77    0.56
  10   6   1    3.27    0.66
 -10  -6  -2    2.75    0.68
  10   6   2    2.35    0.63
  10   6   2    3.58    0.70
 -10  -6  -3    2.70    0.74
  10   6   3    0.85    0.51
  10   6   3    1.98    0.59
 -10  -6  -4    1.33    0.67
  10   6   4    1.51    0.61
  10   6   4    2.51    0.63
  10   6   5   -0.13    0.52
  10   6   5    1.01    0.55
 -11  -6   4    0.35    0.61
  11   6  -4    0.66    0.52
  11   6  -3    0.23    0.47
  11   6  -3    3.13    0.65
 -11  -6   2    2.19    0.67
  11   6  -2    1.53    0.52
 -11  -6   1    4.94    0.84
  11   6  -1    4.44    0.74
  11   6  -1    3.94    0.66
 -11  -6   0    2.65    0.67
  11   6   0    3.07    0.69
  11   6   0    2.26    0.57
 -11  -6  -1    3.65    0.77
  11   6   1    5.98    0.86
  11   6   1    5.62    0.80
 -11  -6  -2    1.83    0.65
  11   6   2    1.62    0.62
  11   6   2    1.95    0.60
 -11  -6  -3    1.17    0.68
  11   6   3    2.46    0.66
  11   6   3    1.89    0.62
 -11  -6  -4    1.04    0.67
  11   6   4    0.91    0.62
  11   6   4    1.20    0.56
  12   6  -3    0.01    0.46
  12   6  -3   -0.04    0.45
 -12  -6   2    3.59    0.86
  12   6  -2    3.50    0.69
 -12  -6   1    1.54    0.66
  12   6  -1    1.56    0.58
  12   6  -1    2.70    0.58
 -12  -6   0    3.46    0.77
  12   6   0    2.46    0.69
  12   6   0    2.98    0.65
 -12  -6  -1    1.19    0.62
  12   6   1    1.70    0.59
  12   6   1    1.57    0.63
 -12  -6  -2    1.89    0.71
  12   6   2    2.56    0.70
  12   6   2    3.88    0.80
 -12  -6  -3    0.44    0.63
  12   6   3    0.30    0.55
  12   6   3    1.02    0.53
 -13  -6   2    2.07    0.75
  13   6  -2    1.97    0.62
 -13  -6   1   -0.55    0.53
  13   6  -1   -0.66    0.42
 -13  -6   0    3.19    0.76
  13   6   0    1.54    0.63
  13   6   0    2.58    0.71
 -13  -6  -1    0.28    0.60
  13   6   1   -0.30    0.44
  13   6   1   -0.50    0.52
 -13  -6  -2    0.73    0.65
  13   6   2    1.56    0.65
  13   6   2    1.43    0.66
  13  -7   2    0.12    0.45
  13  -7   2    1.00    0.53
 -13   7  -2    0.49    0.66
  13  -7   1    0.41    0.48
  13  -7   1    0.74    0.54
 -13   7  -1    1.08    0.67
  13  -7   0    0.98    0.55
  13  -7   0    1.33    0.56
 -13   7   0    1.15    0.62
  13  -7  -1    1.10    0.53
  13  -7  -1   -0.09    0.55
 -13   7   1    0.13    0.57
  13  -7  -2    0.29    0.49
  13  -7  -2   -0.19    0.46
  12  -7   3    0.48    0.55
  12  -7   3    0.08    0.43
 -12   7  -3   -0.38    0.64
  12  -7   2    2.66    0.66
  12  -7   2    4.49    0.78
 -12   7  -2    3.76    0.84
  12  -7   1    1.34    0.55
  12  -7   1    1.07    0.54
 -12   7  -1    0.50    0.60
  12  -7   0    3.75    0.77
  12  -7   0    4.99    0.79
 -12   7   0    6.20    0.88
  12  -7  -1    0.66    0.52
  12  -7  -1    0.74    0.47
 -12   7   1    1.01    0.56
  12  -7  -2    2.38    0.65
  12  -7  -2    3.51    0.71
  12  -7  -3    0.46    0.53
  11  -7   4    0.45    0.54
  11  -7   4   -0.67    0.33
 -11   7  -4    0.24    0.63
  11  -7   3    3.69    0.70
  11  -7   3    4.79    0.83
 -11   7  -3    3.86    0.88
  11  -7   2    1.18    0.51
  11  -7   2    1.21    0.51
 -11   7  -2    2.07    0.68
  11  -7   1   18.57    1.18
  11  -7   1   13.83    1.08
 -11   7  -1   15.87    1.16
  11  -7   0    0.66    0.48
  11  -7   0    0.24    0.44
 -11   7   0    0.99    0.56
  11  -7  -1   17.26    1.19
  11  -7  -1   17.77    1.19
 -11   7   1   17.42    1.09
  11  -7  -2    2.39    0.62
  11  -7  -2    1.62    0.54
 -11   7   2    1.73    0.57
 -11   7   2    1.47    0.52
  11  -7  -3    3.00    0.72
  11  -7  -3    2.66    0.65
 -11   7   3    4.30    0.80
  11  -7  -4   -0.15    0.49
 -11   7   4    1.44    0.70
  10  -7   4   -0.22    0.51
  10  -7   4    0.04    0.41
 -10   7  -4    0.05    0.56
  10  -7   3    1.84    0.63
  10  -7   3    2.37    0.58
 -10   7  -3    2.82    0.73
  10  -7   2    1.59    0.50
  10  -7   2    2.00    0.54
 -10   7  -2    0.98    0.60
  10  -7   1    5.77    0.78
  10  -7   1    4.77    0.75
 -10   7  -1    4.26    0.75
  10  -7   0    3.50    0.70
  10  -7   0    3.73    0.65
 -10   7   0    5.91    0.75
 -10   7   0    3.90    0.55
  10  -7  -1    5.70    0.75
  10  -7  -1    5.09    0.74
 -10   7   1    4.43    0.68
 -10   7   1    5.56    0.68
  10  -7  -2    1.98    0.61
  10  -7  -2    1.50    0.54
 -10   7   2    1.35    0.49
 -10   7   2    1.73    0.57
  10  -7  -3    1.91    0.64
  10  -7  -3    1.64    0.55
 -10   7   3    3.13    0.70
  10  -7  -4    1.01    0.55
 -10   7   4   -0.60    0.51
   9  -7   5    0.73    0.44
   9  -7   5    0.03    0.49
  -9   7  -5   -0.07    0.53
   9  -7   4   -0.06    0.35
   9  -7   4    0.40    0.48
  -9   7  -4   -0.24    0.49
   9  -7   3    0.66    0.52
   9  -7   3    0.89    0.44
  -9   7  -3    1.24    0.56
   9  -7   2    1.14    0.44
   9  -7   2    0.12    0.45
  -9   7  -2    0.74    0.49
   9  -7   1    0.04    0.37
   9  -7   1   -0.03    0.40
  -9   7  -1    0.47    0.30
  -9   7  -1    0.73    0.46
   9  -7   0    1.83    0.53
   9  -7   0    0.54    0.41
  -9   7   0    1.46    0.40
  -9   7   0    1.03    0.44
   9  -7  -1   -0.83    0.28
   9  -7  -1    0.62    0.44
  -9   7   1    0.12    0.37
  -9   7   1   -0.01    0.39
   9  -7  -2    0.76    0.44
   9  -7  -2    0.58    0.47
  -9   7   2    0.73    0.47
  -9   7   2    0.67    0.39
   9  -7  -3    1.29    0.49
   9  -7  -3    0.96    0.47
  -9   7   3    1.12    0.43
  -9   7   3    1.42    0.63
   9  -7  -4    0.59    0.50
  -9   7   4   -0.04    0.59
   9  -7  -5    0.30    0.51
  -9   7   5    0.15    0.61
   8  -7   5    0.04    0.45
   8  -7   5    0.01    0.37
  -8   7  -5    1.15    0.61
   8  -7   4    1.96    0.50
   8  -7   4    1.87    0.58
  -8   7  -4    1.76    0.61
   8  -7   3    0.11    0.36
   8  -7   3    0.56    0.34
   8  -7   3    1.24    0.53
  -8   7  -3    0.66    0.53
   8  -7   2    2.79    0.58
   8  -7   2    2.44    0.38
   8  -7   2    3.23    0.55
  -8   7  -2    2.53    0.59
   8  -7   1    2.61    0.51
   8  -7   1    2.86    0.59
  -8   7  -1    2.20    0.52
  -8   7  -1    2.32    0.38
   8  -7   0    3.10    0.58
   8  -7   0    2.00    0.48
  -8   7   0    2.69    0.44
  -8   7   0    3.78    0.53
   8  -7  -1    2.78    0.54
   8  -7  -1    1.73    0.48
  -8   7   1    2.18    0.46
  -8   7   1    2.67    0.46
   8  -7  -2    3.29    0.61
   8  -7  -2    2.63    0.53
  -8   7   2    2.04    0.51
  -8   7   2    2.48    0.45
   8  -7  -3    1.08    0.47
   8  -7  -3    1.05    0.37
   8  -7  -3    0.26    0.42
  -8   7   3    1.16    0.57
   8  -7  -4    1.24    0.48
   8  -7  -4    2.42    0.62
  -8   7   4    2.24    0.69
   8  -7  -5    0.33    0.48
  -8   7   5   -0.38    0.55
   7  -7   6    0.32    0.48
  -7   7  -6   -1.05    0.51
   7  -7   5    0.58    0.49
  -7   7  -5    1.21    0.59
   7  -7   4    0.35    0.45
   7  -7   4   -0.05    0.34
   7  -7   4    0.82    0.39
  -7   7  -4    0.35    0.50
   7  -7   3    1.01    0.36
   7  -7   3    0.17    0.42
   7  -7   3    0.58    0.32
  -7   7  -3    0.77    0.49
   7  -7   2    4.47    0.48
   7  -7   2    3.87    0.60
   7  -7   2    4.35    0.59
  -7   7  -2    3.13    0.58
   7  -7   1    4.08    0.59
   7  -7   1    4.40    0.62
  -7   7  -1    4.39    0.58
  -7   7  -1    3.58    0.43
   7  -7   0    5.40    0.66
   7  -7   0    5.08    0.62
  -7   7   0    4.71    0.52
  -7   7   0    5.17    0.56
   7  -7  -1    3.18    0.53
   7  -7  -1    3.95    0.58
  -7   7   1    4.96    0.56
  -7   7   1    3.79    0.49
   7  -7  -2    4.43    0.57
   7  -7  -2    4.10    0.61
  -7   7   2    4.12    0.48
  -7   7   2    4.38    0.63
   7  -7  -3    0.46    0.41
   7  -7  -3    0.54    0.30
   7  -7  -3    0.94    0.39
  -7   7   3    0.16    0.46
   7  -7  -4    0.64    0.34
   7  -7  -4   -0.01    0.43
   7  -7  -4    0.25    0.42
  -7   7   4    0.47    0.54
   7  -7  -5    1.67    0.58
  -7   7   5    0.61    0.61
   7  -7  -6   -0.11    0.50
  -7   7   6   -0.46    0.52
   6  -7   6    0.70    0.49
  -6   7  -6    1.71    0.70
   6  -7   5    4.90    0.69
   6  -7   5    4.58    0.70
  -6   7  -5    5.25    0.86
   6  -7   4    0.95    0.45
   6  -7   4    0.33    0.31
   6  -7   4    1.28    0.44
  -6   7  -4    1.52    0.57
   6  -7   3    6.18    0.64
   6  -7   3    5.03    0.67
   6  -7   3    4.72    0.55
  -6   7  -3    6.25    0.76
   6  -7   2    3.05    0.42
   6  -7   2    3.63    0.54
   6  -7   2    2.90    0.45
  -6   7  -2    2.88    0.52
   6  -7   1    2.35    0.44
   6  -7   1    2.02    0.45
  -6   7  -1    2.75    0.46
  -6   7  -1    1.96    0.35
   6  -7   0    5.74    0.61
   6  -7   0    5.74    0.64
  -6   7   0    5.57    0.54
  -6   7   0    6.03    0.56
   6  -7  -1    2.44    0.46
   6  -7  -1    2.14    0.45
  -6   7   1    2.30    0.38
  -6   7   1    1.83    0.41
   6  -7  -2    3.04    0.48
   6  -7  -2    3.68    0.57
  -6   7   2    2.99    0.39
  -6   7   2    2.31    0.53
   6  -7  -3    7.40    0.77
   6  -7  -3    6.18    0.62
   6  -7  -3    6.24    0.55
  -6   7   3    6.56    0.78
   6  -7  -4    1.78    0.44
   6  -7  -4    0.85    0.34
   6  -7  -4    1.10    0.45
  -6   7   4    0.52    0.50
   6  -7  -5    3.92    0.69
  -6   7   5    5.12    0.88
   6  -7  -6   -0.25    0.44
  -6   7   6   -0.06    0.59
   5  -7   6    0.45    0.47
   5  -7   6    0.34    0.53
  -5   7  -6    0.78    0.56
   5  -7   5    4.61    0.68
   5  -7   5    4.09    0.64
  -5   7  -5    4.14    0.79
   5  -7   4    0.69    0.40
   5  -7   4    0.80    0.38
   5  -7   4    1.66    0.37
  -5   7  -4    0.57    0.48
   5  -7   3    3.83    0.56
   5  -7   3    3.88    0.50
   5  -7   3    4.29    0.50
  -5   7  -3    4.07    0.62
   5  -7   2    1.41    0.34
   5  -7   2    1.38    0.35
   5  -7   2    0.83    0.39
  -5   7  -2    0.99    0.41
   5  -7   1    2.25    0.47
   5  -7   1    2.65    0.43
  -5   7  -1    2.36    0.43
  -5   7  -1    2.94    0.39
   5  -7   0   -0.17    0.33
   5  -7   0    0.41    0.29
  -5   7   0    0.18    0.27
  -5   7   0    0.08    0.27
   5  -7  -1    1.95    0.43
   5  -7  -1    2.61    0.45
  -5   7   1    2.90    0.35
  -5   7   1    3.17    0.47
   5  -7  -2    1.33    0.27
   5  -7  -2    1.67    0.42
   5  -7  -2    1.32    0.39
  -5   7   2    1.41    0.44
   5  -7  -3    3.57    0.49
   5  -7  -3    4.60    0.44
   5  -7  -3    4.59    0.59
  -5   7   3    3.63    0.60
   5  -7  -4    1.01    0.33
   5  -7  -4    0.90    0.38
   5  -7  -4    0.40    0.39
  -5   7   4    0.25    0.41
   5  -7  -5    5.27    0.61
   5  -7  -5    2.89    0.61
   5  -7  -5    4.34    0.57
  -5   7   5    3.90    0.78
   5  -7  -6   -0.26    0.39
  -5   7   6    0.37    0.52
   4  -7   6    0.45    0.52
   4  -7   6    1.34    0.48
  -4   7  -6    1.62    0.68
   4  -7   5    1.82    0.50
   4  -7   5    1.54    0.51
  -4   7  -5    2.82    0.66
   4  -7   4    1.81    0.48
   4  -7   4    1.07    0.30
   4  -7   4    1.52    0.45
  -4   7  -4    2.03    0.54
   4  -7   3    3.72    0.42
   4  -7   3    4.15    0.53
   4  -7   3    3.49    0.49
  -4   7  -3    3.19    0.56
   4  -7   2    5.45    0.50
   4  -7   2    5.07    0.57
   4  -7   2    4.46    0.49
  -4   7  -2    4.75    0.57
   4  -7   1    6.20    0.55
   4  -7   1    6.97    0.63
  -4   7  -1    7.40    0.49
  -4   7  -1    5.87    0.54
   4  -7   0    7.49    0.61
   4  -7   0    6.95    0.59
  -4   7   0    6.47    0.48
  -4   7   0    6.72    0.55
   4  -7  -1    6.96    0.58
   4  -7  -1    6.44    0.58
  -4   7   1    5.72    0.40
  -4   7   1    6.93    0.41
  -4   7   1    6.63    0.60
   4  -7  -2    4.92    0.39
   4  -7  -2    5.41    0.53
   4  -7  -2    5.00    0.57
  -4   7   2    4.25    0.59
   4  -7  -3    2.26    0.46
   4  -7  -3    3.50    0.37
  -4   7   3    3.43    0.55
   4  -7  -4    1.40    0.36
   4  -7  -4    1.27    0.40
  -4   7   4    0.84    0.48
   4  -7  -5    2.01    0.45
   4  -7  -5    2.51    0.56
  -4   7   5    2.01    0.61
   4  -7  -6    0.86    0.50
  -4   7   6    0.50    0.53
   3  -7   7    1.68    0.68
  -3   7  -7    0.04    0.61
   3  -7   6   -0.20    0.48
  -3   7  -6    0.52    0.58
   3  -7   5    6.05    0.79
   3  -7   5    5.22    0.63
  -3   7  -5    4.72    0.81
   3  -7   4    0.35    0.33
   3  -7   4    0.38    0.23
   3  -7   4    0.47    0.37
  -3   7  -4   -0.02    0.41
   3  -7   3    5.78    0.57
   3  -7   3    6.14    0.63
   3  -7   3    5.76    0.44
  -3   7  -3    5.49    0.67
   3  -7   2   21.36    0.91
   3  -7   2   21.23    0.91
   3  -7   2   20.10    0.79
  -3   7  -2   21.51    1.01
   3  -7   1   20.66    0.88
   3  -7   1   20.30    0.82
  -3   7  -1   21.03    0.87
  -3   7  -1   22.22    0.84
   3  -7   0   15.25    0.62
   3  -7   0   15.61    0.74
   3  -7   0   15.86    0.76
  -3   7   0   17.11    0.64
  -3   7   0   16.52    0.73
   3  -7  -1   22.62    0.93
   3  -7  -1   22.41    0.87
  -3   7   1   21.12    0.93
  -3   7   1   21.14    0.63
  -3   7   1   21.47    0.65
   3  -7  -2   19.50    0.68
   3  -7  -2   21.98    0.97
  -3   7   2   21.24    1.01
  -3   7   2   21.28    0.70
   3  -7  -3    5.11    0.42
   3  -7  -3    5.84    0.62
  -3   7   3    4.62    0.62
   3  -7  -4    0.70    0.36
   3  -7  -4    0.32    0.27
  -3   7   4    0.34    0.37
   3  -7  -5    4.68    0.58
   3  -7  -5    5.44    0.68
  -3   7   5    4.66    0.74
   3  -7  -6    0.56    0.41
   3  -7  -6   -0.28    0.37
  -3   7   6    0.04    0.41
  -3   7   7    0.94    0.61
   2  -7   7   -0.01    0.60
  -2   7  -7    0.17    0.43
   2  -7   6   -0.14    0.51
  -2   7  -6    0.60    0.56
   2  -7   5    1.25    0.38
   2  -7   5    1.39    0.52
  -2   7  -5    0.73    0.52
   2  -7   4    0.66    0.31
   2  -7   4    1.08    0.23
   2  -7   4    0.81    0.43
  -2   7  -4    1.66    0.51
   2  -7   3    3.21    0.51
   2  -7   3    3.70    0.32
   2  -7   3    4.03    0.46
  -2   7  -3    2.99    0.52
   2  -7   2    1.28    0.34
   2  -7   2    0.87    0.22
   2  -7   2    0.91    0.33
  -2   7  -2    0.97    0.37
   2  -7   1    3.12    0.39
   2  -7   1    3.40    0.34
  -2   7  -1    4.45    0.44
  -2   7  -1    3.29    0.39
   2  -7   0    1.29    0.31
   2  -7   0    1.13    0.21
   2  -7   0    1.47    0.34
  -2   7   0    1.45    0.32
  -2   7   0    1.12    0.21
   2  -7  -1    2.98    0.39
  -2   7   1    3.28    0.42
   2  -7  -2    1.01    0.18
   2  -7  -2    0.88    0.31
  -2   7   2    0.91    0.20
  -2   7   2    0.83    0.39
   2  -7  -3    3.81    0.39
   2  -7  -3    3.15    0.49
  -2   7   3    3.93    0.58
   2  -7  -4    0.69    0.36
   2  -7  -4    0.56    0.28
  -2   7   4    1.01    0.45
   2  -7  -5    0.74    0.38
   2  -7  -5    1.10    0.41
  -2   7   5    1.02    0.50
   2  -7  -6   -0.37    0.34
   2  -7  -6   -0.07    0.36
  -2   7   6   -0.20    0.42
  -2   7   7    0.58    0.57
   1  -7   7    0.07    0.55
  -1   7  -7    0.35    0.53
   1  -7   6    0.50    0.57
  -1   7  -6   -0.63    0.37
   1  -7   5    3.15    0.45
   1  -7   5    1.92    0.56
  -1   7  -5    2.39    0.61
   1  -7   4    0.66    0.41
   1  -7   4    0.27    0.26
  -1   7  -4   -0.01    0.37
  -1   7  -4    0.74    0.16
   1  -7   3    2.40    0.35
   1  -7   3    1.37    0.17
   1  -7   3    2.15    0.46
  -1   7  -3    1.74    0.44
  -1   7  -3    1.73    0.20
   1  -7   2    1.47    0.37
   1  -7   2    0.85    0.16
   1  -7   2    1.08    0.31
  -1   7  -2    1.02    0.36
  -1   7  -2    0.79    0.17
   1  -7   1    2.06    0.25
   1  -7   1    2.17    0.33
  -1   7  -1    2.15    0.25
  -1   7  -1    2.30    0.35
  -1   7  -1    2.56    0.37
   1  -7   0   53.89    1.51
   1  -7   0   57.44    1.44
  -1   7   0   53.81    1.59
  -1   7   0   55.11    1.44
   1  -7  -1    2.11    0.35
  -1   7   1    2.18    0.36
   1  -7  -2    1.27    0.21
   1  -7  -2    1.14    0.34
  -1   7   2    0.81    0.22
  -1   7   2    1.49    0.42
   1  -7  -3    1.86    0.40
   1  -7  -3    2.00    0.32
  -1   7   3    1.90    0.44
   1  -7  -4    0.40    0.30
   1  -7  -4    0.62    0.33
  -1   7   4    0.55    0.41
   1  -7  -5    2.47    0.52
   1  -7  -5    2.16    0.48
  -1   7   5    1.68    0.56
   1  -7  -6    0.54    0.44
   1  -7  -6    0.71    0.44
  -1   7   6   -0.03    0.47
  -1   7   7    0.41    0.57
   0  -7   7    0.51    0.64
   0   7  -7    1.03    0.56
   0  -7   6    0.05    0.54
   0   7  -6   -0.02    0.45
   0  -7   5    0.92    0.50
   0   7  -5    0.56    0.44
   0  -7   4   -0.11    0.36
   0  -7   4    0.07    0.22
   0   7  -4    0.04    0.34
   0  -7   3    4.16    0.58
   0  -7   3    3.84    0.35
   0   7  -3    3.53    0.53
   0  -7   2    0.70    0.23
   0  -7   2    0.93    0.35
   0   7  -2    0.58    0.31
   0  -7   1    6.62    0.40
   0  -7   1    5.49    0.31
   0   7  -1    5.29    0.47
   0   7  -1    6.17    0.34
   0   7  -1    6.03    0.47
   0  -7   0   -0.05    0.21
   0  -7   0   -0.04    0.16
   0   7   0   -0.31    0.20
   0   7   0   -0.09    0.17
   0  -7  -1    5.75    0.35
   0  -7  -1    5.99    0.37
   0  -7  -1    6.71    0.52
   0   7   1    6.18    0.51
   0  -7  -2    0.89    0.23
   0  -7  -2    0.70    0.29
   0   7   2    0.78    0.36
   0  -7  -3    3.72    0.41
   0  -7  -3    4.27    0.53
   0   7   3    4.23    0.56
   0  -7  -4   -0.13    0.29
   0  -7  -4   -0.24    0.28
   0   7   4    0.06    0.38
   0  -7  -5    0.93    0.39
   0  -7  -5    1.09    0.42
   0   7   5    0.51    0.48
   0  -7  -6    0.33    0.42
   0  -7  -6    0.06    0.37
   0   7   6   -0.45    0.48
   0  -7  -7    0.32    0.39
   0   7   7    0.27    0.60
  -1  -7   7    0.41    0.58
   1   7  -7    0.83    0.55
  -1  -7   6    1.33    0.59
   1   7  -6    0.14    0.47
  -1  -7   5    1.88    0.58
   1   7  -5    2.64    0.59
  -1  -7   4    0.55    0.41
  -1  -7   4    0.45    0.19
   1   7  -4    0.58    0.38
  -1  -7   3    1.96    0.22
  -1  -7   3    1.95    0.43
   1   7  -3    1.78    0.24
   1   7  -3    1.33    0.39
  -1  -7   2    1.14    0.20
  -1  -7   2    0.69    0.36
   1   7  -2    1.50    0.36
  -1  -7   1    2.44    0.38
  -1  -7   1    2.11    0.21
   1   7  -1    2.25    0.33
   1   7  -1    1.72    0.21
   1   7   0   53.17    1.54
   1   7   0   56.74    1.52
   1   7   0   55.75    1.56
  -1  -7  -1    2.74    0.30
   1   7   1    1.98    0.33
   1   7   1    2.11    0.34
  -1  -7  -2    1.04    0.26
   1   7   2    0.64    0.29
   1   7   2    1.40    0.38
   1   7   2    1.23    0.35
  -1  -7  -3    1.17    0.32
  -1  -7  -3    1.62    0.39
   1   7   3    1.47    0.37
   1   7   3    1.45    0.41
  -1  -7  -4    0.90    0.37
  -1  -7  -4    0.50    0.34
   1   7   4    0.71    0.40
   1   7   4    0.96    0.39
  -1  -7  -5    3.18    0.54
  -1  -7  -5    1.19    0.46
   1   7   5    2.81    0.53
   1   7   5    2.71    0.60
  -1  -7  -6    0.25    0.41
  -1  -7  -6    0.53    0.41
   1   7   6    0.13    0.48
  -1  -7  -7    1.18    0.54
  -1  -7  -7   -0.10    0.42
   1   7   7    0.48    0.57
  -2  -7   7    0.53    0.57
   2   7  -7    0.74    0.50
  -2  -7   6   -0.70    0.45
   2   7  -6    0.74    0.47
  -2  -7   5   -0.37    0.44
   2   7  -5    0.38    0.40
  -2  -7   4    0.70    0.44
   2   7  -4    0.78    0.39
  -2  -7   3    2.90    0.50
   2   7  -3    2.90    0.48
  -2  -7   2    0.88    0.15
  -2  -7   2    0.43    0.36
  -2  -7   2    0.73    0.15
  -2  -7   2    0.61    0.13
   2   7  -2    0.79    0.31
   2   7  -2    0.66    0.14
  -2  -7   1    2.91    0.28
  -2  -7   1    2.97    0.39
  -2  -7   1    3.15    0.27
   2   7  -1    2.51    0.26
   2   7  -1    2.64    0.39
   2   7   0    1.31    0.29
   2   7   0    1.14    0.27
   2   7   0    1.05    0.29
   2   7   0    1.46    0.29
  -2  -7  -1    3.04    0.35
   2   7   1    3.00    0.39
   2   7   1    3.79    0.38
   2   7   1    3.29    0.43
  -2  -7  -2    1.04    0.30
   2   7   2    1.07    0.33
   2   7   2    1.00    0.32
   2   7   2    0.66    0.32
  -2  -7  -3    3.36    0.46
   2   7   3    2.70    0.46
   2   7   3    3.69    0.50
   2   7   3    3.94    0.51
  -2  -7  -4    1.41    0.40
   2   7   4    0.63    0.37
   2   7   4    1.52    0.44
   2   7   4    0.98    0.38
  -2  -7  -5    0.65    0.38
  -2  -7  -5    1.59    0.48
   2   7   5    0.73    0.47
   2   7   5    0.83    0.43
  -2  -7  -6    0.28    0.39
  -2  -7  -6   -0.50    0.38
   2   7   6    0.06    0.42
   2   7   6   -0.26    0.45
  -2  -7  -7   -0.32    0.46
  -2  -7  -7    0.00    0.43
   2   7   7    0.13    0.52
  -3  -7   7    1.69    0.73
   3   7  -7    1.30    0.58
  -3  -7   6    0.78    0.55
   3   7  -6    0.35    0.43
  -3  -7   5    3.59    0.75
   3   7  -5    3.25    0.61
  -3  -7   4    0.05    0.41
   3   7  -4    0.66    0.37
  -3  -7   3    4.94    0.29
  -3  -7   3    4.63    0.62
   3   7  -3    4.42    0.57
   3   7  -3    5.65    0.33
  -3  -7   2   19.75    0.94
  -3  -7   2   20.45    0.69
   3   7  -2   19.60    0.98
   3   7  -2   21.23    0.72
  -3  -7   1   20.84    0.85
  -3  -7   1   20.62    0.69
   3   7  -1   20.63    0.78
   3   7  -1   20.57    0.71
   3   7  -1   23.63    0.98
   3   7   0   16.28    0.66
   3   7   0   14.79    0.67
   3   7   0   16.83    0.73
   3   7   0   15.71    0.79
  -3  -7  -1   22.12    0.91
   3   7   1   21.32    0.93
   3   7   1   20.90    0.88
   3   7   1   22.72    0.78
  -3  -7  -2   19.62    0.89
   3   7   2   19.36    0.90
   3   7   2   19.53    0.92
   3   7   2   19.57    0.80
  -3  -7  -3    5.69    0.60
   3   7   3    5.37    0.62
   3   7   3    5.15    0.60
   3   7   3    7.06    0.63
  -3  -7  -4   -0.11    0.32
   3   7   4    0.29    0.33
   3   7   4   -0.15    0.34
   3   7   4    0.44    0.36
  -3  -7  -5    6.67    0.79
   3   7   5    5.23    0.71
   3   7   5    3.76    0.64
   3   7   5    4.87    0.69
  -3  -7  -6   -0.04    0.42
  -3  -7  -6    0.11    0.39
   3   7   6    1.02    0.51
   3   7   6    0.08    0.48
  -3  -7  -7   -0.08    0.39
  -3  -7  -7    0.72    0.52
   3   7   7    1.00    0.60
   3   7   7    1.20    0.55
  -4  -7   6    1.87    0.73
   4   7  -6    0.82    0.46
  -4  -7   5    2.48    0.69
   4   7  -5    2.15    0.53
  -4  -7   4    1.69    0.54
   4   7  -4    1.11    0.42
   4   7  -4    1.33    0.22
  -4  -7   3    3.47    0.57
   4   7  -3    3.61    0.33
   4   7  -3    2.70    0.47
  -4  -7   2    3.95    0.26
  -4  -7   2    4.69    0.55
   4   7  -2    5.43    0.60
   4   7  -2    4.52    0.39
  -4  -7   1    6.38    0.53
   4   7  -1    5.01    0.53
   4   7  -1    5.92    0.43
   4   7  -1    5.37    0.47
  -4  -7   0    6.67    0.45
   4   7   0    7.54    0.58
   4   7   0    6.96    0.54
   4   7   0    7.61    0.64
  -4  -7  -1    6.87    0.60
   4   7   1    6.71    0.60
   4   7   1    5.84    0.57
   4   7   1    6.01    0.39
  -4  -7  -2    5.56    0.59
   4   7   2    4.46    0.56
   4   7   2    4.45    0.55
   4   7   2    4.52    0.40
  -4  -7  -3    4.42    0.56
   4   7   3    3.61    0.55
   4   7   3    2.87    0.51
   4   7   3    2.99    0.43
  -4  -7  -4    1.69    0.47
   4   7   4    0.57    0.37
   4   7   4    1.45    0.43
   4   7   4    1.52    0.46
  -4  -7  -5    1.14    0.51
   4   7   5    1.93    0.52
   4   7   5    1.30    0.49
   4   7   5    2.29    0.55
  -4  -7  -6    0.02    0.38
  -4  -7  -6    1.16    0.54
   4   7   6    0.71    0.50
   4   7   6    0.07    0.49
   4   7   6    0.24    0.47
  -5  -7   6   -0.02    0.61
   5   7  -6   -0.22    0.39
  -5  -7   5    4.84    0.85
   5   7  -5    3.02    0.63
  -5  -7   4    0.80    0.51
   5   7  -4    0.87    0.25
   5   7  -4    0.61    0.38
  -5  -7   3    4.03    0.62
   5   7  -3    4.56    0.43
   5   7  -3    2.69    0.51
  -5  -7   2    0.76    0.40
  -5  -7   2    0.89    0.21
   5   7  -2    1.73    0.43
   5   7  -2    0.90    0.21
   5   7  -2    1.09    0.28
  -5  -7   1    2.74    0.42
   5   7  -1    2.59    0.35
   5   7  -1    1.94    0.37
   5   7  -1    2.64    0.45
  -5  -7   0   -0.53    0.22
   5   7   0   -0.03    0.26
   5   7   0   -0.20    0.30
   5   7   0    0.24    0.27
  -5  -7  -1    2.87    0.45
  -5  -7  -1    2.44    0.26
   5   7   1    2.92    0.45
   5   7   1    2.27    0.26
   5   7   1    2.62    0.45
  -5  -7  -2    0.61    0.36
   5   7   2    1.60    0.40
   5   7   2    1.32    0.25
   5   7   2    1.50    0.38
  -5  -7  -3    3.97    0.59
   5   7   3    4.25    0.44
   5   7   3    3.99    0.58
   5   7   3    3.76    0.59
  -5  -7  -4    2.12    0.52
   5   7   4    0.99    0.42
   5   7   4    1.31    0.41
   5   7   4    0.83    0.45
  -5  -7  -5    4.23    0.70
   5   7   5    4.95    0.65
   5   7   5    4.79    0.72
   5   7   5    3.17    0.66
  -5  -7  -6    0.13    0.50
   5   7   6   -0.29    0.38
   5   7   6    0.28    0.45
  -6  -7   6    0.89    0.69
   6   7  -6    0.45    0.47
  -6  -7   5    5.33    0.88
   6   7  -5    3.62    0.66
  -6  -7   4    0.58    0.53
   6   7  -4    0.65    0.41
  -6  -7   3    5.09    0.71
   6   7  -3    6.11    0.55
   6   7  -3    6.01    0.72
  -6  -7   2    3.67    0.53
   6   7  -2    3.20    0.33
   6   7  -2    2.47    0.49
   6   7  -2    2.36    0.40
  -6  -7   1    2.18    0.38
   6   7  -1    2.99    0.45
   6   7  -1    2.90    0.51
   6   7  -1    2.79    0.39
  -6  -7   0    5.50    0.41
  -6  -7   0    5.75    0.65
   6   7   0    5.72    0.58
   6   7   0    6.01    0.63
  -6  -7  -1    2.10    0.24
  -6  -7  -1    2.47    0.23
  -6  -7  -1    1.18    0.39
   6   7   1    2.46    0.46
   6   7   1    2.11    0.43
  -6  -7  -2    3.03    0.29
  -6  -7  -2    3.42    0.56
   6   7   2    2.80    0.51
   6   7   2    3.90    0.58
   6   7   2    3.21    0.28
  -6  -7  -3    5.77    0.70
   6   7   3    5.39    0.45
   6   7   3    6.67    0.73
   6   7   3    5.30    0.68
  -6  -7  -4    0.52    0.44
   6   7   4    0.55    0.39
   6   7   4    0.45    0.38
   6   7   4    1.26    0.39
  -6  -7  -5    4.98    0.79
   6   7   5    5.26    0.76
   6   7   5    4.97    0.78
  -6  -7  -6    0.10    0.50
   6   7   6    0.05    0.44
   6   7   6   -0.17    0.46
  -7  -7   6   -0.69    0.60
   7   7  -6   -0.34    0.40
  -7  -7   5    1.08    0.65
   7   7  -5    0.92    0.48
  -7  -7   4    0.90    0.60
   7   7  -4    0.18    0.39
  -7  -7   3    1.10    0.49
   7   7  -3    0.13    0.39
   7   7  -3    0.88    0.32
  -7  -7   2    3.33    0.56
   7   7  -2    4.51    0.42
   7   7  -2    2.71    0.52
   7   7  -2    4.12    0.52
  -7  -7   1    3.93    0.48
   7   7  -1    2.85    0.54
   7   7  -1    3.33    0.44
   7   7  -1    3.02    0.48
  -7  -7   0    5.46    0.43
  -7  -7   0    5.85    0.70
   7   7   0    5.46    0.59
   7   7   0    5.67    0.66
  -7  -7  -1    2.91    0.53
   7   7   1    3.31    0.54
   7   7   1    3.98    0.58
  -7  -7  -2    3.99    0.63
   7   7   2    5.17    0.68
   7   7   2    3.89    0.61
  -7  -7  -3    0.34    0.42
   7   7   3    0.71    0.44
   7   7   3    0.50    0.37
  -7  -7  -4    0.75    0.51
   7   7   4    0.16    0.40
   7   7   4    0.32    0.47
  -7  -7  -5    0.16    0.52
   7   7   5    1.17    0.50
   7   7   5    1.02    0.55
  -7  -7  -6    0.29    0.53
   7   7   6    0.13    0.45
   7   7   6    0.17    0.47
  -8  -7   5    0.58    0.63
   8   7  -5    0.46    0.47
  -8  -7   4    0.66    0.63
   8   7  -4    0.53    0.45
  -8  -7   3    0.22    0.50
   8   7  -3    0.87    0.43
   8   7  -3    0.88    0.37
  -8  -7   2    2.66    0.54
   8   7  -2    2.27    0.55
   8   7  -2    2.54    0.40
   8   7  -2    3.30    0.52
  -8  -7   1    3.15    0.46
   8   7  -1    2.09    0.41
   8   7  -1    2.61    0.51
   8   7  -1    2.23    0.52
  -8  -7   0    3.33    0.34
  -8  -7   0    2.98    0.55
   8   7   0    2.80    0.54
   8   7   0    3.03    0.51
  -8  -7  -1    2.57    0.54
   8   7   1    2.10    0.50
   8   7   1    3.06    0.56
  -8  -7  -2    2.40    0.58
   8   7   2    3.03    0.60
   8   7   2    2.22    0.54
  -8  -7  -3    0.16    0.43
   8   7   3    1.57    0.53
   8   7   3    1.11    0.47
  -8  -7  -4    1.57    0.63
   8   7   4    1.45    0.58
   8   7   4    2.45    0.61
  -8  -7  -5    0.29    0.54
   8   7   5    0.59    0.54
   8   7   5    0.17    0.42
  -9  -7   5    1.06    0.70
   9   7  -5    0.24    0.49
  -9  -7   4    0.53    0.60
   9   7  -4   -0.02    0.40
  -9  -7   3    0.02    0.44
   9   7  -3    0.92    0.47
   9   7  -3    0.49    0.38
  -9  -7   2    0.69    0.43
   9   7  -2    0.55    0.31
   9   7  -2    0.56    0.42
   9   7  -2    0.27    0.38
  -9  -7   1    0.52    0.33
  -9  -7   1    0.74    0.47
   9   7  -1    0.36    0.34
   9   7  -1    0.80    0.40
  -9  -7   0    1.41    0.48
   9   7   0    0.79    0.44
   9   7   0    1.12    0.46
  -9  -7  -1    0.36    0.43
   9   7   1   -0.22    0.38
   9   7   1    0.36    0.39
  -9  -7  -2    0.32    0.45
   9   7   2    0.23    0.38
   9   7   2    0.49    0.48
  -9  -7  -3    0.47    0.52
   9   7   3    0.85    0.47
   9   7   3    0.34    0.47
  -9  -7  -4    0.06    0.51
   9   7   4    0.59    0.54
   9   7   4   -0.09    0.39
  -9  -7  -5    0.60    0.58
   9   7   5    0.57    0.58
   9   7   5    0.50    0.48
 -10  -7   4    0.04    0.55
  10   7  -4    0.54    0.46
 -10  -7   3    1.95    0.64
  10   7  -3    1.71    0.56
  10   7  -3    1.64    0.52
 -10  -7   2    2.65    0.59
  10   7  -2    2.67    0.58
  10   7  -2    2.17    0.59
 -10  -7   1    3.93    0.74
  10   7  -1    4.15    0.69
  10   7  -1    4.70    0.62
 -10  -7   0    4.62    0.74
  10   7   0    5.14    0.76
  10   7   0    4.46    0.66
 -10  -7  -1    4.00    0.71
  10   7   1    5.25    0.75
  10   7   1    5.57    0.80
 -10  -7  -2    1.29    0.61
  10   7   2    2.56    0.63
  10   7   2    1.37    0.47
 -10  -7  -3    1.47    0.64
  10   7   3    2.95    0.67
  10   7   3    1.12    0.52
 -10  -7  -4    0.18    0.60
  10   7   4    0.84    0.52
  10   7   4   -0.92    0.48
 -11  -7   4    1.69    0.72
  11   7  -4    0.54    0.50
  11   7  -3    2.97    0.67
  11   7  -3    4.64    0.74
 -11  -7   2    1.45    0.64
  11   7  -2    0.86    0.51
  11   7  -2    2.30    0.60
 -11  -7   1   17.89    1.27
  11   7  -1   15.72    1.12
  11   7  -1   16.87    1.03
 -11  -7   0    1.22    0.52
  11   7   0    1.34    0.50
  11   7   0    0.74    0.51
 -11  -7  -1   15.38    1.20
  11   7   1   15.88    1.15
  11   7   1   16.16    1.11
 -11  -7  -2    1.31    0.65
  11   7   2    1.34    0.58
  11   7   2    0.84    0.46
 -11  -7  -3    2.84    0.76
  11   7   3    4.84    0.87
  11   7   3    3.63    0.76
 -11  -7  -4    0.83    0.63
  11   7   4    1.02    0.59
  11   7   4    1.43    0.65
  12   7  -3    0.62    0.49
  12   7  -3   -0.32    0.43
 -12  -7   2    4.37    0.88
  12   7  -2    4.32    0.75
 -12  -7   1    2.29    0.72
  12   7  -1    1.20    0.50
  12   7  -1    1.19    0.59
 -12  -7   0    5.39    0.90
  12   7   0    5.50    0.79
  12   7   0    6.91    0.94
 -12  -7  -1    1.71    0.65
  12   7   1    1.29    0.58
  12   7   1    0.99    0.56
 -12  -7  -2    4.66    0.93
  12   7   2    4.96    0.87
  12   7   2    3.69    0.78
 -12  -7  -3    0.24    0.59
  12   7   3    1.77    0.68
  12   7   3    0.87    0.59
 -13  -7   2    0.66    0.62
  13   7  -2    1.91    0.65
 -13  -7   1    1.13    0.71
  13   7  -1   -0.03    0.56
 -13  -7   0   -0.05    0.54
  13   7   0    0.70    0.54
  13   7   0    0.94    0.53
 -13  -7  -1    1.75    0.71
  13   7   1    0.10    0.44
  13   7   1    0.91    0.55
 -13  -7  -2   -0.73    0.51
  13   7   2    0.02    0.53
  13   7   2    0.24    0.53
  13  -8   2    0.70    0.53
  13  -8   2   -0.50    0.40
 -13   8  -2    1.19    0.75
  13  -8   1    0.68    0.51
  13  -8   1    0.15    0.47
 -13   8  -1    0.80    0.66
  13  -8   0    0.11    0.47
  13  -8   0    0.41    0.52
 -13   8   0   -0.46    0.53
  13  -8  -1    0.05    0.48
  13  -8  -1    0.01    0.45
  13  -8  -2   -0.12    0.42
  13  -8  -2    0.06    0.54
  12  -8   3   -0.16    0.39
  12  -8   3    0.21    0.49
 -12   8  -3    0.83    0.71
  12  -8   2    0.57    0.45
  12  -8   2    1.30    0.55
 -12   8  -2    1.11    0.69
  12  -8   1    1.27    0.55
  12  -8   1    2.93    0.68
 -12   8  -1    2.25    0.74
  12  -8   0    0.61    0.50
  12  -8   0    0.23    0.45
 -12   8   0    0.21    0.48
  12  -8  -1    2.39    0.62
  12  -8  -1    2.02    0.64
 -12   8   1    2.39    0.63
  12  -8  -2    0.61    0.46
  12  -8  -2    0.19    0.56
  12  -8  -3    1.19    0.60
  12  -8  -3    0.30    0.52
 -12   8   3    0.82    0.63
  11  -8   4    0.27    0.44
  11  -8   4    0.48    0.55
 -11   8  -4    0.91    0.65
  11  -8   3    0.92    0.44
  11  -8   3    1.04    0.54
 -11   8  -3    1.03    0.65
  11  -8   2   -0.44    0.41
  11  -8   2    0.15    0.43
 -11   8  -2    0.06    0.56
  11  -8   1    2.23    0.60
  11  -8   1    2.49    0.63
 -11   8  -1    3.83    0.75
  11  -8   0    0.76    0.49
  11  -8   0   -0.05    0.45
 -11   8   0   -0.26    0.43
  11  -8  -1    3.04    0.68
  11  -8  -1    3.04    0.63
 -11   8   1    2.07    0.60
  11  -8  -2    0.05    0.46
  11  -8  -2    0.38    0.42
 -11   8   2    0.22    0.49
  11  -8  -3   -0.03    0.46
  11  -8  -3    0.17    0.53
 -11   8   3   -0.54    0.50
  11  -8  -4    0.16    0.50
 -11   8   4    0.66    0.62
  10  -8   4    4.06    0.70
  10  -8   4    5.54    0.86
 -10   8  -4    4.06    0.83
  10  -8   3    2.35    0.58
  10  -8   3    1.67    0.64
 -10   8  -3    3.38    0.78
  10  -8   2    1.15    0.50
  10  -8   2    0.72    0.48
 -10   8  -2    1.03    0.57
  10  -8   1    2.68    0.63
  10  -8   1    3.57    0.65
 -10   8  -1    3.43    0.70
  10  -8   0    0.30    0.43
  10  -8   0    0.18    0.48
 -10   8   0    0.23    0.38
 -10   8   0   -0.04    0.43
  10  -8  -1    3.85    0.71
  10  -8  -1    3.02    0.61
 -10   8   1    3.56    0.61
 -10   8   1    4.95    0.66
  10  -8  -2    1.06    0.54
  10  -8  -2    1.82    0.53
 -10   8   2    1.22    0.54
 -10   8   2    0.73    0.45
  10  -8  -3    1.83    0.59
  10  -8  -3    2.24    0.62
 -10   8   3    2.20    0.63
  10  -8  -4    3.68    0.75
 -10   8   4    6.31    0.94
   9  -8   5    0.47    0.54
  -9   8  -5    0.27    0.55
   9  -8   4    2.07    0.62
   9  -8   4    1.90    0.54
  -9   8  -4    2.61    0.73
   9  -8   3    0.66    0.52
   9  -8   3    1.12    0.45
  -9   8  -3    1.44    0.63
   9  -8   2    3.23    0.67
   9  -8   2    3.29    0.58
  -9   8  -2    3.15    0.68
   9  -8   1   -0.08    0.36
   9  -8   1   -0.48    0.33
  -9   8  -1    1.21    0.49
  -9   8  -1    0.21    0.32
   9  -8   0    4.09    0.66
   9  -8   0    3.48    0.63
  -9   8   0    2.98    0.57
  -9   8   0    4.02    0.54
   9  -8  -1   -0.30    0.33
   9  -8  -1    0.43    0.43
  -9   8   1    0.74    0.41
  -9   8   1    1.05    0.44
   9  -8  -2    3.32    0.62
   9  -8  -2    2.83    0.64
  -9   8   2    2.66    0.61
  -9   8   2    3.89    0.56
   9  -8  -3    1.09    0.52
   9  -8  -3    1.81    0.55
  -9   8   3    1.05    0.60
   9  -8  -4    1.33    0.54
   9  -8  -4    1.79    0.60
  -9   8   4    1.75    0.70
   9  -8  -5    1.60    0.60
  -9   8   5    0.82    0.70
   8  -8   5   -0.12    0.47
  -8   8  -5    0.07    0.55
   8  -8   4    3.83    0.70
   8  -8   4    3.33    0.59
  -8   8  -4    2.10    0.70
   8  -8   3    0.23    0.43
   8  -8   3    0.33    0.35
   8  -8   3    0.56    0.38
  -8   8  -3    0.22    0.49
   8  -8   2    0.51    0.32
   8  -8   2    0.93    0.40
   8  -8   2    0.69    0.43
  -8   8  -2    0.62    0.47
   8  -8   1    1.24    0.48
   8  -8   1    0.60    0.37
  -8   8  -1    0.72    0.32
  -8   8  -1    1.23    0.45
   8  -8   0    1.11    0.45
   8  -8   0    1.73    0.47
  -8   8   0    1.54    0.39
  -8   8   0    2.71    0.47
   8  -8  -1    0.55    0.40
   8  -8  -1    1.16    0.45
  -8   8   1    0.67    0.37
  -8   8   1    0.65    0.40
   8  -8  -2    0.25    0.39
   8  -8  -2    0.42    0.41
  -8   8   2    1.54    0.51
  -8   8   2    1.58    0.40
   8  -8  -3   -0.35    0.38
   8  -8  -3   -0.03    0.44
  -8   8   3    0.11    0.52
  -8   8   3    0.36    0.32
   8  -8  -4    2.58    0.55
   8  -8  -4    3.85    0.72
  -8   8   4    2.65    0.74
   8  -8  -5    0.23    0.51
  -8   8   5    0.81    0.70
   7  -8   6    0.94    0.54
  -7   8  -6    0.90    0.64
   7  -8   5    0.23    0.46
  -7   8  -5    0.00    0.48
   7  -8   4    1.15    0.42
   7  -8   4    0.90    0.47
   7  -8   4    1.56    0.47
  -7   8  -4    1.06    0.58
   7  -8   3    0.68    0.35
   7  -8   3    0.90    0.35
   7  -8   3    0.28    0.42
  -7   8  -3   -0.93    0.38
   7  -8   2    0.86    0.37
   7  -8   2    1.01    0.43
   7  -8   2    0.75    0.32
  -7   8  -2    1.39    0.45
   7  -8   1    2.18    0.51
   7  -8   1    1.44    0.43
  -7   8  -1    1.94    0.46
  -7   8  -1    0.94    0.34
   7  -8   0    5.05    0.65
   7  -8   0    4.39    0.61
  -7   8   0    5.05    0.54
  -7   8   0    3.83    0.51
   7  -8  -1    1.01    0.40
   7  -8  -1    2.67    0.51
  -7   8   1    1.91    0.45
  -7   8   1    2.10    0.39
   7  -8  -2    1.23    0.42
   7  -8  -2    0.99    0.44
  -7   8   2    0.64    0.45
  -7   8   2    1.48    0.34
   7  -8  -3   -0.05    0.37
   7  -8  -3    0.17    0.28
   7  -8  -3    0.43    0.41
  -7   8   3    0.40    0.48
   7  -8  -4    0.68    0.48
   7  -8  -4    0.37    0.41
  -7   8   4    1.11    0.56
   7  -8  -5   -0.45    0.42
  -7   8   5    0.47    0.61
   7  -8  -6    0.22    0.50
  -7   8   6   -0.05    0.60
   6  -8   6   -0.11    0.51
   6  -8   6    1.21    0.50
  -6   8  -6    1.01    0.65
   6  -8   5    0.12    0.44
   6  -8   5    0.08    0.41
  -6   8  -5    0.32    0.50
   6  -8   4    2.94    0.54
   6  -8   4    2.58    0.58
   6  -8   4    2.81    0.48
  -6   8  -4    4.08    0.74
   6  -8   3    0.29    0.34
   6  -8   3    0.46    0.42
   6  -8   3    0.22    0.27
  -6   8  -3    0.08    0.41
   6  -8   2    4.99    0.63
   6  -8   2    4.15    0.53
   6  -8   2    3.24    0.45
  -6   8  -2    4.66    0.64
   6  -8   1    7.19    0.71
   6  -8   1    8.08    0.72
  -6   8  -1    7.80    0.58
  -6   8  -1    7.61    0.68
   6  -8   0    7.22    0.71
   6  -8   0    8.13    0.72
  -6   8   0    7.12    0.56
  -6   8   0    7.31    0.63
   6  -8  -1    7.00    0.71
   6  -8  -1    7.38    0.69
  -6   8   1    7.02    0.51
  -6   8   1    7.82    0.63
   6  -8  -2    3.76    0.58
   6  -8  -2    5.22    0.65
  -6   8   2    4.39    0.43
  -6   8   2    5.05    0.65
   6  -8  -3    0.26    0.25
   6  -8  -3    0.27    0.34
   6  -8  -3    0.04    0.33
  -6   8   3    0.70    0.48
   6  -8  -4    3.05    0.54
   6  -8  -4    2.86    0.45
   6  -8  -4    1.85    0.54
  -6   8   4    2.97    0.69
   6  -8  -5   -0.19    0.41
   6  -8  -5    0.85    0.51
  -6   8   5   -0.04    0.55
   6  -8  -6    0.87    0.56
  -6   8   6    0.43    0.63
   5  -8   6    0.22    0.43
   5  -8   6    0.57    0.55
  -5   8  -6    0.03    0.56
   5  -8   5    2.27    0.59
   5  -8   5    2.50    0.57
  -5   8  -5    4.20    0.77
   5  -8   4    3.72    0.49
   5  -8   4    5.66    0.68
   5  -8   4    3.07    0.57
  -5   8  -4    3.85    0.71
   5  -8   3    4.70    0.62
   5  -8   3    4.59    0.51
   5  -8   3    5.41    0.59
  -5   8  -3    5.49    0.72
   5  -8   2    5.33    0.55
   5  -8   2    6.89    0.60
   5  -8   2    5.68    0.63
  -5   8  -2    5.86    0.64
   5  -8   1    9.95    0.74
   5  -8   1   11.59    0.73
  -5   8  -1   11.61    0.65
  -5   8  -1    9.14    0.66
   5  -8   0    8.95    0.73
   5  -8   0    6.93    0.66
  -5   8   0    8.67    0.60
  -5   8   0    7.57    0.55
   5  -8  -1   10.59    0.75
   5  -8  -1   10.53    0.73
  -5   8   1   10.98    0.56
  -5   8   1    9.77    0.69
   5  -8  -2    4.52    0.59
   5  -8  -2    5.51    0.60
  -5   8   2    5.02    0.63
  -5   8   2    5.63    0.40
   5  -8  -3    4.83    0.43
   5  -8  -3    4.00    0.54
   5  -8  -3    5.26    0.66
  -5   8   3    4.69    0.69
   5  -8  -4    3.96    0.47
   5  -8  -4    3.36    0.61
   5  -8  -4    4.18    0.56
  -5   8   4    2.77    0.68
   5  -8  -5    2.53    0.57
   5  -8  -5    3.04    0.52
  -5   8   5    2.85    0.73
   5  -8  -6    1.21    0.54
  -5   8   6    0.65    0.59
   4  -8   6   -0.09    0.40
   4  -8   6   -0.60    0.48
  -4   8  -6   -0.01    0.53
   4  -8   5   -0.03    0.37
   4  -8   5    0.80    0.46
  -4   8  -5   -0.46    0.47
   4  -8   4    0.53    0.40
   4  -8   4    1.14    0.30
   4  -8   4    0.62    0.37
  -4   8  -4    1.39    0.52
   4  -8   3    3.91    0.43
   4  -8   3    3.09    0.50
   4  -8   3    2.78    0.48
  -4   8  -3    2.57    0.53
   4  -8   2    6.78    0.55
   4  -8   2    7.65    0.59
   4  -8   2    6.26    0.62
  -4   8  -2    6.90    0.67
   4  -8   1   16.61    0.80
   4  -8   1   17.04    0.87
  -4   8  -1   18.63    0.80
  -4   8  -1   16.04    0.81
   4  -8   0   40.65    1.35
   4  -8   0   40.08    1.38
  -4   8   0   39.38    1.22
  -4   8   0   39.69    1.32
   4  -8  -1   17.54    0.86
   4  -8  -1   17.76    0.87
  -4   8   1   18.15    0.62
  -4   8   1   17.66    0.64
  -4   8   1   17.04    0.87
   4  -8  -2    6.56    0.61
   4  -8  -2    6.94    0.67
   4  -8  -2    6.85    0.41
  -4   8   2    8.25    0.76
  -4   8   2    7.65    0.43
   4  -8  -3    2.63    0.50
   4  -8  -3    3.35    0.36
  -4   8   3    3.72    0.61
   4  -8  -4    1.21    0.32
   4  -8  -4    0.58    0.40
  -4   8   4    1.47    0.54
   4  -8  -5    0.71    0.46
   4  -8  -5    0.89    0.38
  -4   8   5    0.03    0.46
   4  -8  -6   -0.19    0.40
  -4   8   6    0.14    0.46
   3  -8   6   -0.13    0.52
  -3   8  -6   -0.19    0.51
   3  -8   5   -0.51    0.44
   3  -8   5    0.17    0.34
  -3   8  -5    0.18    0.46
   3  -8   4   -0.27    0.18
   3  -8   4    0.46    0.39
   3  -8   4    0.17    0.30
  -3   8  -4   -0.23    0.35
   3  -8   3    1.69    0.37
   3  -8   3    1.29    0.26
   3  -8   3    1.23    0.41
  -3   8  -3    1.30    0.44
   3  -8   2    2.62    0.45
   3  -8   2    3.81    0.47
   3  -8   2    3.25    0.37
  -3   8  -2    3.16    0.48
   3  -8   1    3.48    0.43
   3  -8   1    3.90    0.42
  -3   8  -1    3.53    0.41
  -3   8  -1    3.61    0.43
   3  -8   0   19.54    0.85
   3  -8   0   19.42    0.82
   3  -8   0   19.60    0.68
  -3   8   0   18.72    0.83
  -3   8   0   19.06    0.69
   3  -8  -1    3.90    0.46
   3  -8  -1    4.45    0.50
  -3   8   1    3.69    0.49
   3  -8  -2    2.48    0.44
   3  -8  -2    2.66    0.23
  -3   8   2    3.18    0.25
  -3   8   2    3.38    0.53
   3  -8  -3    1.97    0.44
   3  -8  -3    1.81    0.28
  -3   8   3    1.92    0.48
   3  -8  -4    0.13    0.25
   3  -8  -4    0.22    0.32
  -3   8   4    0.73    0.44
   3  -8  -5    0.54    0.38
   3  -8  -5    0.19    0.31
  -3   8   5    0.28    0.45
   3  -8  -6   -0.21    0.37
  -3   8   6    0.44    0.48
   2  -8   7   -0.20    0.55
  -2   8  -7   -0.26    0.41
   2  -8   6    0.01    0.49
  -2   8  -6    0.56    0.57
   2  -8   5    0.78    0.37
   2  -8   5    0.29    0.44
  -2   8  -5    0.54    0.52
   2  -8   4    1.01    0.44
   2  -8   4    0.97    0.21
   2  -8   4    0.49    0.32
  -2   8  -4    1.20    0.48
   2  -8   3    0.83    0.19
   2  -8   3    1.05    0.34
   2  -8   3    0.78    0.38
  -2   8  -3    0.32    0.35
   2  -8   2    3.35    0.43
   2  -8   2    3.26    0.32
   2  -8   2    2.90    0.44
  -2   8  -2    3.00    0.46
   2  -8   1    1.34    0.33
   2  -8   1    1.04    0.28
  -2   8  -1    1.54    0.32
  -2   8  -1    0.97    0.31
   2  -8   0   24.00    0.91
   2  -8   0   24.46    0.92
   2  -8   0   25.53    0.78
  -2   8   0   22.66    0.93
  -2   8   0   25.29    0.77
   2  -8  -1    0.92    0.29
  -2   8   1    1.56    0.37
   2  -8  -2    2.96    0.23
   2  -8  -2    2.68    0.43
  -2   8   2    2.99    0.25
  -2   8   2    3.38    0.49
   2  -8  -3   -0.17    0.28
   2  -8  -3    0.78    0.24
  -2   8   3    0.90    0.42
   2  -8  -4    1.01    0.38
   2  -8  -4    1.12    0.32
  -2   8   4    1.07    0.47
   2  -8  -5    0.48    0.37
   2  -8  -5    0.52    0.41
  -2   8   5    1.03    0.53
   2  -8  -6    0.07    0.39
  -2   8   6    0.51    0.52
  -2   8   7    0.54    0.57
   1  -8   7    0.20    0.64
  -1   8  -7    0.24    0.50
   1  -8   6    2.18    0.68
  -1   8  -6    1.92    0.62
   1  -8   5    2.21    0.40
   1  -8   5    2.10    0.57
  -1   8  -5    1.31    0.54
   1  -8   4    3.66    0.42
   1  -8   4    3.70    0.61
  -1   8  -4    3.09    0.61
   1  -8   3    5.63    0.64
   1  -8   3    6.03    0.50
  -1   8  -3    5.94    0.68
   1  -8   2    3.10    0.38
   1  -8   2    3.24    0.44
   1  -8   2    2.51    0.24
  -1   8  -2    2.57    0.23
  -1   8  -2    1.91    0.41
   1  -8   1    2.85    0.35
   1  -8   1    2.94    0.30
  -1   8  -1    2.33    0.35
  -1   8  -1    2.27    0.37
   1  -8   0    0.82    0.25
   1  -8   0    0.80    0.18
  -1   8   0    0.46    0.19
  -1   8   0    0.35    0.26
   1  -8  -1    2.63    0.39
  -1   8   1    2.94    0.43
   1  -8  -2    2.96    0.26
   1  -8  -2    2.61    0.43
  -1   8   2    2.98    0.28
  -1   8   2    2.36    0.46
   1  -8  -3    6.18    0.47
   1  -8  -3    5.31    0.60
  -1   8   3    5.26    0.65
   1  -8  -4    3.59    0.47
   1  -8  -4    3.56    0.56
  -1   8   4    2.63    0.57
   1  -8  -5    2.09    0.50
   1  -8  -5    2.56    0.49
  -1   8   5    2.48    0.59
   1  -8  -6    1.42    0.49
   1  -8  -6    1.20    0.45
  -1   8   6    1.38    0.58
   1  -8  -7   -0.44    0.39
  -1   8   7   -0.12    0.52
   0  -8   7   -0.26    0.53
   0   8  -7   -0.64    0.40
   0  -8   6    1.48    0.65
   0   8  -6    0.67    0.52
   0  -8   5   -0.51    0.42
   0   8  -5    0.37    0.43
   0  -8   4    2.44    0.32
   0  -8   4    2.65    0.55
   0   8  -4    2.72    0.57
   0  -8   3    0.27    0.22
   0  -8   3    0.10    0.34
   0   8  -3    0.16    0.34
   0  -8   2    2.82    0.32
   0  -8   2    2.64    0.46
   0   8  -2    2.73    0.43
   0  -8   1   -0.22    0.20
   0  -8   1   -0.22    0.16
   0   8  -1    0.40    0.29
   0   8  -1    0.02    0.17
   0   8  -1    0.34    0.26
   0  -8   0  101.27    2.54
   0  -8   0   99.88    2.51
   0   8   0   98.38    2.62
   0   8   0   97.30    2.51
   0  -8  -1    0.23    0.16
   0  -8  -1   -0.16    0.24
   0  -8  -1   -0.13    0.14
   0   8   1    0.34    0.29
   0  -8  -2    2.42    0.40
   0  -8  -2    2.79    0.31
   0   8   2    3.31    0.48
   0  -8  -3    0.06    0.24
   0  -8  -3   -0.39    0.24
   0   8   3    0.63    0.37
   0  -8  -4    2.60    0.43
   0  -8  -4    2.02    0.46
   0   8   4    1.46    0.48
   0  -8  -5   -0.19    0.33
   0  -8  -5    0.42    0.37
   0   8   5   -0.51    0.43
   0  -8  -6    1.29    0.49
   0  -8  -6    0.94    0.49
   0   8   6    0.78    0.54
   0  -8  -7    0.72    0.46
   0   8   7   -0.48    0.49
  -1  -8   7   -0.21    0.53
   1   8  -7   -0.12    0.46
  -1  -8   6    1.38    0.64
   1   8  -6    0.92    0.52
  -1  -8   5    2.61    0.64
   1   8  -5    1.58    0.56
  -1  -8   4    3.70    0.61
  -1  -8   4    3.74    0.32
   1   8  -4    3.45    0.59
  -1  -8   3    5.06    0.33
  -1  -8   3    4.84    0.62
   1   8  -3    4.75    0.34
   1   8  -3    5.12    0.60
  -1  -8   2    2.28    0.26
  -1  -8   2    2.07    0.44
   1   8  -2    2.08    0.39
  -1  -8   1    1.98    0.23
  -1  -8   1    2.10    0.39
  -1  -8   1    2.45    0.25
   1   8  -1    2.01    0.34
   1   8   0    0.71    0.25
   1   8   0    0.52    0.27
   1   8   0    0.83    0.25
  -1  -8  -1    3.04    0.31
   1   8   1    2.13    0.36
   1   8   1    2.31    0.38
  -1  -8  -2    2.53    0.33
  -1  -8  -2    1.99    0.39
   1   8   2    2.66    0.42
   1   8   2    2.26    0.42
   1   8   2    2.52    0.42
  -1  -8  -3    5.88    0.63
  -1  -8  -3    5.69    0.50
   1   8   3    5.40    0.60
   1   8   3    4.69    0.60
  -1  -8  -4    4.13    0.59
  -1  -8  -4    3.14    0.49
   1   8   4    4.22    0.59
   1   8   4    3.31    0.57
  -1  -8  -5    0.89    0.42
  -1  -8  -5    2.27    0.51
   1   8   5    1.30    0.52
  -1  -8  -6    0.71    0.47
  -1  -8  -6    0.40    0.44
   1   8   6    2.84    0.64
  -1  -8  -7    0.03    0.45
  -1  -8  -7    0.16    0.47
   1   8   7    0.58    0.56
  -2  -8   7   -0.56    0.48
   2   8  -7    0.26    0.48
  -2  -8   6    0.83    0.57
   2   8  -6   -0.45    0.38
  -2  -8   5   -0.16    0.46
   2   8  -5    0.47    0.44
  -2  -8   4    0.78    0.45
   2   8  -4    0.67    0.38
  -2  -8   3   -0.10    0.33
   2   8  -3   -0.03    0.31
  -2  -8   2    3.94    0.52
  -2  -8   2    3.01    0.21
  -2  -8   2    3.15    0.24
   2   8  -2    2.87    0.22
   2   8  -2    2.78    0.43
  -2  -8   1    1.30    0.36
   2   8  -1    1.36    0.24
   2   8  -1    0.79    0.31
   2   8   0   24.16    0.89
   2   8   0   22.12    0.88
   2   8   0   22.88    0.84
  -2  -8  -1    1.40    0.29
   2   8   1    1.11    0.35
   2   8   1    0.97    0.29
   2   8   1    1.30    0.31
  -2  -8  -2    3.20    0.39
   2   8   2    4.20    0.50
   2   8   2    2.36    0.40
   2   8   2    3.22    0.45
  -2  -8  -3    0.75    0.32
   2   8   3    0.72    0.37
   2   8   3    1.13    0.39
   2   8   3    0.61    0.34
  -2  -8  -4    1.13    0.42
  -2  -8  -4    0.67    0.35
   2   8   4    0.24    0.40
   2   8   4    1.24    0.43
  -2  -8  -5   -0.18    0.34
  -2  -8  -5    0.28    0.40
   2   8   5    0.42    0.42
   2   8   5    1.17    0.50
  -2  -8  -6    0.57    0.43
  -2  -8  -6    0.08    0.42
   2   8   6   -0.74    0.39
   2   8   6   -0.20    0.51
  -2  -8  -7   -0.24    0.42
  -2  -8  -7    0.31    0.45
   2   8   7    0.98    0.59
  -3  -8   6    0.89    0.62
   3   8  -6    0.26    0.44
  -3  -8   5   -0.55    0.50
   3   8  -5   -0.05    0.37
  -3  -8   4   -0.11    0.40
   3   8  -4   -0.06    0.33
  -3  -8   3    1.37    0.41
  -3  -8   3    1.45    0.18
   3   8  -3    1.42    0.18
   3   8  -3    1.33    0.39
  -3  -8   2    2.77    0.47
  -3  -8   2    2.49    0.20
   3   8  -2    2.28    0.43
   3   8  -2    2.47    0.27
  -3  -8   1    3.73    0.45
   3   8  -1    3.34    0.44
   3   8  -1    3.27    0.35
   3   8   0   18.46    0.88
   3   8   0   20.60    0.83
   3   8   0   19.99    0.78
   3   8   0   20.95    0.80
  -3  -8  -1    4.55    0.46
   3   8   1    3.08    0.44
   3   8   1    2.43    0.41
   3   8   1    4.10    0.39
  -3  -8  -2    2.84    0.41
   3   8   2    2.35    0.44
   3   8   2    2.77    0.39
   3   8   2    2.24    0.43
  -3  -8  -3    1.39    0.38
   3   8   3    1.24    0.39
   3   8   3    1.23    0.38
   3   8   3    1.25    0.40
  -3  -8  -4    0.43    0.37
   3   8   4    0.28    0.36
   3   8   4    0.20    0.33
   3   8   4    0.36    0.36
  -3  -8  -5    0.69    0.41
  -3  -8  -5   -0.10    0.40
   3   8   5   -0.12    0.34
   3   8   5   -0.48    0.39
   3   8   5    0.31    0.42
  -3  -8  -6   -0.16    0.42
  -3  -8  -6    0.20    0.38
   3   8   6    0.11    0.47
   3   8   6    0.71    0.50
  -4  -8   6    0.44    0.60
   4   8  -6    0.32    0.43
  -4  -8   5    0.55    0.53
   4   8  -5    0.11    0.38
  -4  -8   4    0.90    0.45
   4   8  -4    1.18    0.45
  -4  -8   3    2.30    0.53
   4   8  -3    3.32    0.53
   4   8  -3    3.48    0.32
  -4  -8   2    7.18    0.67
  -4  -8   2    6.25    0.31
   4   8  -2    6.15    0.47
   4   8  -2    6.95    0.66
  -4  -8   1   15.82    0.78
   4   8  -1   15.90    0.75
   4   8  -1   16.82    0.89
   4   8  -1   16.23    0.65
  -4  -8   0   41.60    1.28
   4   8   0   42.27    1.46
   4   8   0   42.56    1.34
   4   8   0   40.88    1.38
  -4  -8  -1   18.05    0.89
   4   8   1   17.70    0.88
   4   8   1   18.18    0.89
   4   8   1   17.47    0.68
  -4  -8  -2    6.46    0.62
   4   8   2    6.35    0.46
   4   8   2    6.28    0.66
   4   8   2    6.08    0.65
  -4  -8  -3    3.04    0.51
   4   8   3    3.59    0.46
   4   8   3    3.16    0.54
   4   8   3    3.43    0.56
  -4  -8  -4    0.76    0.41
   4   8   4    1.60    0.47
   4   8   4    0.49    0.42
   4   8   4    1.39    0.44
  -4  -8  -5    0.47    0.43
   4   8   5   -0.05    0.42
   4   8   5    0.58    0.44
   4   8   5    0.29    0.38
  -4  -8  -6   -0.14    0.47
  -4  -8  -6    0.62    0.45
   4   8   6   -0.35    0.44
   4   8   6   -0.20    0.46
  -5  -8   6    0.85    0.65
   5   8  -6    0.81    0.51
  -5  -8   5    3.13    0.78
   5   8  -5    2.62    0.57
  -5  -8   4    3.31    0.70
   5   8  -4    2.32    0.53
  -5  -8   3    3.85    0.62
   5   8  -3    4.37    0.41
   5   8  -3    4.16    0.61
  -5  -8   2    5.13    0.60
  -5  -8   2    4.96    0.33
   5   8  -2    5.59    0.65
   5   8  -2    4.92    0.47
   5   8  -2    5.42    0.35
  -5  -8   1   10.65    0.64
   5   8  -1    9.49    0.57
   5   8  -1   11.48    0.78
   5   8  -1   10.69    0.67
  -5  -8   0    7.68    0.50
   5   8   0    7.33    0.67
   5   8   0    7.63    0.62
   5   8   0    8.62    0.66
  -5  -8  -1   10.74    0.77
   5   8   1   11.01    0.51
   5   8   1   10.89    0.73
   5   8   1    9.88    0.73
  -5  -8  -2    6.42    0.67
   5   8   2    5.44    0.62
   5   8   2    5.10    0.41
   5   8   2    5.26    0.61
  -5  -8  -3    4.73    0.62
   5   8   3    5.39    0.68
   5   8   3    3.92    0.62
   5   8   3    3.96    0.44
  -5  -8  -4    3.05    0.59
   5   8   4    3.17    0.58
   5   8   4    3.79    0.54
   5   8   4    2.23    0.56
  -5  -8  -5    2.58    0.61
   5   8   5    3.09    0.60
   5   8   5    3.02    0.60
   5   8   5    2.49    0.62
  -5  -8  -6    0.93    0.56
   5   8   6    2.22    0.66
   5   8   6    1.26    0.53
  -6  -8   6    0.43    0.66
   6   8  -6    0.30    0.43
  -6  -8   5    0.12    0.55
   6   8  -5    0.59    0.45
  -6  -8   4    4.09    0.76
   6   8  -4    2.64    0.56
  -6  -8   3    0.93    0.46
   6   8  -3    0.07    0.33
   6   8  -3    0.34    0.25
  -6  -8   2    4.68    0.59
   6   8  -2    3.86    0.46
   6   8  -2    3.32    0.54
   6   8  -2    4.08    0.36
  -6  -8   1    8.24    0.56
   6   8  -1   10.19    0.78
   6   8  -1    7.15    0.54
   6   8  -1    7.59    0.66
  -6  -8   0    7.64    0.49
  -6  -8   0    6.69    0.70
   6   8   0    7.81    0.65
   6   8   0    6.76    0.65
  -6  -8  -1    7.15    0.69
  -6  -8  -1    8.28    0.42
   6   8   1    8.42    0.75
   6   8   1    7.93    0.72
  -6  -8  -2    4.43    0.60
   6   8   2    4.09    0.34
   6   8   2    4.06    0.60
   6   8   2    3.84    0.57
  -6  -8  -3    0.80    0.42
   6   8   3    0.20    0.38
   6   8   3    0.79    0.27
   6   8   3    0.47    0.36
  -6  -8  -4    3.12    0.63
   6   8   4    3.17    0.64
   6   8   4    3.12    0.61
  -6  -8  -5    0.15    0.46
   6   8   5    0.40    0.39
   6   8   5   -0.10    0.42
  -6  -8  -6    0.96    0.56
   6   8   6    0.66    0.52
   6   8   6    1.42    0.53
  -7  -8   6    1.39    0.75
   7   8  -6   -0.23    0.38
  -7  -8   5   -0.63    0.58
   7   8  -5    0.52    0.44
  -7  -8   4    1.00    0.58
   7   8  -4    0.37    0.41
  -7  -8   3    1.00    0.53
   7   8  -3   -0.24    0.23
   7   8  -3   -0.25    0.31
  -7  -8   2    1.30    0.44
   7   8  -2    1.09    0.33
   7   8  -2    0.61    0.41
   7   8  -2    0.90    0.29
  -7  -8   1    1.53    0.37
   7   8  -1    1.20    0.45
   7   8  -1    2.23    0.43
   7   8  -1    1.41    0.35
  -7  -8   0    3.90    0.61
  -7  -8   0    4.43    0.42
   7   8   0    3.74    0.51
   7   8   0    4.77    0.61
  -7  -8  -1    1.71    0.21
  -7  -8  -1    1.66    0.24
  -7  -8  -1    1.70    0.46
   7   8   1    1.24    0.43
   7   8   1    1.56    0.45
  -7  -8  -2    0.81    0.42
   7   8   2    1.36    0.45
   7   8   2    1.37    0.44
  -7  -8  -3    0.72    0.44
   7   8   3   -0.59    0.28
   7   8   3    0.40    0.40
  -7  -8  -4    0.61    0.50
   7   8   4    0.54    0.49
   7   8   4    1.36    0.49
  -7  -8  -5   -0.27    0.47
   7   8   5    0.47    0.51
   7   8   5    0.11    0.41
  -7  -8  -6    1.01    0.59
   7   8   6    0.29    0.50
   7   8   6    1.33    0.62
  -8  -8   5    0.00    0.64
   8   8  -5    0.44    0.47
  -8  -8   4    3.36    0.73
   8   8  -4    2.52    0.61
  -8  -8   3    0.47    0.50
   8   8  -3    0.09    0.31
   8   8  -3    0.48    0.41
  -8  -8   2    1.30    0.47
   8   8  -2    1.55    0.49
   8   8  -2    1.37    0.41
   8   8  -2    0.41    0.31
  -8  -8   1    0.43    0.37
   8   8  -1    0.99    0.39
   8   8  -1    1.19    0.36
   8   8  -1   -0.03    0.35
  -8  -8   0    1.29    0.30
  -8  -8   0    1.95    0.50
   8   8   0    2.28    0.50
   8   8   0    1.17    0.45
  -8  -8  -1    0.11    0.37
   8   8   1    0.93    0.44
   8   8   1    1.32    0.41
  -8  -8  -2    0.33    0.44
   8   8   2    0.96    0.42
   8   8   2    0.45    0.42
  -8  -8  -3    0.67    0.49
   8   8   3    0.20    0.41
   8   8   3    0.15    0.41
  -8  -8  -4    2.52    0.69
   8   8   4    2.00    0.58
   8   8   4    2.15    0.61
  -8  -8  -5    0.18    0.54
   8   8   5   -0.23    0.39
   8   8   5    0.53    0.53
  -9  -8   5    1.49    0.74
   9   8  -5    0.62    0.50
  -9  -8   4    2.70    0.72
   9   8  -4    1.01    0.51
  -9  -8   3    1.77    0.60
   9   8  -3    1.12    0.41
   9   8  -3    0.55    0.46
  -9  -8   2    4.40    0.62
   9   8  -2    3.97    0.49
   9   8  -2    2.32    0.57
   9   8  -2    2.71    0.53
  -9  -8   1    0.35    0.46
  -9  -8   1    0.42    0.35
   9   8  -1    0.95    0.43
   9   8  -1    0.64    0.40
  -9  -8   0    2.62    0.59
   9   8   0    4.21    0.61
   9   8   0    3.33    0.65
  -9  -8  -1    1.06    0.48
   9   8   1    0.26    0.38
   9   8   1    0.07    0.40
  -9  -8  -2    3.65    0.69
   9   8   2    3.04    0.60
   9   8   2    3.51    0.67
  -9  -8  -3    0.42    0.50
   9   8   3    0.55    0.48
   9   8   3    1.82    0.55
  -9  -8  -4    0.50    0.61
   9   8   4    1.38    0.57
   9   8   4    1.61    0.64
  -9  -8  -5   -0.27    0.53
   9   8   5    1.47    0.56
   9   8   5    0.97    0.62
 -10  -8   4    5.84    0.95
  10   8  -4    3.44    0.69
 -10  -8   3    1.77    0.65
  10   8  -3    1.07    0.45
  10   8  -3    0.43    0.46
 -10  -8   2    1.40    0.50
  10   8  -2    0.68    0.50
  10   8  -2    1.21    0.47
 -10  -8   1    3.97    0.75
  10   8  -1    3.59    0.67
  10   8  -1    4.25    0.60
 -10  -8   0    0.19    0.41
  10   8   0    0.05    0.37
  10   8   0    0.24    0.42
 -10  -8  -1    2.63    0.66
  10   8   1    2.35    0.58
  10   8   1    4.74    0.72
 -10  -8  -2    0.14    0.52
  10   8   2    1.60    0.53
  10   8   2    0.82    0.54
 -10  -8  -3    2.48    0.67
  10   8   3    1.34    0.56
  10   8   3    2.34    0.62
 -10  -8  -4    4.46    0.89
  10   8   4    5.31    0.86
  10   8   4    5.06    0.89
 -11  -8   4   -0.01    0.61
  11   8  -4   -0.16    0.45
  11   8  -3    0.37    0.48
  11   8  -3    0.64    0.48
  11   8  -2   -0.06    0.44
  11   8  -2    0.94    0.49
 -11  -8   1    4.33    0.79
  11   8  -1    2.71    0.60
  11   8  -1    3.16    0.68
 -11  -8   0    0.14    0.50
  11   8   0   -0.17    0.44
  11   8   0   -0.50    0.40
 -11  -8  -1    2.73    0.72
  11   8   1    2.96    0.68
  11   8   1    4.01    0.74
 -11  -8  -2    0.05    0.52
  11   8   2    0.84    0.47
  11   8   2    1.07    0.55
 -11  -8  -3   -0.30    0.49
  11   8   3    0.42    0.51
  11   8   3    1.00    0.54
 -11  -8  -4   -0.31    0.56
  11   8   4    0.08    0.46
  11   8   4   -0.05    0.49
  12   8  -3    0.96    0.57
  12   8  -3    0.05    0.44
 -12  -8   2    0.92    0.66
  12   8  -2    0.59    0.50
 -12  -8   1    1.53    0.63
  12   8  -1    2.90    0.64
  12   8  -1    1.47    0.59
 -12  -8   0   -0.01    0.45
  12   8   0    0.56    0.52
  12   8   0   -0.05    0.46
 -12  -8  -1    1.88    0.71
  12   8   1    1.86    0.60
  12   8   1    3.02    0.70
 -12  -8  -2    0.43    0.53
  12   8   2   -0.57    0.43
  12   8   2    0.50    0.53
 -12  -8  -3    0.51    0.64
  12   8   3   -0.64    0.43
  12   8   3    0.15    0.50
 -13  -8   2    0.00    0.61
  13   8  -2   -0.22    0.49
 -13  -8   1    0.50    0.58
  13   8  -1   -0.41    0.50
 -13  -8   0    0.00    0.52
  13   8   0    0.13    0.54
  13   8   0   -0.01    0.50
 -13  -8  -1    0.35    0.62
  13   8   1    0.87    0.57
  13   8   1   -0.03    0.52
 -13  -8  -2    1.23    0.71
  13   8   2   -0.13    0.59
  13   8   2    0.28    0.48
  13  -9   1   -0.06    0.44
  13  -9   1   -0.62    0.39
 -13   9  -1   -0.33    0.59
  13  -9   0    0.58    0.53
  13  -9   0    0.09    0.45
 -13   9   0   -0.62    0.54
  13  -9  -1    1.34    0.58
  13  -9  -1    0.44    0.48
  12  -9   3    0.99    0.60
  12  -9   3    1.03    0.53
 -12   9  -3    0.43    0.67
  12  -9   2    3.35    0.69
  12  -9   2    2.26    0.65
 -12   9  -2    2.07    0.75
  12  -9   1    4.27    0.75
  12  -9   1    4.46    0.78
 -12   9  -1    3.62    0.80
  12  -9   0    0.60    0.55
  12  -9   0    0.61    0.54
 -12   9   0    1.03    0.58
  12  -9  -1    3.98    0.77
  12  -9  -1    4.50    0.79
  12  -9  -2    2.27    0.66
  12  -9  -2    3.09    0.68
  12  -9  -3    0.95    0.59
  12  -9  -3    0.53    0.55
 -12   9   3    0.48    0.59
  11  -9   4    0.40    0.44
  11  -9   4    1.41    0.63
 -11   9  -4   -0.23    0.58
  11  -9   3    0.90    0.60
  11  -9   3    0.68    0.45
 -11   9  -3    1.72    0.74
  11  -9   2    2.41    0.66
  11  -9   2    2.40    0.62
 -11   9  -2    3.93    0.80
  11  -9   1    2.22    0.59
  11  -9   1    1.65    0.56
 -11   9  -1    2.47    0.69
  11  -9   0    9.69    1.03
  11  -9   0    8.61    0.98
 -11   9   0   10.45    0.99
  11  -9  -1    2.56    0.65
  11  -9  -1    1.61    0.57
 -11   9   1    1.99    0.58
 -11   9   1    1.28    0.51
  11  -9  -2    2.61    0.68
  11  -9  -2    2.75    0.65
 -11   9   2    2.91    0.68
  11  -9  -3    2.13    0.64
  11  -9  -3    1.85    0.63
 -11   9   3    1.68    0.68
  11  -9  -4    0.26    0.50
 -11   9   4    0.01    0.59
  10  -9   4    0.20    0.40
  10  -9   4   -0.33    0.48
 -10   9  -4    0.17    0.55
  10  -9   3    3.24    0.66
  10  -9   3    3.82    0.74
 -10   9  -3    3.27    0.80
  10  -9   2    0.50    0.48
  10  -9   2    1.95    0.54
 -10   9  -2    1.47    0.64
  10  -9   1    1.63    0.52
  10  -9   1    1.42    0.54
 -10   9  -1    1.34    0.55
  10  -9   0    0.42    0.45
  10  -9   0   -0.19    0.40
 -10   9   0    0.80    0.48
 -10   9   0   -0.74    0.33
  10  -9  -1    1.80    0.61
  10  -9  -1    1.18    0.52
 -10   9   1    1.63    0.50
 -10   9   1    1.09    0.47
  10  -9  -2    0.57    0.51
  10  -9  -2    1.15    0.51
 -10   9   2    1.47    0.55
  10  -9  -3    3.85    0.73
  10  -9  -3    2.22    0.64
 -10   9   3    3.46    0.77
  10  -9  -4    0.85    0.58
 -10   9   4    0.23    0.62
   9  -9   5    0.13    0.50
  -9   9  -5    0.15    0.63
   9  -9   4    4.08    0.76
   9  -9   4    4.01    0.66
  -9   9  -4    2.35    0.75
   9  -9   3    0.59    0.53
   9  -9   3    0.37    0.41
  -9   9  -3    0.04    0.52
   9  -9   2    2.86    0.66
   9  -9   2    1.95    0.52
  -9   9  -2    3.19    0.70
   9  -9   1    0.41    0.40
   9  -9   1    0.47    0.47
  -9   9  -1    0.41    0.34
  -9   9  -1   -0.04    0.43
   9  -9   0    3.89    0.64
   9  -9   0    5.31    0.78
  -9   9   0    5.69    0.63
  -9   9   0    6.54    0.72
   9  -9  -1    0.36    0.45
   9  -9  -1    0.85    0.45
  -9   9   1    0.43    0.43
  -9   9   1   -0.30    0.36
   9  -9  -2    3.99    0.68
   9  -9  -2    2.24    0.59
  -9   9   2    3.65    0.68
  -9   9   2    3.79    0.53
   9  -9  -3    0.11    0.42
   9  -9  -3    0.10    0.45
  -9   9   3    1.18    0.62
   9  -9  -4    3.23    0.65
   9  -9  -4    3.69    0.78
  -9   9   4    3.70    0.82
   9  -9  -5    1.35    0.61
  -9   9   5   -0.21    0.60
   8  -9   5   -0.30    0.46
  -8   9  -5   -0.68    0.48
   8  -9   4    0.28    0.38
   8  -9   4    1.04    0.54
  -8   9  -4    0.73    0.60
   8  -9   3    0.29    0.48
   8  -9   3    0.22    0.33
   8  -9   3   -0.22    0.34
  -8   9  -3   -0.22    0.46
   8  -9   2    0.19    0.29
   8  -9   2    0.04    0.34
   8  -9   2    0.27    0.38
  -8   9  -2    0.96    0.48
   8  -9   1    1.41    0.50
   8  -9   1    1.07    0.42
  -8   9  -1    1.57    0.40
  -8   9  -1    1.07    0.45
   8  -9   0    1.12    0.44
   8  -9   0    1.74    0.48
  -8   9   0    0.99    0.37
  -8   9   0    0.82    0.40
   8  -9  -1    1.29    0.47
   8  -9  -1    0.69    0.40
  -8   9   1    1.00    0.39
  -8   9   1    1.43    0.46
   8  -9  -2    0.23    0.38
   8  -9  -2    0.16    0.42
  -8   9   2   -0.03    0.30
  -8   9   2   -0.43    0.37
   8  -9  -3    0.13    0.41
   8  -9  -3   -0.41    0.39
  -8   9   3   -0.02    0.46
   8  -9  -4   -0.03    0.44
   8  -9  -4    0.61    0.50
  -8   9   4    0.14    0.54
   8  -9  -5   -0.60    0.45
  -8   9   5   -0.35    0.59
   7  -9   6   -0.81    0.38
  -7   9  -6    1.70    0.71
   7  -9   5    1.95    0.57
  -7   9  -5    2.33    0.71
   7  -9   4    0.14    0.34
   7  -9   4    0.03    0.41
   7  -9   4    1.09    0.43
  -7   9  -4    1.05    0.57
   7  -9   3    4.21    0.56
   7  -9   3    3.61    0.57
   7  -9   3    4.82    0.68
  -7   9  -3    4.96    0.74
   7  -9   2    3.74    0.61
   7  -9   2    3.45    0.53
  -7   9  -2    2.68    0.44
  -7   9  -2    2.88    0.58
   7  -9   1    5.35    0.70
   7  -9   1    4.18    0.58
  -7   9  -1    5.12    0.54
  -7   9  -1    5.08    0.61
   7  -9   0    6.82    0.73
   7  -9   0    7.59    0.79
  -7   9   0    7.85    0.63
  -7   9   0    7.76    0.67
   7  -9  -1    5.32    0.65
   7  -9  -1    4.95    0.66
  -7   9   1    5.72    0.65
  -7   9   1    4.97    0.52
   7  -9  -2    2.15    0.54
   7  -9  -2    3.03    0.56
  -7   9   2    3.88    0.63
  -7   9   2    2.84    0.41
   7  -9  -3    3.45    0.60
   7  -9  -3    3.71    0.65
  -7   9   3    4.25    0.71
   7  -9  -4   -0.20    0.42
   7  -9  -4    0.30    0.42
  -7   9   4   -0.55    0.50
   7  -9  -5    2.43    0.62
  -7   9   5    1.79    0.74
   7  -9  -6   -0.53    0.44
  -7   9   6   -0.37    0.60
   6  -9   6   -0.04    0.43
   6  -9   6    0.32    0.54
  -6   9  -6    0.31    0.58
   6  -9   5    0.23    0.43
   6  -9   5   -0.33    0.40
  -6   9  -5   -0.01    0.48
   6  -9   4    0.29    0.33
   6  -9   4   -0.11    0.37
   6  -9   4    0.65    0.46
  -6   9  -4    0.79    0.52
   6  -9   3    2.53    0.46
   6  -9   3    1.62    0.47
   6  -9   3    2.10    0.44
  -6   9  -3    2.46    0.58
   6  -9   2    1.16    0.36
   6  -9   2    1.24    0.33
   6  -9   2    0.48    0.39
  -6   9  -2    0.63    0.38
  -6   9  -2    1.11    0.35
   6  -9   1    7.73    0.71
   6  -9   1    8.22    0.76
  -6   9  -1    7.82    0.69
  -6   9  -1    7.86    0.60
   6  -9   0    0.68    0.36
   6  -9   0    0.41    0.34
  -6   9   0    0.25    0.33
  -6   9   0    0.41    0.31
   6  -9  -1    8.36    0.77
   6  -9  -1    8.50    0.75
  -6   9   1    8.39    0.55
  -6   9   1    9.47    0.70
   6  -9  -2    1.09    0.41
   6  -9  -2   -0.14    0.35
  -6   9   2    0.71    0.26
  -6   9   2    0.81    0.42
   6  -9  -3    1.71    0.32
   6  -9  -3    1.72    0.47
   6  -9  -3    2.60    0.56
  -6   9   3    1.16    0.50
   6  -9  -4    0.63    0.43
   6  -9  -4    0.14    0.41
  -6   9   4    1.24    0.58
   6  -9  -5    0.30    0.47
   6  -9  -5    0.40    0.42
  -6   9   5    1.45    0.61
   6  -9  -6    1.00    0.51
  -6   9   6   -0.49    0.49
   5  -9   6   -0.05    0.44
   5  -9   6    0.38    0.52
  -5   9  -6    0.43    0.58
   5  -9   5    4.00    0.70
   5  -9   5    4.09    0.65
  -5   9  -5    4.25    0.81
   5  -9   4    1.05    0.35
   5  -9   4    1.40    0.48
   5  -9   4    1.45    0.47
  -5   9  -4    1.96    0.58
   5  -9   3    5.80    0.58
   5  -9   3    5.53    0.66
   5  -9   3    4.32    0.56
  -5   9  -3    4.47    0.68
   5  -9   2    0.47    0.29
   5  -9   2    0.06    0.34
   5  -9   2    0.44    0.30
  -5   9  -2    0.22    0.35
   5  -9   1    1.71    0.40
   5  -9   1    1.09    0.43
  -5   9  -1    2.49    0.43
  -5   9  -1    2.16    0.39
   5  -9   0    2.12    0.46
   5  -9   0    1.78    0.41
  -5   9   0    1.98    0.40
  -5   9   0    2.67    0.37
   5  -9  -1    2.21    0.45
   5  -9  -1    2.47    0.49
  -5   9   1    2.49    0.45
  -5   9   1    2.05    0.30
   5  -9  -2    0.69    0.34
   5  -9  -2    0.63    0.35
  -5   9   2    0.56    0.22
  -5   9   2   -0.13    0.35
   5  -9  -3    4.84    0.58
   5  -9  -3    4.36    0.61
   5  -9  -3    5.24    0.43
  -5   9   3    4.56    0.70
   5  -9  -4    1.42    0.42
   5  -9  -4    1.81    0.53
   5  -9  -4    1.58    0.34
  -5   9   4    1.52    0.58
   5  -9  -5    4.50    0.63
   5  -9  -5    3.66    0.66
  -5   9   5    3.18    0.77
   5  -9  -6   -0.08    0.40
  -5   9   6    0.11    0.54
   4  -9   6    0.35    0.54
  -4   9  -6    0.64    0.62
   4  -9   5    0.37    0.42
   4  -9   5    0.40    0.48
  -4   9  -5    2.10    0.60
   4  -9   4    2.19    0.51
   4  -9   4    1.91    0.35
   4  -9   4    1.38    0.43
  -4   9  -4    2.43    0.60
   4  -9   3    3.67    0.54
   4  -9   3    4.24    0.45
   4  -9   3    3.74    0.54
  -4   9  -3    4.05    0.62
   4  -9   2   15.79    0.85
   4  -9   2   12.61    0.76
   4  -9   2   14.50    0.73
  -4   9  -2   15.18    0.88
   4  -9   1    6.76    0.64
   4  -9   1    7.37    0.59
  -4   9  -1    6.15    0.55
  -4   9  -1    6.90    0.58
   4  -9   0   62.72    1.89
   4  -9   0   63.92    1.90
  -4   9   0   61.81    1.74
  -4   9   0   58.73    1.85
   4  -9  -1    7.56    0.66
   4  -9  -1    7.47    0.65
  -4   9   1    6.27    0.37
  -4   9   1    6.58    0.36
  -4   9   1    6.86    0.65
   4  -9  -2   15.26    0.88
   4  -9  -2   14.07    0.79
  -4   9   2   13.55    0.53
  -4   9   2   13.76    0.51
  -4   9   2   13.91    0.87
   4  -9  -3    4.02    0.36
   4  -9  -3    3.38    0.55
  -4   9   3    2.78    0.60
   4  -9  -4    2.05    0.50
   4  -9  -4    2.05    0.35
  -4   9   4    1.49    0.57
   4  -9  -5    0.94    0.44
  -4   9   5    0.48    0.43
   4  -9  -6    0.19    0.44
  -4   9   6    0.74    0.60
   3  -9   6    1.45    0.64
  -3   9  -6    0.43    0.58
   3  -9   5    0.67    0.49
   3  -9   5    0.62    0.38
  -3   9  -5    0.25    0.48
   3  -9   4    4.50    0.41
   3  -9   4    4.42    0.55
   3  -9   4    2.87    0.56
  -3   9  -4    2.94    0.62
   3  -9   3    5.13    0.55
   3  -9   3    4.63    0.59
   3  -9   3    5.35    0.43
  -3   9  -3    3.72    0.62
   3  -9   2    6.87    0.63
   3  -9   2    7.17    0.64
   3  -9   2    6.52    0.50
  -3   9  -2    7.49    0.67
   3  -9   1    2.34    0.42
   3  -9   1    2.18    0.36
  -3   9  -1    1.94    0.36
  -3   9  -1    1.84    0.36
   3  -9   0   11.94    0.69
   3  -9   0   12.06    0.67
  -3   9   0   11.31    0.54
  -3   9   0   11.96    0.68
   3  -9  -1    1.92    0.39
   3  -9  -1    1.86    0.41
  -3   9   1    1.77    0.41
   3  -9  -2    7.05    0.65
  -3   9   2    6.80    0.67
   3  -9  -3    4.56    0.38
   3  -9  -3    4.39    0.59
  -3   9   3    3.81    0.62
   3  -9  -4    4.58    0.47
   3  -9  -4    3.83    0.58
  -3   9   4    3.53    0.65
   3  -9  -5    0.23    0.38
   3  -9  -5    0.40    0.33
  -3   9   5    0.41    0.47
   3  -9  -6    0.66    0.48
  -3   9   6    0.54    0.54
   2  -9   6    1.23    0.60
  -2   9  -6    0.77    0.53
   2  -9   5    2.20    0.60
   2  -9   5    1.37    0.37
  -2   9  -5    0.88    0.52
   2  -9   4    2.45    0.27
   2  -9   4    3.34    0.60
   2  -9   4    2.84    0.43
  -2   9  -4    3.30    0.63
   2  -9   3    3.93    0.32
   2  -9   3    3.48    0.45
   2  -9   3    3.77    0.56
  -2   9  -3    3.55    0.59
   2  -9   2    2.86    0.46
   2  -9   2    2.72    0.41
   2  -9   2    3.02    0.32
  -2   9  -2    2.19    0.43
   2  -9   1    1.80    0.30
   2  -9   1    0.90    0.33
  -2   9  -1    1.79    0.37
  -2   9  -1    1.65    0.33
   2  -9   0    1.08    0.31
   2  -9   0    1.50    0.34
   2  -9   0    1.10    0.22
  -2   9   0    0.64    0.21
  -2   9   0    1.44    0.36
   2  -9  -1    1.87    0.36
  -2   9   1    2.19    0.41
   2  -9  -2    2.56    0.44
  -2   9   2    2.23    0.47
   2  -9  -3    3.10    0.49
   2  -9  -3    4.06    0.36
  -2   9   3    3.75    0.59
   2  -9  -4    2.61    0.52
   2  -9  -4    2.44    0.39
  -2   9   4    3.45    0.62
   2  -9  -5    1.15    0.39
   2  -9  -5    1.68    0.48
  -2   9   5    0.98    0.53
   2  -9  -6    1.39    0.50
  -2   9   6    0.82    0.56
   1  -9   7    0.34    0.59
  -1   9  -7    0.55    0.55
   1  -9   6    0.59    0.62
  -1   9  -6    0.04    0.49
   1  -9   5    1.36    0.35
   1  -9   5    1.17    0.55
  -1   9  -5    1.28    0.54
   1  -9   4    1.86    0.35
   1  -9   4    1.35    0.48
  -1   9  -4    3.25    0.62
   1  -9   3    4.90    0.63
   1  -9   3    4.99    0.47
  -1   9  -3    4.99    0.64
   1  -9   2   11.31    0.59
   1  -9   2   10.12    0.45
   1  -9   2   10.50    0.71
  -1   9  -2   10.93    0.71
  -1   9  -2   11.06    0.46
   1  -9   1   13.03    0.55
   1  -9   1   14.30    0.64
  -1   9  -1   12.39    0.68
  -1   9  -1   13.71    0.73
   1  -9   0  124.16    3.03
   1  -9   0  124.13    3.10
  -1   9   0  118.05    3.01
  -1   9   0  121.49    3.20
   1  -9  -1   13.85    0.71
  -1   9   1   14.74    0.78
   1  -9  -2   10.39    0.44
   1  -9  -2   10.13    0.67
  -1   9   2   10.66    0.46
  -1   9   2   10.82    0.74
   1  -9  -3    4.94    0.58
   1  -9  -3    5.19    0.43
  -1   9   3    4.90    0.65
   1  -9  -4    1.54    0.43
   1  -9  -4    1.34    0.35
  -1   9   4    1.38    0.49
   1  -9  -5    1.15    0.46
   1  -9  -5    1.59    0.42
  -1   9   5    2.18    0.61
   1  -9  -6    0.21    0.41
  -1   9   6    0.23    0.53
   1  -9  -7    0.23    0.48
  -1   9   7   -0.82    0.45
   0  -9   7    1.42    0.67
   0   9  -7    1.45    0.63
   0  -9   6   -0.08    0.51
   0   9  -6    0.13    0.46
   0  -9   5    0.89    0.50
   0   9  -5    0.57    0.47
   0  -9   4   -0.18    0.21
   0  -9   4    0.43    0.43
   0   9  -4    0.20    0.40
   0  -9   3    1.88    0.31
   0  -9   3    2.20    0.48
   0   9  -3    2.58    0.49
   0  -9   2    0.52    0.32
   0  -9   2    0.76    0.24
   0   9  -2    0.04    0.28
   0  -9   1    6.71    0.38
   0  -9   1    6.70    0.44
   0   9  -1    6.75    0.52
   0   9  -1    7.50    0.56
   0  -9   0    0.07    0.22
   0   9   0    0.13    0.19
   0   9   0   -0.34    0.25
   0  -9  -1    7.17    0.39
   0  -9  -1    7.51    0.54
   0  -9  -1    7.17    0.38
   0   9   1    7.05    0.58
   0  -9  -2    1.12    0.34
   0   9   2    0.92    0.36
   0  -9  -3    2.36    0.35
   0  -9  -3    2.24    0.43
   0   9   3    2.61    0.51
   0  -9  -4   -0.25    0.29
   0  -9  -4    0.49    0.30
   0   9   4   -0.05    0.40
   0  -9  -5    0.28    0.35
   0  -9  -5    0.03    0.38
   0   9   5   -0.22    0.47
   0  -9  -6    0.41    0.42
   0  -9  -6   -0.39    0.37
   0   9   6    1.07    0.58
   0  -9  -7    0.56    0.49
   0   9   7    0.66    0.59
  -1  -9   7   -0.24    0.54
   1   9  -7    0.09    0.49
  -1  -9   6   -0.32    0.45
   1   9  -6   -0.26    0.42
  -1  -9   5    0.76    0.50
   1   9  -5    2.39    0.60
  -1  -9   4    2.12    0.56
  -1  -9   4    1.11    0.23
   1   9  -4    1.47    0.50
  -1  -9   3    5.48    0.35
  -1  -9   3    3.79    0.56
   1   9  -3    4.65    0.59
  -1  -9   2   10.83    0.74
  -1  -9   2   10.73    0.47
   1   9  -2   11.59    0.76
  -1  -9   1   12.92    0.53
   1   9  -1   13.99    0.74
   1   9  -1   13.92    0.72
  -1  -9   0  126.57    3.13
   1   9   0  122.42    3.17
   1   9   0  122.22    3.21
  -1  -9  -1   14.19    0.59
  -1  -9  -1   14.19    0.72
   1   9   1   13.04    0.69
   1   9   1   13.43    0.72
  -1  -9  -2   10.25    0.72
  -1  -9  -2   11.33    0.57
   1   9   2   10.49    0.67
  -1  -9  -3    4.60    0.56
  -1  -9  -3    4.48    0.46
   1   9   3    4.58    0.59
  -1  -9  -4    1.04    0.42
  -1  -9  -4    1.82    0.42
   1   9   4    1.83    0.50
  -1  -9  -5    1.59    0.47
  -1  -9  -5    1.54    0.47
   1   9   5    1.84    0.55
  -1  -9  -6   -0.35    0.39
  -1  -9  -6    0.15    0.41
   1   9   6   -0.11    0.42
  -1  -9  -7    0.87    0.50
   1   9   7   -0.62    0.46
  -2  -9   6    1.28    0.65
   2   9  -6    0.95    0.52
  -2  -9   5    1.75    0.60
   2   9  -5    1.42    0.50
  -2  -9   4    1.42    0.47
   2   9  -4    2.75    0.54
  -2  -9   3    3.29    0.53
   2   9  -3    3.59    0.54
  -2  -9   2    2.75    0.21
  -2  -9   2    2.38    0.45
  -2  -9   2    2.35    0.25
   2   9  -2    2.55    0.43
   2   9  -2    2.31    0.21
  -2  -9   1    1.11    0.35
   2   9  -1    1.30    0.34
   2   9  -1    1.33    0.23
   2   9   0    0.81    0.26
   2   9   0    1.29    0.31
   2   9   0    0.93    0.28
  -2  -9  -1    1.61    0.30
   2   9   1    2.05    0.34
   2   9   1    1.62    0.35
   2   9   1    1.24    0.33
  -2  -9  -2    3.11    0.39
   2   9   2    2.73    0.41
   2   9   2    2.06    0.41
   2   9   2    2.86    0.45
  -2  -9  -3    4.65    0.51
   2   9   3    4.03    0.55
   2   9   3    4.12    0.56
   2   9   3    4.15    0.54
  -2  -9  -4    2.61    0.51
  -2  -9  -4    2.72    0.47
   2   9   4    1.29    0.48
   2   9   4    1.91    0.51
  -2  -9  -5    2.26    0.53
  -2  -9  -5    1.15    0.47
   2   9   5    1.63    0.56
   2   9   5    1.95    0.53
  -2  -9  -6    0.74    0.48
  -2  -9  -6    1.48    0.52
   2   9   6    1.79    0.60
  -3  -9   6    0.73    0.59
   3   9  -6    0.54    0.48
  -3  -9   5    0.13    0.53
   3   9  -5   -0.15    0.38
  -3  -9   4    3.44    0.62
   3   9  -4    3.71    0.61
  -3  -9   3    4.07    0.61
   3   9  -3    4.52    0.60
  -3  -9   2    6.83    0.66
  -3  -9   2    6.93    0.34
   3   9  -2    6.73    0.65
   3   9  -2    7.15    0.41
  -3  -9   1    1.86    0.38
   3   9  -1    1.50    0.28
   3   9  -1    1.46    0.37
   3   9   0   11.55    0.64
   3   9   0   12.83    0.67
   3   9   0   12.05    0.70
   3   9   0   11.86    0.66
  -3  -9  -1    2.31    0.37
   3   9   1    1.87    0.38
   3   9   1    1.92    0.32
   3   9   1    1.55    0.38
  -3  -9  -2    7.22    0.59
   3   9   2    6.28    0.63
   3   9   2    6.33    0.55
   3   9   2    7.99    0.69
  -3  -9  -3    4.28    0.52
   3   9   3    4.22    0.58
   3   9   3    4.03    0.51
   3   9   3    4.66    0.61
  -3  -9  -4    3.48    0.54
   3   9   4    3.98    0.60
   3   9   4    3.08    0.58
   3   9   4    3.77    0.60
  -3  -9  -5    1.24    0.49
  -3  -9  -5    0.65    0.41
   3   9   5    0.53    0.43
   3   9   5    0.92    0.47
  -3  -9  -6    0.98    0.49
  -3  -9  -6    0.26    0.44
   3   9   6    1.15    0.56
   3   9   6    0.86    0.56
  -4  -9   6   -0.30    0.56
   4   9  -6    0.62    0.49
  -4  -9   5   -0.14    0.47
   4   9  -5    0.52    0.42
  -4  -9   4    1.75    0.55
   4   9  -4    1.23    0.45
  -4  -9   3    2.18    0.53
   4   9  -3    3.69    0.33
   4   9  -3    3.30    0.53
  -4  -9   2   13.99    0.49
  -4  -9   2   13.01    0.81
   4   9  -2   14.01    0.89
   4   9  -2   14.72    0.65
  -4  -9   1    6.69    0.60
   4   9  -1    6.75    0.64
   4   9  -1    6.04    0.46
   4   9  -1    6.83    0.52
  -4  -9   0   61.81    1.79
   4   9   0   60.53    1.79
   4   9   0   61.58    1.96
   4   9   0   63.42    1.88
   4   9   0   63.85    1.78
  -4  -9  -1    8.62    0.68
   4   9   1    7.46    0.64
   4   9   1    7.27    0.48
   4   9   1    6.13    0.60
  -4  -9  -2   12.53    0.79
   4   9   2   13.50    0.83
   4   9   2   14.07    0.81
   4   9   2   14.30    0.67
  -4  -9  -3    3.29    0.53
   4   9   3    2.69    0.53
   4   9   3    3.37    0.55
   4   9   3    3.34    0.46
  -4  -9  -4    2.27    0.51
   4   9   4    0.97    0.42
   4   9   4    2.23    0.48
   4   9   4    2.13    0.52
  -4  -9  -5    0.67    0.45
   4   9   5    1.35    0.51
   4   9   5    1.67    0.55
   4   9   5    0.71    0.43
  -4  -9  -6    1.30    0.52
  -4  -9  -6    0.94    0.54
   4   9   6    0.27    0.49
   4   9   6    0.46    0.51
  -5  -9   6    0.97    0.68
   5   9  -6    0.10    0.44
  -5  -9   5    3.52    0.80
   5   9  -5    2.88    0.62
  -5  -9   4    1.12    0.54
   5   9  -4    0.89    0.43
  -5  -9   3    3.63    0.63
   5   9  -3    3.80    0.60
   5   9  -3    4.79    0.43
  -5  -9   2   -0.06    0.32
   5   9  -2    0.13    0.22
   5   9  -2    0.29    0.33
  -5  -9   1    1.74    0.39
   5   9  -1    1.99    0.33
   5   9  -1    1.77    0.42
   5   9  -1    1.86    0.35
  -5  -9   0    1.69    0.34
   5   9   0    2.44    0.46
   5   9   0    2.55    0.44
   5   9   0    1.46    0.36
  -5  -9  -1    1.52    0.40
   5   9   1    2.28    0.45
   5   9   1    1.74    0.40
   5   9   1    2.25    0.30
  -5  -9  -2    0.45    0.35
   5   9   2    0.31    0.32
   5   9   2    0.03    0.34
   5   9   2    0.24    0.23
  -5  -9  -3    4.08    0.60
   5   9   3    4.64    0.49
   5   9   3    5.77    0.71
   5   9   3    3.55    0.60
  -5  -9  -4    1.17    0.46
   5   9   4    1.27    0.44
   5   9   4    1.03    0.41
   5   9   4    1.60    0.50
  -5  -9  -5    4.23    0.71
   5   9   5    5.59    0.80
   5   9   5    1.92    0.61
   5   9   5    4.59    0.68
  -5  -9  -6    0.77    0.54
   5   9   6    0.52    0.52
   5   9   6    0.14    0.44
  -6  -9   6    0.66    0.66
   6   9  -6    0.51    0.46
  -6  -9   5    0.35    0.62
   6   9  -5    0.68    0.45
  -6  -9   4   -0.22    0.49
   6   9  -4    0.41    0.42
  -6  -9   3    2.87    0.57
   6   9  -3    2.05    0.50
   6   9  -3    1.68    0.34
  -6  -9   2    1.40    0.43
   6   9  -2    1.06    0.31
   6   9  -2    0.84    0.41
   6   9  -2    0.80    0.24
  -6  -9   1    8.88    0.61
   6   9  -1    7.52    0.66
   6   9  -1    9.18    0.84
   6   9  -1    8.76    0.59
  -6  -9   0    0.54    0.29
  -6  -9   0    0.84    0.38
   6   9   0    0.35    0.31
   6   9   0   -0.08    0.30
  -6  -9  -1    9.38    0.48
  -6  -9  -1    8.24    0.75
   6   9   1    8.25    0.77
   6   9   1    8.21    0.75
  -6  -9  -2    0.23    0.36
   6   9   2    0.99    0.42
   6   9   2    0.76    0.38
   6   9   2    0.79    0.23
  -6  -9  -3    1.69    0.48
   6   9   3    1.49    0.32
   6   9   3    1.58    0.48
   6   9   3    1.24    0.44
  -6  -9  -4    0.38    0.46
   6   9   4    1.15    0.46
   6   9   4    0.47    0.46
  -6  -9  -5   -0.41    0.42
   6   9   5    0.12    0.48
   6   9   5    0.16    0.41
  -6  -9  -6   -0.72    0.41
   6   9   6    0.43    0.44
   6   9   6   -0.26    0.49
  -7  -9   6    0.58    0.67
   7   9  -6   -0.42    0.39
  -7  -9   5    2.03    0.70
   7   9  -5    1.71    0.54
  -7  -9   4    1.15    0.59
   7   9  -4    0.43    0.41
  -7  -9   3    4.48    0.69
   7   9  -3    3.85    0.49
   7   9  -3    3.56    0.62
  -7  -9   2    3.43    0.55
   7   9  -2    3.00    0.47
   7   9  -2    2.20    0.52
   7   9  -2    2.89    0.38
  -7  -9   1    5.13    0.54
   7   9  -1    5.26    0.62
   7   9  -1    3.62    0.59
   7   9  -1    5.01    0.52
  -7  -9   0    7.81    0.49
  -7  -9   0    6.97    0.76
   7   9   0    7.56    0.69
   7   9   0    6.89    0.72
  -7  -9  -1    4.78    0.36
  -7  -9  -1    5.67    0.69
   7   9   1    5.99    0.71
   7   9   1    5.41    0.65
  -7  -9  -2    3.27    0.59
   7   9   2    3.37    0.59
   7   9   2    2.24    0.54
  -7  -9  -3    3.39    0.64
   7   9   3    4.97    0.73
   7   9   3    3.60    0.63
  -7  -9  -4    0.19    0.47
   7   9   4    0.04    0.38
   7   9   4    0.69    0.49
  -7  -9  -5    1.45    0.59
   7   9   5    1.03    0.48
   7   9   5    1.39    0.61
  -7  -9  -6   -0.10    0.47
   7   9   6    1.34    0.60
   7   9   6    0.55    0.51
  -8  -9   5    0.07    0.66
   8   9  -5    0.59    0.47
  -8  -9   4    0.35    0.62
   8   9  -4   -0.42    0.38
  -8  -9   3    0.33    0.53
   8   9  -3    0.39    0.32
   8   9  -3    0.15    0.37
  -8  -9   2    0.43    0.42
   8   9  -2   -0.02    0.36
   8   9  -2    0.04    0.28
   8   9  -2    0.19    0.31
  -8  -9   1    1.62    0.41
   8   9  -1    1.93    0.42
   8   9  -1    1.06    0.46
   8   9  -1    1.63    0.45
  -8  -9   0    0.27    0.28
  -8  -9   0    0.66    0.42
   8   9   0    1.06    0.41
   8   9   0    0.80    0.40
  -8  -9  -1    1.47    0.47
   8   9   1    1.64    0.46
   8   9   1    1.43    0.46
  -8  -9  -2    0.50    0.43
   8   9   2   -0.22    0.40
   8   9   2    0.67    0.41
  -8  -9  -3    0.42    0.46
   8   9   3    0.56    0.41
   8   9   3    1.16    0.49
  -8  -9  -4   -0.03    0.50
   8   9   4    0.05    0.40
   8   9   4   -0.13    0.46
  -8  -9  -5    0.25    0.51
   8   9   5   -0.55    0.40
   8   9   5    0.49    0.53
  -9  -9   5    0.53    0.69
   9   9  -5    0.21    0.48
  -9  -9   4    2.96    0.76
   9   9  -4    2.18    0.59
  -9  -9   3    1.11    0.57
   9   9  -3    2.46    0.50
   9   9  -3    1.01    0.48
  -9  -9   2    2.50    0.55
   9   9  -2    2.31    0.53
   9   9  -2    2.50    0.61
  -9  -9   1    0.65    0.40
  -9  -9   1    0.65    0.46
   9   9  -1    0.88    0.39
   9   9  -1    0.80    0.44
   9   9  -1   -0.06    0.40
  -9  -9   0    5.14    0.75
   9   9   0    5.56    0.74
   9   9   0    5.90    0.71
  -9  -9  -1    0.17    0.41
   9   9   1    0.08    0.42
   9   9   1   -0.06    0.37
  -9  -9  -2    3.05    0.65
   9   9   2    3.70    0.67
   9   9   2    2.67    0.59
  -9  -9  -3    0.86    0.54
   9   9   3    0.75    0.43
   9   9   3    0.81    0.50
  -9  -9  -4    2.51    0.74
   9   9   4    2.53    0.68
   9   9   4    3.37    0.73
  -9  -9  -5    1.04    0.64
   9   9   5    0.48    0.50
   9   9   5    0.63    0.55
 -10  -9   4    1.63    0.68
  10   9  -4    0.49    0.48
 -10  -9   3    2.68    0.71
  10   9  -3    3.97    0.65
  10   9  -3    2.56    0.67
 -10  -9   2    1.45    0.52
  10   9  -2    1.94    0.53
  10   9  -2    0.53    0.46
 -10  -9   1    1.32    0.60
  10   9  -1    2.01    0.48
  10   9  -1    1.52    0.49
 -10  -9   0   -0.19    0.38
  10   9   0   -0.12    0.40
  10   9   0    0.85    0.49
 -10  -9  -1    1.97    0.61
  10   9   1    2.05    0.57
  10   9   1    1.21    0.54
 -10  -9  -2    0.25    0.52
  10   9   2    0.75    0.50
  10   9   2    1.24    0.50
 -10  -9  -3    4.22    0.82
  10   9   3    3.63    0.73
  10   9   3    2.32    0.68
 -10  -9  -4    0.44    0.60
  10   9   4    0.80    0.60
  10   9   4    0.38    0.47
 -11  -9   4    1.65    0.72
  11   9  -4    0.61    0.51
  11   9  -3    0.77    0.52
  11   9  -3    1.27    0.52
  11   9  -2    2.39    0.64
  11   9  -2    4.51    0.74
 -11  -9   1    2.11    0.67
  11   9  -1    2.02    0.59
  11   9  -1    1.62    0.53
 -11  -9   0    8.70    1.04
  11   9   0   10.60    1.00
  11   9   0   10.95    1.12
 -11  -9  -1    1.72    0.66
  11   9   1    2.23    0.62
  11   9   1    1.79    0.58
 -11  -9  -2    2.01    0.71
  11   9   2    4.18    0.78
  11   9   2    4.36    0.81
 -11  -9  -3    2.36    0.74
  11   9   3    1.38    0.60
  11   9   3    2.20    0.69
 -11  -9  -4    0.92    0.70
  11   9   4   -0.53    0.45
  11   9   4   -0.17    0.48
  12   9  -3    1.42    0.58
  12   9  -3    0.74    0.56
 -12  -9   2    3.06    0.75
  12   9  -2    3.71    0.73
 -12  -9   1    4.98    0.84
  12   9  -1    4.39    0.80
 -12  -9   0    0.55    0.58
  12   9   0    1.72    0.62
  12   9   0    2.04    0.62
 -12  -9  -1    3.22    0.83
  12   9   1    3.37    0.73
  12   9   1    4.35    0.80
 -12  -9  -2    2.91    0.78
  12   9   2    2.29    0.70
  12   9   2    2.14    0.66
 -12  -9  -3    0.42    0.67
  12   9   3    1.59    0.67
  12   9   3    1.44    0.62
 -13  -9   1    0.52    0.59
  13   9  -1    0.07    0.52
 -13  -9   0   -0.06    0.53
  13   9   0    0.33    0.49
  13   9   0    0.74    0.59
 -13  -9  -1    0.42    0.66
  13   9   1   -0.12    0.48
  13   9   1    0.55    0.56
  13 -10   1    1.44    0.62
  13 -10   1    0.47    0.49
 -13  10  -1    1.71    0.72
  13 -10   0    0.20    0.55
  13 -10   0   -0.12    0.42
  13 -10  -1    1.27    0.64
  13 -10  -1    0.70    0.60
  12 -10   3    0.17    0.53
  12 -10   2    4.44    0.76
  12 -10   2    3.70    0.76
 -12  10  -2    4.44    0.89
  12 -10   1    1.51    0.57
  12 -10   1    0.09    0.48
 -12  10  -1    0.43    0.58
  12 -10   0    5.84    0.86
  12 -10   0    8.30    1.02
 -12  10   0    6.73    0.91
  12 -10  -1   -0.51    0.41
  12 -10  -1    1.11    0.63
  12 -10  -2    4.12    0.79
  12 -10  -2    2.76    0.69
  12 -10  -3   -1.01    0.49
 -12  10   3    0.24    0.62
  11 -10   3    0.34    0.48
  11 -10   3   -0.11    0.40
 -11  10  -3    1.45    0.70
  11 -10   2    2.02    0.61
  11 -10   2    1.23    0.53
 -11  10  -2    1.46    0.67
  11 -10   1    0.17    0.47
  11 -10   1    1.12    0.52
 -11  10  -1    0.69    0.55
  11 -10   0    0.34    0.49
  11 -10   0    0.14    0.50
 -11  10   0    1.02    0.55
  11 -10  -1    0.08    0.46
  11 -10  -1    0.98    0.56
 -11  10   1    0.87    0.52
  11 -10  -2    1.69    0.57
  11 -10  -2    1.74    0.64
 -11  10   2    1.42    0.61
  11 -10  -3    0.71    0.59
  11 -10  -3    0.02    0.45
 -11  10   3    0.16    0.58
  10 -10   4    0.86    0.56
  10 -10   4    1.36    0.51
 -10  10  -4    0.87    0.69
  10 -10   3    0.50    0.43
  10 -10   3    1.38    0.62
 -10  10  -3    1.26    0.64
  10 -10   2    1.35    0.48
  10 -10   2    1.28    0.58
 -10  10  -2    1.21    0.62
  10 -10   1    1.48    0.51
  10 -10   1    0.55    0.47
 -10  10  -1    0.53    0.50
  10 -10   0    1.00    0.49
  10 -10   0    0.76    0.53
 -10  10   0    0.76    0.49
 -10  10   0    0.78    0.43
  10 -10  -1   -0.47    0.44
  10 -10  -1   -0.10    0.40
 -10  10   1    0.55    0.46
 -10  10   1    0.13    0.40
  10 -10  -2    0.69    0.46
  10 -10  -2    2.31    0.63
 -10  10   2    0.90    0.57
  10 -10  -3    0.31    0.47
  10 -10  -3    0.15    0.55
 -10  10   3    0.70    0.56
  10 -10  -4    0.83    0.60
 -10  10   4    0.92    0.63
   9 -10   5    0.18    0.51
  -9  10  -5   -0.27    0.54
   9 -10   4    1.21    0.56
   9 -10   4    0.75    0.44
  -9  10  -4    1.01    0.65
   9 -10   3    1.97    0.63
   9 -10   3    2.24    0.54
  -9  10  -3    2.42    0.67
   9 -10   2    0.57    0.49
   9 -10   2    0.34    0.38
  -9  10  -2    0.08    0.47
  -9  10  -2   -0.07    0.35
   9 -10   1   11.47    1.03
   9 -10   1   11.71    1.05
  -9  10  -1   10.57    0.74
  -9  10  -1   11.74    0.89
   9 -10   0    1.79    0.58
   9 -10   0    0.57    0.43
  -9  10   0    1.10    0.44
  -9  10   0    0.92    0.44
   9 -10  -1   10.43    1.03
   9 -10  -1   10.04    1.00
  -9  10   1   11.15    0.77
  -9  10   1   11.08    0.84
   9 -10  -2    0.20    0.43
   9 -10  -2    0.62    0.45
  -9  10   2    0.77    0.52
   9 -10  -3    2.46    0.65
   9 -10  -3    2.67    0.61
  -9  10   3    2.39    0.67
   9 -10  -4    0.43    0.51
   9 -10  -4   -0.34    0.46
  -9  10   4    0.53    0.62
   9 -10  -5    0.56    0.56
  -9  10   5    0.95    0.69
   8 -10   5    0.51    0.50
  -8  10  -5    0.18    0.55
   8 -10   4    0.80    0.42
   8 -10   4    1.86    0.57
  -8  10  -4    2.58    0.72
   8 -10   3   -0.04    0.44
   8 -10   3    0.33    0.38
   8 -10   3    0.69    0.39
  -8  10  -3    0.62    0.51
   8 -10   2    2.14    0.54
   8 -10   2    1.36    0.44
  -8  10  -2    1.52    0.43
  -8  10  -2    2.66    0.60
   8 -10   1    0.48    0.46
   8 -10   1    0.07    0.35
  -8  10  -1    1.41    0.47
  -8  10  -1    0.19    0.32
   8 -10   0    0.32    0.40
   8 -10   0    0.87    0.48
  -8  10   0    0.05    0.35
  -8  10   0    0.90    0.40
   8 -10  -1    1.04    0.48
   8 -10  -1    0.86    0.43
  -8  10   1    1.19    0.48
  -8  10   1    1.07    0.37
   8 -10  -2    1.57    0.50
   8 -10  -2    1.11    0.49
  -8  10   2    1.84    0.54
  -8  10   2    1.39    0.39
   8 -10  -3    0.97    0.49
   8 -10  -3    0.16    0.44
  -8  10   3    1.10    0.54
   8 -10  -4    1.45    0.55
   8 -10  -4    0.89    0.51
  -8  10   4    1.25    0.66
   8 -10  -5   -0.29    0.42
  -8  10   5    0.03    0.59
   7 -10   5    1.15    0.55
  -7  10  -5    1.18    0.58
   7 -10   4    2.28    0.60
   7 -10   4    3.19    0.55
   7 -10   4    3.19    0.58
  -7  10  -4    2.62    0.71
   7 -10   3    0.78    0.48
   7 -10   3    0.41    0.35
   7 -10   3    0.18    0.36
  -7  10  -3    1.40    0.58
   7 -10   2    2.84    0.58
   7 -10   2    2.10    0.45
  -7  10  -2    1.53    0.42
  -7  10  -2    2.18    0.53
   7 -10   1    2.36    0.47
   7 -10   1    1.97    0.54
  -7  10  -1    1.84    0.41
  -7  10  -1    3.52    0.54
   7 -10   0    6.16    0.72
   7 -10   0    5.92    0.68
  -7  10   0    7.16    0.63
  -7  10   0    5.99    0.65
   7 -10  -1    1.18    0.44
   7 -10  -1    1.66    0.50
  -7  10   1    2.58    0.40
  -7  10   1    2.28    0.52
   7 -10  -2    2.21    0.54
   7 -10  -2    2.47    0.52
  -7  10   2    2.20    0.37
  -7  10   2    1.79    0.52
   7 -10  -3    1.66    0.48
   7 -10  -3    0.73    0.44
  -7  10   3    1.19    0.52
   7 -10  -4    2.43    0.63
   7 -10  -4    2.10    0.53
  -7  10   4    2.89    0.72
   7 -10  -5    0.00    0.45
  -7  10   5    0.10    0.59
   6 -10   6   -0.14    0.44
   6 -10   6    0.15    0.51
  -6  10  -6    0.07    0.53
   6 -10   5    2.36    0.59
   6 -10   5    2.36    0.61
  -6  10  -5    2.97    0.73
   6 -10   4   -0.10    0.40
   6 -10   4    0.05    0.42
   6 -10   4    0.05    0.29
  -6  10  -4    0.05    0.48
   6 -10   3    4.68    0.57
   6 -10   3    3.71    0.57
   6 -10   3    3.40    0.60
  -6  10  -3    3.88    0.68
   6 -10   2   -0.11    0.33
   6 -10   2    0.57    0.33
  -6  10  -2    0.33    0.32
  -6  10  -2    0.25    0.35
   6 -10   1    5.92    0.64
   6 -10   1    3.97    0.59
  -6  10  -1    4.91    0.58
  -6  10  -1    4.33    0.53
   6 -10   0    0.03    0.32
   6 -10   0    0.06    0.36
  -6  10   0   -0.21    0.26
  -6  10   0    0.20    0.30
   6 -10  -1    5.14    0.65
   6 -10  -1    5.44    0.64
  -6  10   1    5.06    0.62
  -6  10   1    5.09    0.45
   6 -10  -2    0.08    0.36
   6 -10  -2    0.87    0.40
  -6  10   2    0.54    0.24
  -6  10   2    1.09    0.45
   6 -10  -3    3.40    0.58
   6 -10  -3    3.07    0.60
   6 -10  -3    3.47    0.39
  -6  10   3    3.77    0.70
   6 -10  -4    0.72    0.41
   6 -10  -4   -0.05    0.36
  -6  10   4   -0.12    0.49
   6 -10  -5    1.95    0.54
   6 -10  -5    1.48    0.57
  -6  10   5    2.39    0.72
   6 -10  -6   -0.80    0.42
  -6  10   6   -0.12    0.54
   5 -10   6    0.94    0.58
   5 -10   6    1.51    0.53
  -5  10  -6    0.60    0.61
   5 -10   5    2.48    0.57
   5 -10   5    3.22    0.63
  -5  10  -5    2.98    0.71
   5 -10   4    0.86    0.32
   5 -10   4    0.84    0.42
   5 -10   4    0.96    0.44
  -5  10  -4    0.58    0.51
   5 -10   3    0.66    0.29
   5 -10   3    0.01    0.35
   5 -10   3    0.01    0.34
  -5  10  -3   -0.24    0.35
   5 -10   2    3.35    0.55
   5 -10   2    4.92    0.55
  -5  10  -2    3.86    0.57
  -5  10  -2    3.85    0.50
   5 -10   1    3.15    0.50
   5 -10   1    5.07    0.56
  -5  10  -1    4.20    0.50
  -5  10  -1    3.33    0.46
   5 -10   0    3.46    0.50
   5 -10   0    2.88    0.51
  -5  10   0    3.47    0.49
  -5  10   0    3.02    0.39
   5 -10  -1    2.81    0.49
   5 -10  -1    3.75    0.55
  -5  10   1    3.67    0.53
  -5  10   1    3.94    0.34
   5 -10  -2    3.19    0.53
   5 -10  -2    3.70    0.56
  -5  10   2    3.95    0.31
  -5  10   2    3.79    0.32
  -5  10   2    4.53    0.62
   5 -10  -3    0.17    0.20
   5 -10  -3    0.51    0.35
   5 -10  -3   -0.18    0.34
  -5  10   3   -0.14    0.41
   5 -10  -4    0.01    0.39
   5 -10  -4    0.68    0.42
  -5  10   4    0.44    0.55
   5 -10  -5    2.17    0.59
  -5  10   5    2.57    0.71
   5 -10  -6    0.64    0.51
  -5  10   6    0.16    0.59
   4 -10   6    0.29    0.54
  -4  10  -6   -0.28    0.54
   4 -10   5    0.18    0.45
   4 -10   5    0.64    0.42
  -4  10  -5   -0.17    0.47
   4 -10   4    1.93    0.48
   4 -10   4    2.64    0.39
   4 -10   4    1.61    0.49
  -4  10  -4    2.43    0.63
   4 -10   3    0.28    0.25
   4 -10   3    0.15    0.36
   4 -10   3    0.48    0.38
  -4  10  -3    0.26    0.40
   4 -10   2    3.05    0.51
   4 -10   2    2.41    0.43
   4 -10   2    2.90    0.41
  -4  10  -2    1.98    0.45
   4 -10   1    5.46    0.54
   4 -10   1    6.24    0.63
  -4  10  -1    5.59    0.54
  -4  10  -1    4.76    0.53
   4 -10   0    0.52    0.36
   4 -10   0    0.85    0.34
  -4  10   0    0.85    0.35
  -4  10   0    0.34    0.24
   4 -10  -1    5.60    0.60
   4 -10  -1    7.04    0.65
  -4  10   1    5.74    0.62
  -4  10   1    6.34    0.32
  -4  10   1    5.46    0.33
   4 -10  -2    3.56    0.51
   4 -10  -2    1.85    0.44
  -4  10   2    3.28    0.54
   4 -10  -3    0.15    0.36
   4 -10  -3    0.44    0.19
  -4  10   3    0.16    0.41
   4 -10  -4    2.29    0.53
   4 -10  -4    1.78    0.32
  -4  10   4    1.59    0.54
   4 -10  -5    0.39    0.45
  -4  10   5    0.22    0.41
   4 -10  -6    0.28    0.46
  -4  10   6    0.64    0.55
   3 -10   6    0.47    0.53
  -3  10  -6    1.27    0.63
   3 -10   5    6.05    0.65
   3 -10   5    5.10    0.78
  -3  10  -5    4.59    0.81
   3 -10   4   -0.23    0.37
   3 -10   4   -0.11    0.33
   3 -10   4    0.21    0.19
  -3  10  -4    0.71    0.47
   3 -10   3    6.75    0.70
   3 -10   3    6.19    0.45
   3 -10   3    6.32    0.61
  -3  10  -3    6.07    0.72
   3 -10   2    5.08    0.60
   3 -10   2    6.73    0.50
   3 -10   2    6.24    0.59
  -3  10  -2    6.22    0.64
   3 -10   1    2.92    0.40
   3 -10   1    1.47    0.38
  -3  10  -1    1.79    0.36
  -3  10  -1    2.09    0.38
   3 -10   0   33.76    1.21
   3 -10   0   35.78    1.26
  -3  10   0   34.40    1.05
  -3  10   0   34.50    1.26
   3 -10  -1    1.69    0.39
   3 -10  -1    1.23    0.40
  -3  10   1    2.89    0.46
   3 -10  -2    6.19    0.62
  -3  10   2    7.14    0.71
   3 -10  -3    5.33    0.64
   3 -10  -3    5.65    0.38
  -3  10   3    5.38    0.72
   3 -10  -4    0.09    0.24
   3 -10  -4   -0.03    0.34
  -3  10   4    0.19    0.41
   3 -10  -5    6.15    0.80
  -3  10   5    5.09    0.80
   3 -10  -6    0.28    0.43
  -3  10   6    0.89    0.55
   2 -10   6    0.21    0.52
  -2  10  -6    0.41    0.50
   2 -10   5    3.21    0.51
   2 -10   5    4.19    0.72
  -2  10  -5    1.92    0.63
   2 -10   4    1.24    0.49
   2 -10   4    0.77    0.34
  -2  10  -4    0.43    0.48
   2 -10   3    6.88    0.70
   2 -10   3    6.37    0.39
   2 -10   3    6.62    0.58
  -2  10  -3    5.99    0.69
   2 -10   2    2.04    0.44
   2 -10   2    2.40    0.42
   2 -10   2    2.53    0.31
  -2  10  -2    2.14    0.43
   2 -10   1   17.68    0.72
   2 -10   1   16.85    0.79
  -2  10  -1   16.35    0.77
  -2  10  -1   17.62    0.80
   2 -10   0    0.07    0.18
   2 -10   0    0.46    0.28
   2 -10   0    0.19    0.27
  -2  10   0    0.44    0.31
  -2  10   0   -0.17    0.18
   2 -10  -1   16.74    0.81
  -2  10   1   17.16    0.86
   2 -10  -2    2.83    0.47
  -2  10   2    2.62    0.50
   2 -10  -3    6.52    0.70
   2 -10  -3    6.37    0.42
  -2  10   3    4.53    0.66
   2 -10  -4    0.75    0.28
   2 -10  -4    0.66    0.38
  -2  10   4    1.07    0.47
   2 -10  -5    2.93    0.49
   2 -10  -5    3.08    0.58
  -2  10   5    2.93    0.68
   2 -10  -6    0.08    0.43
  -2  10   6   -0.32    0.45
   1 -10   6   -0.40    0.52
  -1  10  -6    0.42    0.50
   1 -10   5    3.52    0.70
  -1  10  -5    3.41    0.66
   1 -10   4    0.64    0.30
   1 -10   4    0.89    0.46
  -1  10  -4   -0.02    0.36
   1 -10   3    2.33    0.49
   1 -10   3    2.80    0.39
  -1  10  -3    3.22    0.57
   1 -10   2    2.37    0.45
   1 -10   2    2.81    0.27
   1 -10   2    2.85    0.39
  -1  10  -2    2.54    0.26
  -1  10  -2    2.80    0.47
   1 -10   1    5.56    0.40
   1 -10   1    5.85    0.49
  -1  10  -1    6.30    0.58
  -1  10  -1    5.29    0.47
   1 -10   0    4.84    0.37
   1 -10   0    5.56    0.47
  -1  10   0    4.47    0.33
  -1  10   0    4.70    0.50
   1 -10  -1    4.89    0.52
  -1  10   1    5.76    0.58
   1 -10  -2    2.50    0.44
   1 -10  -2    2.20    0.21
  -1  10   2    3.07    0.25
  -1  10   2    2.18    0.43
   1 -10  -3    2.71    0.50
   1 -10  -3    2.89    0.33
  -1  10   3    1.83    0.47
   1 -10  -4    0.92    0.33
   1 -10  -4    0.68    0.38
  -1  10   4    1.06    0.48
   1 -10  -5    4.60    0.57
   1 -10  -5    3.48    0.63
  -1  10   5    4.04    0.73
   1 -10  -6    0.59    0.42
  -1  10   6   -0.04    0.50
   0 -10   6   -0.47    0.44
   0  10  -6    0.27    0.50
   0 -10   5    0.53    0.45
   0  10  -5    0.39    0.45
   0 -10   4    2.88    0.55
   0 -10   4    2.79    0.36
   0  10  -4    2.77    0.58
   0 -10   3    0.25    0.36
   0 -10   3    0.63    0.26
   0  10  -3    0.67    0.36
   0 -10   2   16.23    0.67
   0 -10   2   16.38    0.53
   0 -10   2   16.09    0.89
   0 -10   2   15.53    0.52
   0  10  -2   17.74    0.90
   0 -10   1    0.03    0.24
   0 -10   1    0.05    0.19
   0  10  -1    0.68    0.32
   0  10  -1   -0.15    0.24
   0 -10   0   19.16    0.77
   0  10   0   18.62    0.84
   0  10   0   18.54    0.71
   0 -10  -1   -0.05    0.14
   0 -10  -1    0.22    0.27
   0 -10  -1    0.24    0.17
   0  10   1    0.08    0.31
   0 -10  -2   16.39    0.86
   0 -10  -2   17.61    0.64
   0  10   2   17.60    0.89
   0 -10  -3    0.52    0.33
   0 -10  -3    0.60    0.26
   0  10   3    0.57    0.38
   0 -10  -4    3.60    0.58
   0 -10  -4    3.26    0.44
   0  10   4    4.17    0.66
   0 -10  -5    0.02    0.35
   0 -10  -5    0.32    0.35
   0  10   5    0.28    0.46
   0 -10  -6    0.21    0.42
   0  10   6    0.23    0.50
  -1 -10   6    0.08    0.50
   1  10  -6    0.91    0.54
  -1 -10   5    4.12    0.73
   1  10  -5    2.98    0.66
  -1 -10   4    0.90    0.44
  -1 -10   4    0.69    0.22
   1  10  -4    1.03    0.47
  -1 -10   3    2.41    0.50
  -1 -10   3    2.18    0.28
   1  10  -3    2.16    0.45
  -1 -10   2    2.42    0.30
  -1 -10   2    2.29    0.19
  -1 -10   2    2.16    0.46
  -1 -10   2    2.77    0.20
   1  10  -2    2.45    0.44
  -1 -10   1    5.27    0.36
   1  10  -1    5.55    0.54
   1  10  -1    4.61    0.47
  -1 -10   0    4.70    0.43
   1  10   0    4.12    0.47
   1  10   0    5.42    0.45
  -1 -10  -1    5.18    0.42
  -1 -10  -1    5.77    0.53
   1  10   1    5.84    0.54
  -1 -10  -2    2.48    0.33
  -1 -10  -2    1.93    0.41
   1  10   2    2.64    0.44
  -1 -10  -3    2.71    0.48
  -1 -10  -3    2.23    0.37
   1  10   3    2.49    0.48
  -1 -10  -4    0.92    0.44
  -1 -10  -4    1.06    0.36
   1  10   4    0.62    0.44
  -1 -10  -5    3.45    0.63
  -1 -10  -5    3.46    0.57
   1  10   5    4.37    0.70
  -1 -10  -6    0.24    0.44
  -1 -10  -6    0.26    0.41
   1  10   6    0.07    0.50
  -2 -10   6    0.13    0.52
   2  10  -6    0.32    0.46
  -2 -10   5    3.12    0.64
   2  10  -5    2.60    0.60
  -2 -10   4    0.50    0.46
   2  10  -4    0.66    0.41
  -2 -10   3    6.18    0.72
  -2 -10   3    7.18    0.33
   2  10  -3    4.49    0.59
  -2 -10   2    2.19    0.26
  -2 -10   2    2.05    0.44
  -2 -10   2    2.17    0.21
   2  10  -2    3.09    0.47
  -2 -10   1   17.59    0.85
   2  10  -1   17.28    0.71
   2  10  -1   18.62    0.88
   2  10   0    0.10    0.24
   2  10   0    0.05    0.24
   2  10   0   -0.64    0.22
  -2 -10  -1   16.92    0.73
   2  10   1   18.11    0.80
   2  10   1   16.20    0.83
  -2 -10  -2    2.60    0.37
   2  10   2    2.58    0.44
   2  10   2    2.81    0.46
   2  10   2    1.97    0.41
  -2 -10  -3    6.57    0.57
   2  10   3    6.85    0.70
   2  10   3    5.56    0.63
   2  10   3    6.49    0.65
  -2 -10  -4    1.47    0.46
  -2 -10  -4    1.09    0.36
   2  10   4    0.94    0.44
   2  10   4    1.47    0.48
  -2 -10  -5    3.42    0.62
  -2 -10  -5    4.22    0.62
   2  10   5    2.53    0.64
   2  10   5    3.39    0.64
  -2 -10  -6    1.36    0.51
  -2 -10  -6   -0.19    0.36
   2  10   6   -0.02    0.48
  -3 -10   6    0.79    0.61
   3  10  -6    0.21    0.47
  -3 -10   5    4.86    0.79
   3  10  -5    5.38    0.78
  -3 -10   4    0.69    0.46
   3  10  -4    0.41    0.37
  -3 -10   3    6.26    0.71
   3  10  -3    6.59    0.73
  -3 -10   2    5.54    0.64
  -3 -10   2    5.80    0.34
   3  10  -2    5.92    0.41
   3  10  -2    5.87    0.61
  -3 -10   1    2.16    0.41
   3  10  -1    1.55    0.40
   3  10  -1    2.07    0.31
   3  10   0   33.62    1.15
   3  10   0   33.55    1.18
   3  10   0   35.43    1.26
   3  10   0   33.94    1.20
  -3 -10  -1    2.14    0.36
   3  10   1    1.70    0.34
   3  10   1    1.69    0.41
   3  10   1    1.76    0.39
  -3 -10  -2    6.87    0.59
   3  10   2    6.33    0.63
   3  10   2    5.83    0.54
   3  10   2    5.95    0.61
  -3 -10  -3    5.85    0.60
   3  10   3    6.24    0.70
   3  10   3    5.80    0.60
   3  10   3    5.61    0.68
  -3 -10  -4    0.08    0.32
   3  10   4   -0.28    0.34
   3  10   4    0.42    0.39
   3  10   4    0.25    0.37
  -3 -10  -5    4.72    0.74
  -3 -10  -5    4.03    0.65
   3  10   5    4.93    0.76
   3  10   5    4.40    0.73
  -3 -10  -6    0.51    0.47
  -3 -10  -6    1.55    0.52
   3  10   6    0.73    0.55
   3  10   6    0.51    0.51
  -4 -10   6    0.67    0.64
   4  10  -6    0.15    0.44
  -4 -10   5    1.23    0.60
   4  10  -5    0.29    0.42
  -4 -10   4    1.62    0.56
   4  10  -4    1.35    0.48
  -4 -10   3    0.33    0.39
   4  10  -3    0.40    0.18
   4  10  -3    0.53    0.35
  -4 -10   2    2.81    0.52
   4  10  -2    1.92    0.31
   4  10  -2    1.85    0.43
  -4 -10   1    5.83    0.58
   4  10  -1    4.96    0.57
   4  10  -1    4.96    0.47
   4  10   0    0.39    0.30
   4  10   0    0.10    0.26
   4  10   0    0.31    0.33
   4  10   0    0.60    0.29
  -4 -10  -1    6.16    0.58
   4  10   1    6.29    0.49
   4  10   1    5.40    0.58
   4  10   1    5.70    0.60
  -4 -10  -2    3.18    0.47
   4  10   2    3.05    0.52
   4  10   2    2.84    0.50
   4  10   2    2.53    0.38
  -4 -10  -3    0.81    0.37
   4  10   3    0.41    0.35
   4  10   3    0.17    0.31
   4  10   3    0.72    0.37
  -4 -10  -4    1.00    0.44
   4  10   4    2.21    0.55
   4  10   4    2.21    0.54
   4  10   4    1.88    0.48
  -4 -10  -5    0.40    0.42
   4  10   5    0.35    0.44
   4  10   5    1.00    0.44
   4  10   5    0.51    0.43
  -4 -10  -6    0.78    0.54
  -4 -10  -6    0.29    0.43
   4  10   6    1.33    0.58
   4  10   6    0.53    0.51
  -5 -10   6    1.96    0.76
   5  10  -6    1.22    0.55
  -5 -10   5    3.81    0.79
   5  10  -5    2.67    0.61
  -5 -10   4    0.61    0.49
   5  10  -4    0.26    0.37
  -5 -10   3    0.08    0.39
   5  10  -3    0.24    0.20
   5  10  -3    0.65    0.39
  -5 -10   2    3.97    0.57
   5  10  -2    3.11    0.54
   5  10  -2    2.91    0.39
  -5 -10   1    4.50    0.52
   5  10  -1    3.24    0.39
   5  10  -1    3.67    0.44
   5  10  -1    4.39    0.57
  -5 -10   0    3.42    0.43
   5  10   0    3.17    0.50
   5  10   0    3.50    0.49
   5  10   0    2.94    0.45
  -5 -10  -1    3.49    0.52
   5  10   1    3.46    0.52
   5  10   1    4.33    0.40
   5  10   1    3.38    0.50
  -5 -10  -2    4.82    0.62
   5  10   2    3.47    0.40
   5  10   2    4.51    0.62
   5  10   2    4.20    0.60
  -5 -10  -3    0.93    0.40
   5  10   3    0.30    0.29
   5  10   3   -0.13    0.35
   5  10   3    0.46    0.37
  -5 -10  -4    0.67    0.45
   5  10   4    1.39    0.50
   5  10   4    0.21    0.37
   5  10   4    0.42    0.36
  -5 -10  -5    1.83    0.58
   5  10   5    2.10    0.62
   5  10   5    3.49    0.65
   5  10   5    3.22    0.60
  -5 -10  -6    0.87    0.55
   5  10   6    0.73    0.51
   5  10   6    0.87    0.57
  -6 -10   6    0.27    0.64
   6  10  -6   -0.21    0.44
  -6 -10   5    1.80    0.72
   6  10  -5    1.68    0.56
  -6 -10   4   -0.34    0.48
   6  10  -4    0.59    0.43
  -6 -10   3    2.24    0.56
   6  10  -3    4.21    0.46
   6  10  -3    3.61    0.60
  -6 -10   2    0.39    0.37
   6  10  -2    0.22    0.23
   6  10  -2    0.22    0.36
   6  10  -2    0.47    0.29
  -6 -10   1    4.34    0.54
   6  10  -1    4.77    0.66
   6  10  -1    4.33    0.46
   6  10  -1    4.52    0.53
  -6 -10   0    0.14    0.34
  -6 -10   0    0.02    0.27
   6  10   0   -0.35    0.27
   6  10   0    0.18    0.30
  -6 -10  -1    5.07    0.62
   6  10   1    4.52    0.61
   6  10   1    4.83    0.41
   6  10   1    5.03    0.62
  -6 -10  -2    0.67    0.38
   6  10   2    0.58    0.37
   6  10   2    0.72    0.37
   6  10   2    0.26    0.23
  -6 -10  -3    4.26    0.65
   6  10   3    4.72    0.70
   6  10   3    4.46    0.46
   6  10   3    3.60    0.61
  -6 -10  -4   -0.74    0.39
   6  10   4    0.29    0.40
   6  10   4   -0.12    0.39
  -6 -10  -5    2.23    0.62
   6  10   5    2.58    0.63
   6  10   5    1.56    0.55
  -6 -10  -6    0.47    0.51
   6  10   6   -0.18    0.44
   6  10   6   -0.46    0.45
  -7 -10   5   -0.66    0.53
   7  10  -5    0.78    0.47
  -7 -10   4    3.00    0.76
   7  10  -4    1.39    0.52
  -7 -10   3    0.70    0.50
   7  10  -3    0.05    0.39
   7  10  -3    0.17    0.27
  -7 -10   2    3.07    0.55
   7  10  -2    1.72    0.32
   7  10  -2    2.73    0.46
   7  10  -2    1.24    0.48
  -7 -10   1    2.19    0.43
   7  10  -1    1.81    0.41
   7  10  -1    2.12    0.52
   7  10  -1    2.36    0.42
  -7 -10   0    6.08    0.71
  -7 -10   0    7.07    0.56
   7  10   0    6.42    0.67
   7  10   0    5.98    0.69
  -7 -10  -1    2.15    0.32
  -7 -10  -1    2.60    0.53
   7  10   1    2.57    0.52
   7  10   1    0.99    0.41
  -7 -10  -2    2.00    0.50
   7  10   2    2.02    0.50
   7  10   2    1.31    0.50
  -7 -10  -3    1.51    0.51
   7  10   3    0.07    0.39
   7  10   3    1.79    0.52
  -7 -10  -4    3.65    0.69
   7  10   4    2.59    0.62
   7  10   4    1.65    0.62
  -7 -10  -5   -0.28    0.47
   7  10   5    0.20    0.51
   7  10   5   -0.27    0.37
  -8 -10   5   -0.42    0.56
   8  10  -5    0.52    0.46
  -8 -10   4    0.44    0.63
   8  10  -4    0.35    0.47
  -8 -10   3    0.63    0.57
   8  10  -3    0.32    0.34
   8  10  -3    0.12    0.40
  -8 -10   2    1.67    0.50
   8  10  -2    2.17    0.47
   8  10  -2    1.26    0.35
   8  10  -2    1.71    0.53
  -8 -10   1    0.51    0.37
   8  10  -1    0.59    0.37
   8  10  -1    0.87    0.40
   8  10  -1    1.06    0.46
  -8 -10   0    0.54    0.30
  -8 -10   0    0.76    0.43
   8  10   0   -0.19    0.34
   8  10   0    0.13    0.36
  -8 -10  -1    0.52    0.42
   8  10   1    1.12    0.45
   8  10   1    1.01    0.45
  -8 -10  -2    1.38    0.54
   8  10   2    2.43    0.57
   8  10   2    2.14    0.56
  -8 -10  -3   -0.12    0.43
   8  10   3    0.20    0.41
   8  10   3    0.66    0.47
  -8 -10  -4    1.12    0.58
   8  10   4    1.20    0.53
   8  10   4    0.51    0.52
  -8 -10  -5    1.04    0.60
   8  10   5    0.84    0.52
   8  10   5    0.39    0.44
  -9 -10   5    0.78    0.68
   9  10  -5   -0.31    0.44
  -9 -10   4    1.12    0.65
   9  10  -4    0.69    0.48
  -9 -10   3    2.15    0.64
   9  10  -3    2.75    0.53
   9  10  -3    1.79    0.58
  -9 -10   2    0.39    0.49
   9  10  -2   -0.14    0.33
   9  10  -2    0.63    0.45
  -9 -10   1   11.29    0.74
   9  10  -1   11.04    1.00
   9  10  -1    9.17    0.95
   9  10  -1   11.29    0.80
  -9 -10   0    0.14    0.43
   9  10   0    1.15    0.48
   9  10   0    1.18    0.46
  -9 -10  -1    8.83    0.95
   9  10   1   12.61    0.92
   9  10   1   12.11    0.95
  -9 -10  -2    0.41    0.47
   9  10   2    0.19    0.45
   9  10   2    0.50    0.41
  -9 -10  -3    1.46    0.60
   9  10   3    2.76    0.66
   9  10   3    3.34    0.69
  -9 -10  -4   -0.51    0.49
   9  10   4    1.20    0.56
   9  10   4    1.15    0.59
  -9 -10  -5    0.30    0.60
   9  10   5   -1.02    0.35
   9  10   5    0.62    0.59
 -10 -10   4    2.60    0.75
  10  10  -4    0.07    0.46
 -10 -10   3    0.67    0.58
  10  10  -3    0.61    0.50
  10  10  -3    0.57    0.41
  10  10  -2    0.38    0.45
  10  10  -2    1.12    0.47
 -10 -10   1    0.66    0.52
  10  10  -1    0.26    0.45
  10  10  -1    0.18    0.43
 -10 -10   0    0.84    0.54
  10  10   0    1.29    0.51
  10  10   0    0.71    0.46
 -10 -10  -1    0.55    0.50
  10  10   1    0.89    0.51
  10  10   1    0.39    0.45
 -10 -10  -2   -0.24    0.51
  10  10   2    1.87    0.60
  10  10   2    1.52    0.54
 -10 -10  -3    0.52    0.52
  10  10   3    0.25    0.48
  10  10   3    0.70    0.50
 -10 -10  -4    1.04    0.65
  10  10   4   -0.08    0.50
  10  10   4    0.88    0.60
  11  10  -3   -0.47    0.43
  11  10  -2    1.09    0.53
  11  10  -2    0.28    0.52
 -11 -10   1   -0.03    0.49
  11  10  -1    0.25    0.49
  11  10  -1    0.70    0.43
 -11 -10   0    0.28    0.50
  11  10   0   -0.21    0.40
  11  10   0    0.99    0.49
 -11 -10  -1   -0.01    0.51
  11  10   1    1.10    0.57
  11  10   1   -0.18    0.41
 -11 -10  -2   -0.12    0.54
  11  10   2    0.29    0.52
  11  10   2    0.25    0.44
 -11 -10  -3   -0.11    0.54
  11  10   3    0.39    0.50
  11  10   3    1.10    0.61
  12  10  -3    0.08    0.49
 -12 -10   2    5.98    1.02
  12  10  -2    5.26    0.84
 -12 -10   1    0.18    0.52
  12  10  -1    1.31    0.60
 -12 -10   0    6.53    0.99
  12  10   0    8.60    1.05
  12  10   0    8.19    0.94
 -12 -10  -1    1.24    0.63
  12  10   1    0.19    0.49
  12  10   1   -0.02    0.44
 -12 -10  -2    2.66    0.77
  12  10   2    5.79    0.92
  12  10   2    3.12    0.75
  12  10   3   -0.21    0.51
 -13 -10   1    1.45    0.69
  13  10  -1    0.99    0.64
 -13 -10   0   -0.63    0.51
  13  10   0    0.29    0.56
  13  10   0    0.05    0.54
 -13 -10  -1   -0.01    0.58
  13  10   1    0.85    0.57
  13  10   1    2.57    0.73
  13 -11   0   -0.14    0.48
  13 -11   0    0.03    0.48
  12 -11   2    1.37    0.58
  12 -11   2    1.99    0.64
 -12  11  -2    2.54    0.76
  12 -11   1   -0.11    0.49
  12 -11   1    0.37    0.48
 -12  11  -1    0.24    0.57
  12 -11   0    4.38    0.82
  12 -11   0    5.91    0.90
  12 -11  -1    0.61    0.59
  12 -11  -1    0.31    0.47
  12 -11  -2    1.21    0.54
  12 -11  -2    1.35    0.63
  11 -11   3    3.12    0.67
  11 -11   3    1.66    0.65
 -11  11  -3    3.10    0.80
  11 -11   2    1.38    0.52
  11 -11   2    2.27    0.67
 -11  11  -2    1.92    0.68
  11 -11   1    0.51    0.50
  11 -11   1   -0.04    0.40
 -11  11  -1    0.09    0.51
  11 -11   0    0.87    0.54
  11 -11   0    0.98    0.58
 -11  11   0    0.69    0.54
  11 -11  -1    0.51    0.48
  11 -11  -1    1.61    0.62
 -11  11   1    1.16    0.52
  11 -11  -2    2.39    0.68
  11 -11  -2    1.36    0.54
 -11  11   2    1.43    0.59
  11 -11  -3    2.91    0.70
  11 -11  -3    0.59    0.47
 -11  11   3    3.44    0.78
  10 -11   4    0.79    0.59
  10 -11   4    0.11    0.36
 -10  11  -4    1.23    0.70
  10 -11   3    1.07    0.59
  10 -11   3    1.95    0.54
 -10  11  -3   -0.17    0.51
  10 -11   2    0.85    0.53
  10 -11   2    1.01    0.47
 -10  11  -2    2.14    0.65
  10 -11   1    2.25    0.60
  10 -11   1    2.44    0.62
 -10  11  -1    3.72    0.68
  10 -11   0    4.61    0.79
  10 -11   0    4.43    0.72
 -10  11   0    5.45    0.74
 -10  11   0    6.05    0.70
  10 -11  -1    1.46    0.55
  10 -11  -1    3.51    0.70
 -10  11   1    3.95    0.69
  10 -11  -2    2.52    0.67
  10 -11  -2    0.87    0.49
 -10  11   2    1.91    0.62
  10 -11  -3    1.00    0.56
  10 -11  -3    1.27    0.57
 -10  11   3    0.28    0.60
  10 -11  -4    0.78    0.58
  10 -11  -4   -0.60    0.48
 -10  11   4    1.09    0.63
   9 -11   5    0.58    0.56
   9 -11   4    1.26    0.62
   9 -11   4    2.34    0.54
  -9  11  -4    4.46    0.86
   9 -11   3    1.14    0.46
   9 -11   3    0.58    0.53
  -9  11  -3    0.44    0.55
   9 -11   2    2.75    0.66
   9 -11   2    3.01    0.58
  -9  11  -2    5.53    0.80
  -9  11  -2    2.79    0.52
   9 -11   1    0.45    0.41
   9 -11   1    0.07    0.47
  -9  11  -1    0.07    0.36
  -9  11  -1    1.03    0.50
   9 -11   0    2.13    0.60
   9 -11   0    2.56    0.57
  -9  11   0    2.37    0.52
  -9  11   0    3.16    0.58
   9 -11  -1    0.46    0.42
   9 -11  -1   -0.51    0.43
  -9  11   1    0.49    0.39
  -9  11   1    0.15    0.44
   9 -11  -2    3.66    0.67
   9 -11  -2    3.30    0.68
  -9  11   2    4.76    0.75
   9 -11  -3    1.66    0.56
   9 -11  -3    1.61    0.55
  -9  11   3    1.13    0.61
   9 -11  -4    1.98    0.65
   9 -11  -4    1.18    0.60
  -9  11   4    3.11    0.77
  -9  11   5    1.51    0.76
   8 -11   5   -0.28    0.45
  -8  11  -5    0.14    0.56
   8 -11   4    0.15    0.36
   8 -11   4    0.77    0.53
  -8  11  -4    0.40    0.59
   8 -11   3    0.96    0.50
   8 -11   3    0.78    0.40
   8 -11   3   -0.30    0.33
  -8  11  -3    0.62    0.55
   8 -11   2    2.44    0.61
   8 -11   2    2.59    0.50
  -8  11  -2    2.08    0.57
  -8  11  -2    2.85    0.53
   8 -11   1    2.75    0.57
   8 -11   1    2.31    0.54
  -8  11  -1    2.24    0.48
  -8  11  -1    2.28    0.55
   8 -11   0    1.04    0.44
   8 -11   0    1.78    0.56
  -8  11   0    1.84    0.48
  -8  11   0    1.43    0.43
   8 -11  -1    1.82    0.53
   8 -11  -1    2.79    0.60
  -8  11   1    2.50    0.57
  -8  11   1    3.27    0.49
   8 -11  -2    1.75    0.54
   8 -11  -2    2.00    0.54
  -8  11   2    2.42    0.59
   8 -11  -3    0.91    0.52
   8 -11  -3    0.34    0.48
  -8  11   3    0.36    0.53
   8 -11  -4    0.46    0.52
   8 -11  -4    1.28    0.53
  -8  11   4   -0.14    0.53
   8 -11  -5   -0.06    0.46
  -8  11   5    0.33    0.64
   7 -11   5    0.54    0.48
   7 -11   5    0.94    0.52
  -7  11  -5    0.11    0.57
   7 -11   4    0.78    0.38
   7 -11   4    1.33    0.53
   7 -11   4    0.33    0.43
  -7  11  -4    0.89    0.57
   7 -11   3    0.16    0.35
   7 -11   3    0.30    0.32
   7 -11   3    0.55    0.46
  -7  11  -3    1.03    0.54
   7 -11   2    0.43    0.34
   7 -11   2    0.45    0.44
  -7  11  -2    0.60    0.41
  -7  11  -2    0.63    0.42
   7 -11   1    4.17    0.62
   7 -11   1    4.24    0.60
  -7  11  -1    4.26    0.55
  -7  11  -1    3.92    0.55
   7 -11   0    1.53    0.49
   7 -11   0    1.18    0.41
  -7  11   0    0.96    0.41
  -7  11   0    0.89    0.36
   7 -11  -1    3.71    0.63
   7 -11  -1    4.12    0.64
  -7  11   1    3.89    0.60
  -7  11   1    3.64    0.44
   7 -11  -2    0.08    0.38
   7 -11  -2    1.04    0.46
  -7  11   2    0.51    0.43
  -7  11   2    0.50    0.29
   7 -11  -3    0.43    0.43
   7 -11  -3    0.16    0.39
  -7  11   3   -0.63    0.40
   7 -11  -4    0.01    0.42
   7 -11  -4    0.70    0.50
  -7  11   4    0.38    0.57
   7 -11  -5    1.05    0.51
   7 -11  -5    0.98    0.54
  -7  11   5   -0.15    0.57
   6 -11   6    1.50    0.61
   6 -11   6    0.66    0.50
  -6  11  -6    0.88    0.61
   6 -11   5    1.02    0.50
   6 -11   5    0.84    0.49
  -6  11  -5    1.30    0.60
   6 -11   4    1.33    0.48
   6 -11   4    1.58    0.54
   6 -11   4    1.20    0.39
  -6  11  -4    0.96    0.56
   6 -11   3    2.11    0.43
   6 -11   3    1.89    0.54
   6 -11   3    1.51    0.46
  -6  11  -3    1.32    0.55
   6 -11   2    3.65    0.58
   6 -11   2    4.66    0.59
  -6  11  -2    3.74    0.58
  -6  11  -2    4.75    0.58
   6 -11   1    0.92    0.46
   6 -11   1    1.05    0.39
  -6  11  -1    1.49    0.39
  -6  11  -1    1.70    0.40
   6 -11   0    2.26    0.49
   6 -11   0    2.09    0.47
  -6  11   0    2.22    0.39
  -6  11   0    3.70    0.52
   6 -11  -1    1.53    0.45
   6 -11  -1    1.47    0.46
  -6  11   1    1.73    0.31
  -6  11   1    0.98    0.42
   6 -11  -2    2.89    0.52
   6 -11  -2    3.28    0.58
  -6  11   2    4.20    0.38
  -6  11   2    3.19    0.60
   6 -11  -3    1.54    0.48
   6 -11  -3    1.33    0.48
  -6  11   3    2.27    0.59
   6 -11  -4    0.64    0.43
   6 -11  -4    1.93    0.57
  -6  11   4    0.77    0.58
   6 -11  -5    0.30    0.43
   6 -11  -5    0.02    0.46
  -6  11   5    1.03    0.65
   6 -11  -6    0.27    0.48
  -6  11   6    0.41    0.64
   5 -11   6    0.60    0.55
  -5  11  -6    0.74    0.61
   5 -11   5    0.58    0.46
   5 -11   5    0.50    0.44
  -5  11  -5   -0.50    0.45
   5 -11   4    0.30    0.30
   5 -11   4    0.32    0.42
   5 -11   4    0.59    0.44
  -5  11  -4    0.96    0.55
   5 -11   3    0.34    0.36
   5 -11   3    0.39    0.37
   5 -11   3    0.52    0.26
  -5  11  -3   -0.33    0.39
   5 -11   2   -0.42    0.34
   5 -11   2    0.29    0.29
  -5  11  -2    0.19    0.34
  -5  11  -2    0.15    0.34
   5 -11   1    0.33    0.31
   5 -11   1    0.06    0.35
  -5  11  -1   -0.14    0.28
  -5  11  -1    0.24    0.32
   5 -11   0    0.01    0.35
   5 -11   0   -0.14    0.31
  -5  11   0    0.07    0.32
  -5  11   0    0.55    0.26
   5 -11  -1    0.62    0.34
   5 -11  -1    0.67    0.35
  -5  11   1    0.47    0.20
  -5  11   1    0.49    0.18
  -5  11   1    0.30    0.35
   5 -11  -2   -0.01    0.32
   5 -11  -2   -0.15    0.33
  -5  11   2   -0.18    0.35
   5 -11  -3    0.00    0.35
   5 -11  -3    0.12    0.37
  -5  11   3   -0.31    0.38
   5 -11  -4    0.93    0.45
   5 -11  -4    0.02    0.39
  -5  11   4    0.47    0.54
   5 -11  -5   -0.28    0.43
  -5  11   5    1.30    0.64
   5 -11  -6    0.24    0.49
  -5  11   6    1.53    0.69
   4 -11   6    1.91    0.61
  -4  11  -6    3.04    0.80
   4 -11   5    1.91    0.57
   4 -11   5    2.18    0.52
  -4  11  -5    1.59    0.64
   4 -11   4    1.10    0.47
   4 -11   4    2.31    0.49
   4 -11   4    1.48    0.34
  -4  11  -4    1.12    0.53
   4 -11   3   -0.12    0.23
   4 -11   3    0.16    0.38
   4 -11   3    0.07    0.37
  -4  11  -3   -0.31    0.36
   4 -11   2    5.07    0.50
   4 -11   2    5.33    0.60
  -4  11  -2    4.78    0.57
  -4  11  -2    3.97    0.55
   4 -11   1    0.77    0.37
   4 -11   1    0.45    0.31
  -4  11  -1    0.36    0.29
  -4  11  -1    0.40    0.33
   4 -11   0    6.42    0.62
   4 -11   0    6.13    0.64
  -4  11   0    6.97    0.46
  -4  11   0    6.40    0.63
   4 -11  -1    0.59    0.36
   4 -11  -1    0.44    0.32
  -4  11   1    0.59    0.34
   4 -11  -2    4.54    0.59
   4 -11  -2    5.03    0.60
  -4  11   2    5.30    0.67
   4 -11  -3   -0.09    0.14
   4 -11  -3   -0.15    0.35
  -4  11   3   -0.48    0.32
   4 -11  -4    1.66    0.50
  -4  11   4    2.14    0.62
   4 -11  -5    2.03    0.58
  -4  11   5    1.62    0.56
   4 -11  -6    3.14    0.69
  -4  11   6    2.94    0.76
   3 -11   6    0.04    0.51
  -3  11  -6    0.75    0.59
   3 -11   5    1.35    0.56
   3 -11   5    1.94    0.45
  -3  11  -5    0.21    0.50
   3 -11   4    0.22    0.42
   3 -11   4    0.78    0.39
  -3  11  -4    0.86    0.51
   3 -11   3    1.67    0.42
   3 -11   3    2.08    0.31
   3 -11   3    2.00    0.49
  -3  11  -3    1.91    0.49
   3 -11   2    3.76    0.52
   3 -11   2    2.67    0.46
   3 -11   2    4.00    0.44
  -3  11  -2    2.86    0.48
   3 -11   1    7.74    0.58
   3 -11   1    7.28    0.62
  -3  11  -1    8.00    0.57
  -3  11  -1    7.16    0.63
   3 -11   0    1.22    0.35
   3 -11   0    1.87    0.43
  -3  11   0    1.32    0.38
  -3  11   0    1.16    0.25
   3 -11  -1    7.76    0.68
   3 -11  -1    8.96    0.68
  -3  11   1    8.39    0.74
   3 -11  -2    2.31    0.46
  -3  11   2    2.65    0.49
   3 -11  -3    2.10    0.47
   3 -11  -3    2.31    0.24
  -3  11   3    1.95    0.51
   3 -11  -4    1.49    0.47
  -3  11   4    1.26    0.54
   3 -11  -5    1.92    0.54
  -3  11   5    0.08    0.47
   3 -11  -6    0.45    0.46
  -3  11   6    0.54    0.50
   2 -11   6    0.20    0.52
  -2  11  -6    0.48    0.53
   2 -11   5   -0.02    0.30
   2 -11   5   -0.65    0.42
  -2  11  -5    0.18    0.45
   2 -11   4   -0.06    0.28
   2 -11   4    0.02    0.41
  -2  11  -4    0.35    0.44
   2 -11   3   10.32    0.65
   2 -11   3   10.43    0.48
   2 -11   3    9.91    0.77
  -2  11  -3   10.13    0.82
   2 -11   2    0.42    0.21
   2 -11   2    0.53    0.31
   2 -11   2   -0.17    0.33
  -2  11  -2    0.45    0.35
   2 -11   1    8.22    0.52
   2 -11   1    7.82    0.57
  -2  11  -1    7.59    0.55
  -2  11  -1    6.01    0.57
   2 -11   0    0.24    0.19
   2 -11   0    0.39    0.29
   2 -11   0    0.88    0.34
  -2  11   0    0.48    0.33
  -2  11   0    0.48    0.20
   2 -11  -1    8.11    0.59
  -2  11   1    7.23    0.65
   2 -11  -2   -0.09    0.27
  -2  11   2    0.41    0.37
   2 -11  -3   11.16    0.80
   2 -11  -3   10.57    0.50
  -2  11   3   12.02    0.87
   2 -11  -4    0.45    0.26
   2 -11  -4   -0.12    0.33
  -2  11   4    0.69    0.47
   2 -11  -5   -0.30    0.34
  -2  11   5    0.55    0.48
   2 -11  -6    0.24    0.41
  -2  11   6    1.50    0.60
   1 -11   6    0.43    0.56
  -1  11  -6    1.57    0.63
   1 -11   5    0.95    0.53
  -1  11  -5    0.20    0.45
   1 -11   4    1.81    0.54
   1 -11   4    2.22    0.39
  -1  11  -4    1.28    0.51
   1 -11   3    2.46    0.50
   1 -11   3    3.52    0.43
  -1  11  -3    3.07    0.55
   1 -11   2    2.38    0.38
   1 -11   2    2.60    0.49
   1 -11   2    3.59    0.32
  -1  11  -2    3.33    0.51
   1 -11   1    2.82    0.39
   1 -11   1    3.29    0.36
  -1  11  -1    2.43    0.42
  -1  11  -1    2.91    0.39
   1 -11   0    0.74    0.28
  -1  11   0    0.71    0.30
  -1  11   0    0.53    0.21
   1 -11  -1    3.17    0.44
  -1  11   1    3.24    0.49
   1 -11  -2    2.65    0.45
  -1  11   2    2.94    0.51
   1 -11  -3    3.49    0.54
   1 -11  -3    3.61    0.34
  -1  11   3    3.05    0.56
   1 -11  -4    1.44    0.46
   1 -11  -4    1.53    0.35
  -1  11   4    1.44    0.52
   1 -11  -5    1.16    0.40
   1 -11  -5    0.73    0.45
  -1  11   5    1.14    0.60
   1 -11  -6    0.85    0.47
  -1  11   6    1.01    0.60
   0 -11   6    0.56    0.58
   0  11  -6   -0.15    0.43
   0 -11   5   -0.16    0.45
   0  11  -5    1.03    0.46
   0 -11   4    0.58    0.25
   0 -11   4    0.18    0.34
   0  11  -4   -0.01    0.36
   0 -11   3   13.77    0.93
   0 -11   3   13.33    0.62
   0  11  -3   11.69    0.90
   0 -11   2    0.13    0.15
   0 -11   2    0.44    0.32
   0 -11   2    0.15    0.13
   0 -11   2    0.52    0.25
   0  11  -2   -0.17    0.29
   0 -11   1   18.88    0.71
   0 -11   1   19.83    0.78
   0  11  -1   19.91    0.92
   0  11  -1   19.96    0.85
   0 -11   0    0.09    0.23
   0  11   0    0.04    0.28
   0  11   0    0.31    0.21
   0 -11  -1   19.79    0.91
   0 -11  -1   21.05    0.69
   0 -11  -1   20.02    0.68
   0  11   1   20.20    0.94
   0 -11  -2    0.68    0.32
   0  11   2    0.53    0.35
   0 -11  -3   13.51    0.65
   0 -11  -3   13.39    0.88
   0  11   3   14.21    0.88
   0 -11  -4   -0.31    0.33
   0 -11  -4    0.40    0.28
   0  11   4    0.77    0.47
   0 -11  -5    0.53    0.45
   0 -11  -5    0.67    0.38
   0  11   5    1.05    0.54
   0 -11  -6    0.16    0.42
   0  11   6    0.12    0.45
  -1 -11   6    1.37    0.58
   1  11  -6    0.88    0.55
  -1 -11   5    1.03    0.53
   1  11  -5    0.98    0.52
  -1 -11   4    1.27    0.25
  -1 -11   4    1.41    0.50
   1  11  -4    1.75    0.52
  -1 -11   3    2.76    0.50
  -1 -11   3    2.84    0.32
   1  11  -3    3.03    0.51
  -1 -11   2    3.19    0.25
  -1 -11   2    2.66    0.32
  -1 -11   2    2.15    0.47
  -1 -11   2    2.68    0.22
   1  11  -2    2.29    0.43
  -1 -11   1    2.55    0.30
   1  11  -1    2.40    0.40
   1  11  -1    2.58    0.40
  -1 -11   0    0.67    0.26
   1  11   0    0.33    0.30
   1  11   0    0.72    0.27
  -1 -11  -1    2.95    0.43
  -1 -11  -1    4.16    0.37
   1  11   1    2.22    0.41
  -1 -11  -2    3.16    0.48
  -1 -11  -2    3.10    0.34
   1  11   2    2.89    0.48
  -1 -11  -3    2.98    0.39
  -1 -11  -3    3.47    0.55
   1  11   3    3.30    0.54
  -1 -11  -4    1.42    0.39
  -1 -11  -4    2.15    0.50
   1  11   4    1.86    0.52
  -1 -11  -5    1.64    0.51
  -1 -11  -5    1.09    0.42
   1  11   5    2.18    0.61
  -1 -11  -6    1.11    0.51
   1  11   6    0.54    0.57
  -2 -11   6   -0.20    0.50
   2  11  -6   -0.45    0.42
  -2 -11   5    0.39    0.46
   2  11  -5    0.41    0.43
  -2 -11   4    0.46    0.46
   2  11  -4   -0.05    0.35
  -2 -11   3    9.22    0.41
  -2 -11   3    9.90    0.77
   2  11  -3    9.42    0.84
  -2 -11   2    0.47    0.20
  -2 -11   2    0.60    0.39
  -2 -11   2    0.37    0.16
  -2 -11   2    0.13    0.13
   2  11  -2    0.24    0.31
  -2 -11   1    8.78    0.66
   2  11  -1    7.39    0.49
   2  11  -1    8.21    0.65
   2  11   0    0.48    0.27
   2  11   0    0.30    0.29
   2  11   0    0.69    0.27
  -2 -11  -1    8.65    0.55
   2  11   1    5.76    0.58
   2  11   1    8.96    0.63
  -2 -11  -2    0.30    0.25
   2  11   2    0.06    0.30
   2  11   2    0.65    0.31
  -2 -11  -3   10.34    0.65
  -2 -11  -3   10.68    0.80
   2  11   3   11.70    0.83
   2  11   3   10.53    0.79
   2  11   3   10.03    0.72
  -2 -11  -4    0.15    0.32
  -2 -11  -4    0.12    0.36
   2  11   4    0.48    0.43
   2  11   4    0.85    0.44
  -2 -11  -5   -0.16    0.37
  -2 -11  -5    0.60    0.42
   2  11   5    0.87    0.51
  -2 -11  -6    0.71    0.45
  -2 -11  -6    1.31    0.51
   2  11   6    0.65    0.55
  -3 -11   6    0.41    0.60
   3  11  -6   -0.07    0.43
  -3 -11   5    2.04    0.64
   3  11  -5    1.45    0.54
  -3 -11   4    0.16    0.47
   3  11  -4    0.58    0.41
  -3 -11   3    1.44    0.50
   3  11  -3    1.58    0.45
  -3 -11   2    3.38    0.53
   3  11  -2    2.93    0.30
   3  11  -2    3.52    0.52
  -3 -11   1    8.24    0.62
   3  11  -1    6.68    0.63
   3  11  -1    8.81    0.57
   3  11   0    1.64    0.36
   3  11   0    1.22    0.33
   3  11   0    1.20    0.33
  -3 -11  -1    8.85    0.59
   3  11   1    8.73    0.68
   3  11   1    6.94    0.65
   3  11   1    7.93    0.56
  -3 -11  -2    4.18    0.47
   3  11   2    3.20    0.51
   3  11   2    3.60    0.46
   3  11   2    3.69    0.53
  -3 -11  -3    2.45    0.44
   3  11   3    2.05    0.48
   3  11   3    2.32    0.44
   3  11   3    3.09    0.53
  -3 -11  -4    1.48    0.43
   3  11   4    1.52    0.46
   3  11   4    0.60    0.40
   3  11   4    1.16    0.48
  -3 -11  -5    1.19    0.51
  -3 -11  -5    0.93    0.45
   3  11   5    0.92    0.50
   3  11   5    1.07    0.53
  -3 -11  -6    0.56    0.46
  -3 -11  -6   -0.72    0.39
   3  11   6    0.03    0.49
   3  11   6   -0.14    0.48
  -4 -11   6    2.74    0.80
   4  11  -6    1.62    0.59
  -4 -11   5    1.44    0.61
   4  11  -5    1.60    0.54
  -4 -11   4    1.70    0.58
   4  11  -4    1.07    0.48
  -4 -11   3    0.11    0.40
   4  11  -3    0.35    0.16
   4  11  -3    0.00    0.32
  -4 -11   2    4.66    0.60
   4  11  -2    4.83    0.42
   4  11  -2    4.51    0.59
  -4 -11   1    0.09    0.32
   4  11  -1    0.42    0.32
   4  11  -1    0.56    0.26
   4  11   0    6.76    0.59
   4  11   0    6.74    0.65
   4  11   0    7.01    0.58
   4  11   0    6.11    0.59
  -4 -11  -1    0.32    0.29
   4  11   1    0.54    0.31
   4  11   1    0.47    0.27
   4  11   1    0.59    0.35
  -4 -11  -2    5.36    0.59
   4  11   2    4.91    0.62
   4  11   2    4.95    0.62
   4  11   2    4.94    0.49
  -4 -11  -3    0.31    0.34
   4  11   3    0.30    0.39
   4  11   3   -0.07    0.29
   4  11   3    0.15    0.31
  -4 -11  -4    1.12    0.46
   4  11   4    1.61    0.46
   4  11   4    1.92    0.53
   4  11   4    1.32    0.47
  -4 -11  -5    1.93    0.52
   4  11   5    1.52    0.51
   4  11   5    2.69    0.60
   4  11   5    0.94    0.54
  -4 -11  -6    2.88    0.64
  -4 -11  -6    2.59    0.65
   4  11   6    1.92    0.63
   4  11   6    1.27    0.60
  -5 -11   6    0.72    0.70
   5  11  -6    0.06    0.44
  -5 -11   5    0.36    0.61
   5  11  -5    0.25    0.42
  -5 -11   4   -0.11    0.45
   5  11  -4    0.74    0.44
  -5 -11   3    0.06    0.42
   5  11  -3    0.19    0.35
   5  11  -3    0.06    0.20
  -5 -11   2    0.12    0.36
   5  11  -2    0.64    0.39
   5  11  -2    0.37    0.24
  -5 -11   1    0.47    0.34
   5  11  -1    0.27    0.28
   5  11  -1    0.32    0.26
   5  11  -1    0.81    0.37
  -5 -11   0   -0.07    0.28
   5  11   0   -0.31    0.28
   5  11   0    0.13    0.27
   5  11   0   -0.44    0.27
  -5 -11  -1    0.52    0.35
   5  11   1    0.71    0.37
   5  11   1    0.52    0.25
   5  11   1    0.31    0.32
  -5 -11  -2    0.31    0.35
   5  11   2    0.13    0.25
   5  11   2   -0.35    0.27
   5  11   2    0.59    0.35
  -5 -11  -3    0.15    0.35
   5  11   3    0.28    0.36
   5  11   3    0.07    0.29
   5  11   3    0.52    0.37
  -5 -11  -4    0.32    0.43
   5  11   4    0.59    0.42
   5  11   4    0.49    0.46
   5  11   4    0.70    0.38
  -5 -11  -5    0.52    0.47
   5  11   5    0.87    0.52
   5  11   5   -0.42    0.34
   5  11   5   -0.07    0.41
  -5 -11  -6    1.40    0.56
   5  11   6    0.37    0.50
   5  11   6    0.92    0.56
  -6 -11   6    0.12    0.67
   6  11  -6    0.23    0.46
  -6 -11   5   -0.15    0.55
   6  11  -5    0.39    0.44
  -6 -11   4    2.16    0.62
   6  11  -4    0.84    0.45
  -6 -11   3    2.11    0.56
   6  11  -3    1.49    0.33
   6  11  -3    1.70    0.51
  -6 -11   2    3.89    0.60
   6  11  -2    4.10    0.48
   6  11  -2    3.70    0.59
  -6 -11   1    1.31    0.41
   6  11  -1    2.58    0.54
   6  11  -1    1.27    0.36
   6  11  -1    1.96    0.36
  -6 -11   0    2.85    0.54
  -6 -11   0    2.35    0.40
   6  11   0    2.25    0.46
   6  11   0    2.66    0.47
   6  11   0    2.55    0.52
  -6 -11  -1    0.73    0.40
   6  11   1    1.26    0.40
   6  11   1    1.37    0.31
   6  11   1    1.12    0.44
  -6 -11  -2    4.93    0.66
   6  11   2    4.06    0.42
   6  11   2    4.80    0.64
   6  11   2    4.57    0.66
  -6 -11  -3    1.78    0.52
   6  11   3    1.49    0.53
   6  11   3    0.63    0.43
   6  11   3    1.49    0.36
  -6 -11  -4    0.97    0.50
   6  11   4    0.83    0.51
   6  11   4    1.18    0.49
  -6 -11  -5    0.39    0.47
   6  11   5   -0.23    0.36
   6  11   5    0.34    0.50
  -6 -11  -6    0.88    0.53
   6  11   6    1.40    0.62
   6  11   6    0.34    0.49
  -7 -11   5    0.10    0.63
   7  11  -5    0.89    0.51
  -7 -11   4    0.93    0.63
   7  11  -4    0.94    0.48
  -7 -11   3    0.39    0.51
   7  11  -3    0.29    0.29
   7  11  -3    0.26    0.41
  -7 -11   2    0.89    0.41
   7  11  -2   -0.01    0.37
   7  11  -2    0.21    0.26
   7  11  -2    0.57    0.31
  -7 -11   1    2.69    0.49
   7  11  -1    2.88    0.45
   7  11  -1    3.39    0.60
   7  11  -1    3.74    0.54
  -7 -11   0    0.43    0.32
  -7 -11   0   -0.27    0.33
   7  11   0    1.23    0.41
   7  11   0    0.43    0.36
  -7 -11  -1    3.82    0.61
  -7 -11  -1    3.83    0.41
   7  11   1    4.54    0.62
   7  11   1    3.10    0.58
  -7 -11  -2    0.31    0.42
   7  11   2    0.51    0.43
   7  11   2    0.79    0.41
  -7 -11  -3   -0.08    0.43
   7  11   3    0.05    0.42
   7  11   3   -0.47    0.33
  -7 -11  -4    0.89    0.52
   7  11   4    0.59    0.50
   7  11   4   -0.20    0.39
  -7 -11  -5    1.14    0.57
   7  11   5    0.96    0.51
   7  11   5    0.19    0.54
  -8 -11   5    0.85    0.68
   8  11  -5    0.01    0.46
  -8 -11   4    0.40    0.63
   8  11  -4    0.71    0.51
  -8 -11   3    0.89    0.59
   8  11  -3    0.14    0.41
   8  11  -3    1.01    0.41
  -8 -11   2    2.62    0.57
   8  11  -2    2.26    0.59
   8  11  -2    2.44    0.49
  -8 -11   1    3.78    0.52
   8  11  -1    3.17    0.56
   8  11  -1    3.91    0.65
   8  11  -1    4.03    0.56
  -8 -11   0    2.07    0.56
  -8 -11   0    1.78    0.38
   8  11   0    1.13    0.43
   8  11   0    1.92    0.45
  -8 -11  -1    2.51    0.58
   8  11   1    2.72    0.58
   8  11   1    3.88    0.63
  -8 -11  -2    2.16    0.58
   8  11   2    2.08    0.59
   8  11   2    2.86    0.61
  -8 -11  -3   -0.46    0.42
   8  11   3    0.88    0.49
   8  11   3    0.54    0.46
  -8 -11  -4    0.40    0.52
   8  11   4    0.57    0.52
   8  11   4    0.59    0.48
  -8 -11  -5    0.78    0.56
   8  11   5   -0.22    0.44
   8  11   5   -0.31    0.51
   9  11  -5    1.75    0.62
  -9 -11   4    2.64    0.77
   9  11  -4    1.66    0.59
  -9 -11   3    1.68    0.62
   9  11  -3    0.79    0.51
   9  11  -3    1.81    0.47
  -9 -11   2    3.28    0.62
   9  11  -2    2.44    0.64
   9  11  -2    4.52    0.66
  -9 -11   1   -0.07    0.37
   9  11  -1    0.29    0.37
   9  11  -1   -0.31    0.34
   9  11  -1    0.52    0.43
  -9 -11   0    2.66    0.66
   9  11   0    3.65    0.62
   9  11   0    3.48    0.63
  -9 -11  -1    0.11    0.41
   9  11   1    0.29    0.48
   9  11   1   -0.10    0.38
  -9 -11  -2    1.17    0.56
   9  11   2    3.20    0.64
   9  11   2    3.87    0.69
  -9 -11  -3    0.66    0.52
   9  11   3    1.51    0.57
   9  11   3    0.86    0.50
  -9 -11  -4    3.54    0.78
   9  11   4    2.35    0.68
   9  11   4    3.28    0.76
   9  11   5    0.67    0.60
   9  11   5    0.60    0.52
 -10 -11   4    1.21    0.70
  10  11  -4    1.00    0.56
 -10 -11   3    0.57    0.57
  10  11  -3    0.36    0.51
  10  11  -2    2.03    0.56
  10  11  -2    1.20    0.54
 -10 -11   1    2.84    0.69
  10  11  -1    3.21    0.58
  10  11  -1    2.86    0.63
 -10 -11   0    5.21    0.85
  10  11   0    5.57    0.75
  10  11   0    5.69    0.80
 -10 -11  -1    1.37    0.58
  10  11   1    2.64    0.64
  10  11   1    2.41    0.62
 -10 -11  -2    2.14    0.67
  10  11   2    1.28    0.50
  10  11   2    1.67    0.57
 -10 -11  -3    0.69    0.54
  10  11   3    1.32    0.58
  10  11   3    0.80    0.52
 -10 -11  -4    2.64    0.77
  10  11   4    0.91    0.60
  10  11   4    1.90    0.62
  11  11  -3    2.38    0.67
  11  11  -2    1.16    0.58
  11  11  -2    1.05    0.52
 -11 -11   1    1.06    0.59
  11  11  -1    1.12    0.52
 -11 -11   0    0.45    0.57
  11  11   0    0.94    0.55
  11  11   0    2.35    0.59
 -11 -11  -1    0.46    0.55
  11  11   1    0.34    0.48
  11  11   1    0.67    0.48
 -11 -11  -2    0.61    0.62
  11  11   2    0.41    0.57
  11  11   2    1.90    0.60
 -11 -11  -3    1.13    0.66
  11  11   3    0.60    0.55
  11  11   3    2.98    0.74
 -12 -11   2    0.99    0.67
  12  11  -2    2.72    0.66
 -12 -11   1    0.19    0.63
  12  11  -1    0.53    0.53
 -12 -11   0    4.65    0.90
  12  11   0    5.52    0.81
  12  11   0    5.34    0.90
 -12 -11  -1    0.52    0.58
  12  11   1    1.33    0.58
  12  11   1    1.11    0.56
 -12 -11  -2    0.83    0.67
  12  11   2    2.12    0.70
  12  11   2    1.87    0.62
 -13 -11   0    0.31    0.67
  13  11   0    0.90    0.59
  13  11   0   -0.89    0.45
  12 -12   2    0.87    0.53
  12 -12   2    1.24    0.66
 -12  12  -2    1.91    0.70
  12 -12   1    0.62    0.49
  12 -12   1    0.29    0.53
 -12  12  -1    0.29    0.58
  12 -12   0   -0.05    0.52
  12 -12   0    0.38    0.50
  12 -12  -1    0.88    0.54
  12 -12  -1    0.39    0.57
  12 -12  -2    1.49    0.67
  12 -12  -2    1.57    0.62
  11 -12   3    1.05    0.65
  11 -12   3   -0.05    0.38
 -11  12  -3    0.15    0.60
  11 -12   2    2.70    0.71
  11 -12   2    2.55    0.63
 -11  12  -2    3.18    0.77
  11 -12   1   -0.15    0.48
  11 -12   1    0.44    0.46
 -11  12  -1    0.23    0.54
  11 -12   0    3.33    0.69
  11 -12   0    2.14    0.67
  11 -12  -1    0.33    0.57
  11 -12  -1    0.27    0.47
 -11  12   1    0.85    0.52
  11 -12  -2    2.38    0.66
  11 -12  -2    2.77    0.68
 -11  12   2    1.63    0.66
  11 -12  -3    0.29    0.60
  11 -12  -3   -0.09    0.43
 -11  12   3    0.33    0.59
  10 -12   4    0.68    0.42
  10 -12   4    0.89    0.61
 -10  12  -4    0.67    0.70
  10 -12   3    0.44    0.42
  10 -12   3    0.96    0.59
 -10  12  -3    1.03    0.60
  10 -12   2    0.27    0.43
  10 -12   2    0.89    0.54
 -10  12  -2    1.36    0.59
  10 -12   1    0.71    0.47
  10 -12   1    1.40    0.57
 -10  12  -1    0.98    0.51
  10 -12   0    0.74    0.50
  10 -12   0    1.30    0.58
 -10  12   0    1.91    0.55
 -10  12   0    2.21    0.55
  10 -12  -1    0.84    0.57
  10 -12  -1    0.38    0.49
 -10  12   1    1.40    0.55
  10 -12  -2    0.40    0.51
  10 -12  -2   -0.30    0.37
 -10  12   2    0.50    0.54
  10 -12  -3    0.67    0.49
  10 -12  -3   -0.26    0.48
 -10  12   3   -0.04    0.58
  10 -12  -4   -0.48    0.52
  10 -12  -4   -0.40    0.47
 -10  12   4    0.71    0.62
   9 -12   4   -0.26    0.33
   9 -12   4   -0.45    0.44
  -9  12  -4   -0.10    0.60
   9 -12   3    0.99    0.53
   9 -12   3    0.46    0.43
  -9  12  -3    1.17    0.60
   9 -12   2    1.26    0.45
   9 -12   2    0.99    0.56
  -9  12  -2    0.72    0.44
  -9  12  -2    0.30    0.51
   9 -12   1    3.44    0.68
   9 -12   1    3.23    0.61
  -9  12  -1    3.05    0.57
  -9  12  -1    3.24    0.61
   9 -12   0   -0.54    0.39
   9 -12   0   -0.16    0.39
  -9  12   0    0.18    0.38
  -9  12   0   -0.14    0.37
   9 -12  -1    4.71    0.74
   9 -12  -1    3.98    0.69
  -9  12   1    3.62    0.65
   9 -12  -2    0.08    0.41
   9 -12  -2    0.13    0.47
  -9  12   2    1.62    0.60
   9 -12  -3    1.48    0.56
   9 -12  -3    1.43    0.58
  -9  12   3    1.09    0.61
   9 -12  -4    0.43    0.53
   9 -12  -4    0.61    0.55
  -9  12   4   -0.71    0.53
   8 -12   5    1.02    0.55
  -8  12  -5    2.27    0.75
   8 -12   4   -0.21    0.44
   8 -12   4    0.62    0.38
  -8  12  -4    0.21    0.56
   8 -12   3    0.25    0.38
   8 -12   3    0.76    0.51
   8 -12   3    0.86    0.41
  -8  12  -3    0.69    0.57
   8 -12   2    0.77    0.42
   8 -12   2    0.22    0.49
  -8  12  -2    1.21    0.45
  -8  12  -2    1.03    0.48
   8 -12   1    0.42    0.38
   8 -12   1    0.24    0.43
  -8  12  -1    0.79    0.42
  -8  12  -1   -0.15    0.39
   8 -12   0    3.28    0.64
   8 -12   0    2.87    0.57
  -8  12   0    3.82    0.55
  -8  12   0    4.07    0.64
   8 -12  -1    0.45    0.42
   8 -12  -1   -0.16    0.40
  -8  12   1    0.45    0.43
  -8  12   1    0.40    0.34
   8 -12  -2    1.46    0.53
   8 -12  -2    1.28    0.52
  -8  12   2    1.86    0.55
   8 -12  -3    0.08    0.48
   8 -12  -3    0.04    0.45
  -8  12   3    0.10    0.51
   8 -12  -4   -0.45    0.43
   8 -12  -4    0.40    0.49
  -8  12   4    0.98    0.59
   8 -12  -5    1.42    0.63
  -8  12   5    1.61    0.71
   7 -12   5    3.37    0.66
   7 -12   5    2.97    0.64
  -7  12  -5    3.53    0.83
   7 -12   4    0.58    0.49
   7 -12   4    0.99    0.40
   7 -12   4    0.86    0.49
  -7  12  -4    1.23    0.62
   7 -12   3    1.81    0.56
   7 -12   3    3.10    0.56
   7 -12   3    1.68    0.47
  -7  12  -3    2.14    0.64
   7 -12   2    0.79    0.48
   7 -12   2    1.39    0.43
  -7  12  -2    0.67    0.39
  -7  12  -2    0.35    0.43
   7 -12   1    0.71    0.45
   7 -12   1    0.30    0.34
  -7  12  -1    0.63    0.37
  -7  12  -1   -0.17    0.34
   7 -12   0    3.75    0.62
   7 -12   0    3.10    0.61
  -7  12   0    4.36    0.62
  -7  12   0    2.96    0.46
   7 -12  -1    0.42    0.40
   7 -12  -1    0.23    0.39
  -7  12   1    0.20    0.42
  -7  12   1    0.02    0.26
   7 -12  -2    1.14    0.46
   7 -12  -2    0.40    0.46
  -7  12   2    1.35    0.50
   7 -12  -3    2.64    0.57
   7 -12  -3    2.52    0.61
  -7  12   3    1.50    0.64
   7 -12  -4    0.14    0.44
   7 -12  -4    1.23    0.53
  -7  12   4    0.45    0.56
   7 -12  -5    3.54    0.68
   7 -12  -5    3.00    0.70
  -7  12   5    1.68    0.72
   6 -12   5    0.74    0.50
   6 -12   5    0.24    0.46
  -6  12  -5   -0.01    0.50
   6 -12   4    1.70    0.52
   6 -12   4    0.40    0.44
   6 -12   4    0.90    0.37
  -6  12  -4    1.59    0.62
   6 -12   3    1.01    0.39
   6 -12   3    1.94    0.51
   6 -12   3    2.04    0.48
  -6  12  -3    2.03    0.55
   6 -12   2    0.68    0.33
   6 -12   2   -0.17    0.41
  -6  12  -2   -0.18    0.36
  -6  12  -2    0.48    0.38
   6 -12   1    0.39    0.34
   6 -12   1    0.35    0.41
  -6  12  -1    0.05    0.35
  -6  12  -1   -0.39    0.28
   6 -12   0    0.39    0.38
   6 -12   0    0.30    0.35
  -6  12   0    0.71    0.37
  -6  12   0    0.19    0.28
   6 -12  -1   -0.12    0.33
   6 -12  -1    0.63    0.39
  -6  12   1    0.46    0.38
  -6  12   1    0.11    0.22
   6 -12  -2    0.21    0.36
   6 -12  -2    0.94    0.44
  -6  12   2    0.69    0.45
   6 -12  -3    1.16    0.47
   6 -12  -3    1.39    0.51
  -6  12   3    0.48    0.47
   6 -12  -4    0.54    0.46
   6 -12  -4    0.84    0.47
  -6  12   4    1.35    0.61
   6 -12  -5    0.16    0.45
   6 -12  -5   -0.02    0.44
  -6  12   5    0.46    0.59
  -6  12   6    0.72    0.63
   5 -12   6    0.13    0.51
  -5  12  -6   -0.05    0.53
   5 -12   5    0.47    0.51
   5 -12   5    0.26    0.44
  -5  12  -5   -0.29    0.50
   5 -12   4    1.37    0.50
   5 -12   4    1.86    0.51
  -5  12  -4    1.05    0.56
   5 -12   3    2.44    0.51
   5 -12   3    2.18    0.41
   5 -12   3    2.25    0.53
  -5  12  -3    2.39    0.57
   5 -12   2    3.02    0.46
   5 -12   2    3.00    0.55
  -5  12  -2    2.35    0.49
  -5  12  -2    3.64    0.56
   5 -12   1    2.42    0.45
   5 -12   1    1.12    0.45
  -5  12  -1    1.85    0.44
  -5  12  -1    2.33    0.43
   5 -12   0    7.06    0.74
   5 -12   0    9.36    0.80
  -5  12   0    8.47    0.75
  -5  12   0    7.64    0.52
   5 -12  -1    1.91    0.46
   5 -12  -1    1.90    0.46
  -5  12   1    1.90    0.49
  -5  12   1    2.41    0.24
  -5  12   1    2.08    0.25
   5 -12  -2    3.41    0.57
   5 -12  -2    2.97    0.55
  -5  12   2    3.63    0.63
   5 -12  -3    2.63    0.53
   5 -12  -3    2.40    0.54
  -5  12   3    2.01    0.57
   5 -12  -4    1.50    0.50
   5 -12  -4    0.39    0.46
  -5  12   4    1.43    0.59
   5 -12  -5   -0.02    0.40
  -5  12   5    0.40    0.51
   5 -12  -6    0.10    0.48
  -5  12   6    1.49    0.67
   4 -12   6   -0.56    0.48
  -4  12  -6    1.72    0.70
   4 -12   5    0.77    0.41
   4 -12   5    1.04    0.55
  -4  12  -5   -0.09    0.50
   4 -12   4    1.28    0.43
   4 -12   4    1.41    0.50
  -4  12  -4    1.02    0.53
   4 -12   3    1.26    0.31
   4 -12   3    0.81    0.44
   4 -12   3    1.42    0.44
  -4  12  -3    0.69    0.46
   4 -12   2    3.34    0.53
   4 -12   2    2.36    0.39
  -4  12  -2    2.24    0.46
  -4  12  -2    2.06    0.45
   4 -12   1    0.78    0.39
   4 -12   1    1.44    0.37
  -4  12  -1    1.11    0.34
  -4  12  -1    1.29    0.37
   4 -12   0    2.48    0.45
   4 -12   0    2.40    0.44
  -4  12   0    1.77    0.43
  -4  12   0    2.50    0.32
   4 -12  -1    1.15    0.39
   4 -12  -1    1.77    0.43
  -4  12   1    1.64    0.45
   4 -12  -2    3.08    0.51
   4 -12  -2    2.84    0.53
  -4  12   2    2.81    0.55
   4 -12  -3    1.09    0.43
  -4  12   3    0.75    0.48
   4 -12  -4    1.00    0.49
  -4  12   4    1.64    0.58
   4 -12  -5   -0.27    0.39
  -4  12   5   -0.63    0.41
   4 -12  -6    0.00    0.49
  -4  12   6   -0.44    0.48
   3 -12   6    0.03    0.50
  -3  12  -6    1.55    0.66
   3 -12   5    0.63    0.50
   3 -12   5    0.16    0.37
  -3  12  -5    0.11    0.46
   3 -12   4   -0.18    0.37
   3 -12   4    1.16    0.42
  -3  12  -4    0.64    0.48
   3 -12   3    0.93    0.42
   3 -12   3    0.46    0.22
   3 -12   3    0.22    0.34
  -3  12  -3    0.16    0.41
   3 -12   2    0.47    0.34
   3 -12   2    0.96    0.29
  -3  12  -2    1.24    0.39
  -3  12  -2    0.43    0.35
   3 -12   1    8.14    0.58
   3 -12   1    7.02    0.64
  -3  12  -1    8.00    0.63
  -3  12  -1    8.23    0.58
   3 -12   0    1.46    0.40
   3 -12   0    1.62    0.39
  -3  12   0    1.24    0.25
  -3  12   0    1.02    0.34
   3 -12  -1    7.32    0.69
   3 -12  -1    8.54    0.66
  -3  12   1    9.04    0.72
   3 -12  -2    0.65    0.35
  -3  12   2    1.21    0.43
   3 -12  -3    1.02    0.43
  -3  12   3    0.52    0.44
   3 -12  -4    0.60    0.41
  -3  12   4    0.56    0.47
   3 -12  -5    0.28    0.41
  -3  12   5   -0.21    0.43
   3 -12  -6    0.54    0.49
  -3  12   6    1.49    0.62
   2 -12   6   -0.08    0.49
  -2  12  -6    0.14    0.52
   2 -12   5    0.63    0.52
  -2  12  -5    0.38    0.49
   2 -12   4    1.11    0.38
   2 -12   4    2.01    0.53
  -2  12  -4    1.66    0.55
   2 -12   3    4.81    0.36
   2 -12   3    3.61    0.60
   2 -12   3    4.09    0.50
  -2  12  -3    2.81    0.56
   2 -12   2    3.85    0.48
   2 -12   2    5.53    0.44
   2 -12   2    3.57    0.55
  -2  12  -2    4.21    0.54
   2 -12   1    4.74    0.46
   2 -12   1    5.19    0.54
  -2  12  -1    4.13    0.46
  -2  12  -1    4.04    0.51
   2 -12   0   17.52    0.82
   2 -12   0   17.47    0.86
  -2  12   0   17.06    0.66
  -2  12   0   18.56    0.90
   2 -12  -1    4.38    0.53
  -2  12   1    3.63    0.51
   2 -12  -2    4.90    0.59
  -2  12   2    4.10    0.59
   2 -12  -3    3.74    0.59
   2 -12  -3    4.78    0.33
  -2  12   3    4.22    0.65
   2 -12  -4    1.07    0.46
  -2  12   4    1.16    0.51
   2 -12  -5    0.07    0.40
  -2  12   5   -0.15    0.48
   2 -12  -6    0.18    0.42
  -2  12   6    0.18    0.53
   1 -12   6    1.25    0.62
  -1  12  -6   -0.63    0.44
   1 -12   5    3.28    0.70
  -1  12  -5    3.70    0.74
   1 -12   4    2.71    0.42
   1 -12   4    2.34    0.58
  -1  12  -4    2.35    0.59
   1 -12   3    5.01    0.67
   1 -12   3    4.11    0.47
  -1  12  -3    3.07    0.57
   1 -12   2    6.55    0.42
   1 -12   2    6.13    0.54
   1 -12   2    7.07    0.69
  -1  12  -2    5.89    0.63
   1 -12   1   34.73    1.20
   1 -12   1   34.34    1.13
  -1  12  -1   35.28    1.32
  -1  12  -1   36.38    1.24
   1 -12   0    4.00    0.45
  -1  12   0    3.73    0.49
  -1  12   0    4.42    0.37
   1 -12  -1   35.79    1.29
  -1  12   1   34.42    1.32
   1 -12  -2    6.28    0.64
  -1  12   2    6.19    0.67
   1 -12  -3    4.07    0.59
   1 -12  -3    3.81    0.34
  -1  12   3    4.24    0.63
   1 -12  -4    3.79    0.44
   1 -12  -4    3.56    0.59
  -1  12   4    3.09    0.65
   1 -12  -5    4.18    0.70
  -1  12   5    4.01    0.76
   1 -12  -6    0.13    0.40
  -1  12   6    0.36    0.57
   0 -12   6    4.83    0.83
   0  12  -6    2.37    0.67
   0 -12   5    0.19    0.46
   0  12  -5    0.23    0.44
   0 -12   4    8.84    0.55
   0 -12   4    7.98    0.87
   0  12  -4    7.91    0.87
   0 -12   3    1.28    0.43
   0  12  -3    1.94    0.46
   0 -12   2    8.38    0.76
   0 -12   2    8.57    0.42
   0 -12   2    8.75    0.52
   0 -12   2    8.14    0.39
   0  12  -2    9.16    0.74
   0 -12   1    0.23    0.26
   0 -12   1    0.21    0.21
   0  12  -1    0.06    0.31
   0  12  -1    0.05    0.25
   0 -12   0    1.98    0.35
   0  12   0    1.89    0.29
   0  12   0    1.77    0.39
   0 -12  -1    0.56    0.20
   0 -12  -1   -0.09    0.27
   0 -12  -1    0.12    0.16
   0  12   1    0.01    0.30
   0 -12  -2    8.01    0.43
   0 -12  -2    9.59    0.78
   0  12   2    9.46    0.71
   0 -12  -3    1.33    0.41
   0  12   3    1.93    0.48
   0 -12  -4    9.01    0.60
   0 -12  -4    8.79    0.91
   0  12   4   10.99    0.97
   0 -12  -5   -0.41    0.32
   0  12   5   -0.27    0.43
   0 -12  -6    4.33    0.75
   0  12   6    2.88    0.78
  -1 -12   6    0.54    0.50
   1  12  -6    0.55    0.52
  -1 -12   5    3.59    0.69
   1  12  -5    2.80    0.64
  -1 -12   4    1.78    0.55
   1  12  -4    2.21    0.56
  -1 -12   3    3.98    0.37
  -1 -12   3    3.65    0.61
   1  12  -3    4.98    0.65
  -1 -12   2    6.83    0.71
  -1 -12   2    7.13    0.37
  -1 -12   2    5.76    0.41
  -1 -12   2    6.52    0.34
   1  12  -2    6.58    0.65
  -1 -12   1   32.88    1.09
   1  12  -1   37.76    1.28
   1  12  -1   34.20    1.28
  -1 -12   0    4.30    0.44
   1  12   0    3.90    0.42
   1  12   0    3.59    0.47
  -1 -12  -1   34.38    1.30
  -1 -12  -1   37.69    1.15
   1  12   1   36.08    1.31
  -1 -12  -2    6.84    0.67
  -1 -12  -2    6.00    0.44
   1  12   2    5.81    0.62
  -1 -12  -3    3.49    0.41
  -1 -12  -3    3.56    0.56
   1  12   3    4.10    0.60
  -1 -12  -4    3.28    0.48
  -1 -12  -4    2.18    0.53
   1  12   4    2.96    0.57
  -1 -12  -5    4.78    0.61
  -1 -12  -5    3.80    0.69
   1  12   5    4.21    0.73
  -1 -12  -6    0.03    0.43
   1  12   6   -0.41    0.47
  -2 -12   6    0.81    0.59
   2  12  -6   -0.48    0.40
  -2 -12   5    2.15    0.58
   2  12  -5    0.59    0.45
  -2 -12   4    1.57    0.52
   2  12  -4    1.07    0.43
  -2 -12   3    3.58    0.58
  -2 -12   3    4.26    0.32
   2  12  -3    4.69    0.63
  -2 -12   2    4.67    0.31
  -2 -12   2    4.16    0.59
  -2 -12   2    4.72    0.36
   2  12  -2    4.46    0.57
  -2 -12   1    4.41    0.55
   2  12  -1    4.16    0.49
   2  12  -1    3.27    0.48
   2  12  -1    3.96    0.38
   2  12   0   16.52    0.80
   2  12   0   17.57    0.82
   2  12   0   15.95    0.77
  -2 -12  -1    4.05    0.42
   2  12   1    3.93    0.49
   2  12   1    4.44    0.52
  -2 -12  -2    4.31    0.45
   2  12   2    4.51    0.59
   2  12   2    4.87    0.56
  -2 -12  -3    3.75    0.61
  -2 -12  -3    3.41    0.44
   2  12   3    5.18    0.63
  -2 -12  -4    0.44    0.33
  -2 -12  -4    0.62    0.42
   2  12   4    1.36    0.48
  -2 -12  -5    0.59    0.41
  -2 -12  -5    0.59    0.47
   2  12   5    0.78    0.53
  -2 -12  -6   -0.15    0.45
   2  12   6    0.25    0.52
  -3 -12   6    0.52    0.58
   3  12  -6   -0.01    0.43
  -3 -12   5   -0.48    0.43
   3  12  -5    0.53    0.44
  -3 -12   4    0.47    0.43
   3  12  -4    0.39    0.38
  -3 -12   3   -0.11    0.39
  -3 -12   3    0.26    0.16
   3  12  -3   -0.16    0.34
  -3 -12   2    0.88    0.41
   3  12  -2    1.04    0.22
   3  12  -2    0.96    0.39
  -3 -12   1    7.83    0.69
   3  12  -1    7.79    0.53
   3  12  -1    7.12    0.65
   3  12   0    1.59    0.38
   3  12   0    1.44    0.34
   3  12   0    1.25    0.34
  -3 -12  -1    8.38    0.60
   3  12   1    7.79    0.56
   3  12   1    5.90    0.62
   3  12   1    7.62    0.67
  -3 -12  -2    1.50    0.35
   3  12   2    0.58    0.39
   3  12   2    1.15    0.40
   3  12   2    0.64    0.33
  -3 -12  -3    0.19    0.32
   3  12   3    0.68    0.35
   3  12   3    0.61    0.35
   3  12   3    0.44    0.37
  -3 -12  -4    0.09    0.35
   3  12   4   -0.18    0.37
   3  12   4    0.13    0.43
   3  12   4    0.08    0.38
  -3 -12  -5    0.12    0.40
  -3 -12  -5   -0.30    0.36
   3  12   5    0.16    0.43
   3  12   5    0.13    0.43
  -3 -12  -6    0.88    0.51
  -3 -12  -6    0.17    0.44
   3  12   6    0.47    0.55
  -4 -12   6    0.46    0.60
   4  12  -6    0.69    0.53
  -4 -12   5    0.38    0.54
   4  12  -5   -0.07    0.43
  -4 -12   4    1.23    0.55
   4  12  -4    0.55    0.41
  -4 -12   3    0.50    0.44
   4  12  -3    0.95    0.41
   4  12  -3    0.98    0.21
  -4 -12   2    3.31    0.56
   4  12  -2    2.35    0.33
   4  12  -2    1.66    0.46
  -4 -12   1    1.26    0.40
   4  12  -1    1.27    0.32
   4  12  -1    0.78    0.36
   4  12   0    1.86    0.38
   4  12   0    2.29    0.44
   4  12   0    2.72    0.43
   4  12   0    2.46    0.42
  -4 -12  -1    1.76    0.38
   4  12   1    1.72    0.36
   4  12   1    1.22    0.39
   4  12   1    1.71    0.42
  -4 -12  -2    3.42    0.50
   4  12   2    2.49    0.50
   4  12   2    1.65    0.43
   4  12   2    2.54    0.42
  -4 -12  -3    1.40    0.42
   4  12   3    0.63    0.43
   4  12   3    0.22    0.34
   4  12   3    0.26    0.35
  -4 -12  -4    1.33    0.50
   4  12   4    2.39    0.60
   4  12   4    1.13    0.47
   4  12   4    0.26    0.40
  -4 -12  -5    0.68    0.44
   4  12   5   -0.18    0.44
   4  12   5    0.08    0.48
   4  12   5    0.37    0.47
  -4 -12  -6    0.92    0.47
  -4 -12  -6    0.90    0.54
   4  12   6   -0.91    0.41
   4  12   6    1.07    0.57
  -5 -12   6   -0.26    0.60
   5  12  -6    0.54    0.51
  -5 -12   5    0.13    0.58
   5  12  -5   -0.02    0.41
  -5 -12   4    1.61    0.58
   5  12  -4    1.46    0.54
  -5 -12   3    2.00    0.54
   5  12  -3    2.25    0.52
   5  12  -3    2.23    0.32
  -5 -12   2    3.07    0.54
   5  12  -2    2.88    0.40
   5  12  -2    3.33    0.56
  -5 -12   1    3.25    0.50
   5  12  -1    2.15    0.40
   5  12  -1    1.90    0.46
  -5 -12   0    9.22    0.61
   5  12   0    8.99    0.70
   5  12   0    7.95    0.68
   5  12   0    8.91    0.80
  -5 -12  -1    2.41    0.47
   5  12   1    2.15    0.36
   5  12   1    1.94    0.46
   5  12   1    1.83    0.45
  -5 -12  -2    3.83    0.57
   5  12   2    3.25    0.42
   5  12   2    2.72    0.54
   5  12   2    2.58    0.53
  -5 -12  -3    2.55    0.52
   5  12   3    2.70    0.56
   5  12   3    3.03    0.58
   5  12   3    1.96    0.42
  -5 -12  -4    1.54    0.50
   5  12   4    1.12    0.53
   5  12   4    1.41    0.51
   5  12   4    1.14    0.44
  -5 -12  -5    0.32    0.45
   5  12   5   -0.04    0.40
   5  12   5    0.19    0.49
  -5 -12  -6   -0.64    0.34
  -5 -12  -6   -0.05    0.47
   5  12   6    0.30    0.48
  -6 -12   5   -0.16    0.59
   6  12  -5    0.58    0.48
  -6 -12   4    0.12    0.53
   6  12  -4    1.21    0.52
  -6 -12   3    1.61    0.54
   6  12  -3    1.25    0.31
   6  12  -3    0.86    0.46
  -6 -12   2    0.08    0.40
   6  12  -2    0.50    0.41
   6  12  -2    0.15    0.26
  -6 -12   1    0.40    0.35
   6  12  -1   -0.38    0.31
   6  12  -1    0.58    0.31
   6  12  -1    0.33    0.29
  -6 -12   0    0.34    0.34
   6  12   0   -0.09    0.28
   6  12   0    0.58    0.39
   6  12   0    0.95    0.36
  -6 -12  -1   -0.24    0.31
   6  12   1   -0.08    0.32
   6  12   1    0.11    0.34
   6  12   1    0.09    0.27
  -6 -12  -2    0.71    0.42
   6  12   2    0.64    0.41
   6  12   2    0.52    0.36
   6  12   2    0.52    0.26
  -6 -12  -3    1.50    0.48
   6  12   3    1.73    0.39
   6  12   3    1.43    0.51
   6  12   3    1.39    0.50
  -6 -12  -4    1.59    0.55
   6  12   4    1.09    0.50
   6  12   4    0.47    0.39
  -6 -12  -5    0.07    0.45
   6  12   5    1.85    0.62
   6  12   5    0.80    0.49
   6  12   6    0.19    0.52
   6  12   6    0.32    0.49
  -7 -12   5    1.77    0.78
   7  12  -5    2.35    0.61
  -7 -12   4    1.30    0.61
   7  12  -4    0.75    0.49
  -7 -12   3    3.12    0.65
   7  12  -3    1.59    0.58
   7  12  -3    2.94    0.45
  -7 -12   2    1.04    0.45
   7  12  -2    0.78    0.46
   7  12  -2    1.06    0.36
   7  12  -2    0.50    0.28
  -7 -12   1   -0.13    0.36
   7  12  -1    0.40    0.30
   7  12  -1    0.13    0.38
   7  12  -1    0.04    0.29
  -7 -12   0    2.90    0.58
  -7 -12   0    4.89    0.53
   7  12   0    3.57    0.54
   7  12   0    3.13    0.55
  -7 -12  -1    0.31    0.39
  -7 -12  -1    0.36    0.29
   7  12   1    0.20    0.36
   7  12   1    0.55    0.36
  -7 -12  -2    0.45    0.43
   7  12   2    0.21    0.42
   7  12   2    0.65    0.43
  -7 -12  -3    3.01    0.61
   7  12   3    1.75    0.57
   7  12   3    3.25    0.65
  -7 -12  -4    1.61    0.58
   7  12   4    2.14    0.65
   7  12   4    1.63    0.57
  -7 -12  -5    3.91    0.75
   7  12   5    1.55    0.61
   7  12   5    2.70    0.70
  -8 -12   5   -0.26    0.65
   8  12  -5    0.92    0.54
  -8 -12   4    0.87    0.61
   8  12  -4    0.45    0.48
  -8 -12   3   -0.26    0.47
   8  12  -3    0.93    0.49
  -8 -12   2    1.33    0.49
   8  12  -2    0.95    0.38
   8  12  -2    0.70    0.47
  -8 -12   1   -0.58    0.32
   8  12  -1    1.11    0.47
   8  12  -1    0.44    0.35
   8  12  -1    0.94    0.36
  -8 -12   0    3.64    0.49
  -8 -12   0    3.28    0.66
   8  12   0    4.03    0.64
   8  12   0    4.01    0.60
  -8 -12  -1    0.28    0.40
   8  12   1    0.48    0.43
   8  12   1    0.31    0.36
  -8 -12  -2    0.96    0.51
   8  12   2    1.00    0.44
   8  12   2    0.35    0.45
  -8 -12  -3    0.37    0.47
   8  12   3   -0.57    0.38
   8  12   3    0.08    0.41
  -8 -12  -4    0.20    0.52
   8  12   4    0.92    0.54
   8  12   4    0.69    0.49
  -8 -12  -5    0.68    0.56
   8  12   5    0.16    0.45
   8  12   5    1.84    0.67
  -9 -12   4   -0.20    0.60
   9  12  -4    0.47    0.48
  -9 -12   3    1.57    0.64
   9  12  -3    0.39    0.51
  -9 -12   2    1.15    0.49
   9  12  -2    0.23    0.38
   9  12  -2    0.74    0.50
  -9 -12   1    4.32    0.57
   9  12  -1    3.72    0.56
   9  12  -1    3.44    0.62
   9  12  -1    4.01    0.76
  -9 -12   0   -0.26    0.42
   9  12   0   -0.12    0.38
   9  12   0    0.53    0.45
  -9 -12  -1    4.13    0.73
   9  12   1    3.62    0.71
   9  12   1    3.85    0.68
  -9 -12  -2    1.13    0.56
   9  12   2    0.11    0.41
   9  12   2    0.46    0.46
  -9 -12  -3    1.96    0.60
   9  12   3    1.00    0.57
   9  12   3    1.54    0.59
  -9 -12  -4    0.38    0.56
   9  12   4    0.10    0.49
   9  12   4    0.07    0.52
 -10 -12   4    0.09    0.60
  10  12  -4   -0.21    0.45
 -10 -12   3    0.86    0.58
  10  12  -3    0.11    0.50
  10  12  -2    0.31    0.45
  10  12  -2    0.15    0.50
 -10 -12   1    1.26    0.62
  10  12  -1    0.24    0.43
  10  12  -1    0.25    0.42
 -10 -12   0    1.20    0.59
  10  12   0    1.29    0.56
  10  12   0    3.02    0.60
 -10 -12  -1    1.43    0.57
  10  12   1    0.63    0.50
  10  12   1    0.91    0.53
 -10 -12  -2    0.15    0.51
  10  12   2    1.37    0.55
  10  12   2    0.06    0.47
 -10 -12  -3    1.55    0.61
  10  12   3    0.04    0.48
  10  12   3    0.96    0.55
 -10 -12  -4   -0.29    0.49
  10  12   4    0.18    0.50
  10  12   4    0.21    0.57
  11  12  -3   -0.29    0.48
  11  12  -2    2.60    0.63
  11  12  -2    3.01    0.73
 -11 -12   1    0.60    0.59
  11  12  -1    1.00    0.53
 -11 -12   0    3.64    0.81
  11  12   0    3.46    0.71
  11  12   0    3.64    0.72
 -11 -12  -1   -0.49    0.49
  11  12   1    0.08    0.53
  11  12   1    1.30    0.57
 -11 -12  -2    2.54    0.74
  11  12   2    2.72    0.71
  11  12   2    3.25    0.76
 -11 -12  -3   -0.38    0.53
  11  12   3    0.40    0.56
  11  12   3    0.82    0.53
 -12 -12   2    1.22    0.66
  12  12  -2    1.09    0.57
 -12 -12   1    0.45    0.59
  12  12  -1    0.56    0.54
 -12 -12   0   -0.05    0.57
  12  12   0    0.73    0.58
  12  12   0    1.06    0.56
 -12 -12  -1    0.16    0.61
  12  12   1    0.45    0.52
  12  12   1    1.35    0.64
 -12 -12  -2    0.68    0.64
  12  12   2    1.13    0.66
  12  12   2    1.16    0.61
  12 -13   2    0.12    0.54
  12 -13   2    0.74    0.48
 -12  13  -2    0.85    0.65
  12 -13   1    1.45    0.60
  12 -13   1    0.88    0.53
  12 -13   0   -0.72    0.45
  12 -13   0    0.17    0.48
  12 -13  -1    0.70    0.61
  12 -13  -1    1.97    0.64
  12 -13  -2    0.79    0.66
  12 -13  -2    1.24    0.60
  11 -13   3    0.19    0.50
  11 -13   3    0.09    0.40
 -11  13  -3    0.25    0.62
  11 -13   2    0.18    0.54
  11 -13   2    0.85    0.50
 -11  13  -2    1.31    0.65
  11 -13   1    0.92    0.49
  11 -13   1    0.76    0.54
 -11  13  -1    0.88    0.56
  11 -13   0   -0.02    0.43
  11 -13   0   -0.20    0.49
  11 -13  -1   -0.29    0.51
  11 -13  -1    0.96    0.56
 -11  13   1    0.94    0.54
  11 -13  -2    0.74    0.59
  11 -13  -2    0.79    0.54
 -11  13   2    0.51    0.57
  11 -13  -3    0.64    0.51
  11 -13  -3    1.25    0.68
 -11  13   3    1.12    0.65
  10 -13   4    0.07    0.55
 -10  13  -4   -0.67    0.59
  10 -13   3    0.12    0.48
  10 -13   3    0.26    0.42
 -10  13  -3   -0.07    0.56
  10 -13   2    0.63    0.43
  10 -13   2   -0.42    0.49
 -10  13  -2    0.12    0.49
  10 -13   1    1.36    0.51
  10 -13   1    0.72    0.52
 -10  13  -1    0.62    0.46
 -10  13  -1    0.84    0.50
  10 -13   0    1.16    0.56
  10 -13   0    0.42    0.46
 -10  13   0    1.08    0.53
  10 -13  -1    0.58    0.47
  10 -13  -1    1.26    0.61
 -10  13   1    1.00    0.52
  10 -13  -2    0.78    0.46
  10 -13  -2    0.44    0.56
 -10  13   2    0.14    0.55
  10 -13  -3    1.05    0.56
  10 -13  -3   -0.38    0.45
 -10  13   3    1.38    0.62
  10 -13  -4   -0.32    0.47
  10 -13  -4    0.17    0.50
 -10  13   4   -0.73    0.57
   9 -13   4    1.02    0.58
  -9  13  -4    0.82    0.66
   9 -13   3    0.97    0.45
   9 -13   3    1.84    0.63
  -9  13  -3    1.29    0.63
   9 -13   2    0.26    0.45
   9 -13   2    0.22    0.39
  -9  13  -2    0.15    0.43
  -9  13  -2    0.57    0.48
   9 -13   1    0.92    0.45
   9 -13   1    1.09    0.52
  -9  13  -1    0.71    0.46
  -9  13  -1    0.29    0.41
   9 -13   0    1.99    0.55
   9 -13   0    1.88    0.61
  -9  13   0    2.04    0.51
  -9  13   0    1.51    0.52
   9 -13  -1    0.48    0.45
   9 -13  -1    0.13    0.49
  -9  13   1   -0.40    0.46
   9 -13  -2    0.73    0.48
   9 -13  -2    1.10    0.53
  -9  13   2    0.69    0.56
   9 -13  -3    0.66    0.55
   9 -13  -3   -0.16    0.53
  -9  13   3    0.80    0.60
   9 -13  -4    0.34    0.53
   9 -13  -4    0.83    0.56
  -9  13   4    0.99    0.63
   8 -13   5    1.62    0.61
  -8  13  -5    2.31    0.78
   8 -13   4    1.69    0.61
  -8  13  -4    1.64    0.69
   8 -13   3   -0.40    0.43
   8 -13   3    0.77    0.43
   8 -13   3    0.28    0.38
  -8  13  -3   -0.39    0.44
   8 -13   2    9.61    0.99
   8 -13   2    8.44    0.84
  -8  13  -2    9.77    0.86
  -8  13  -2    9.00    0.91
   8 -13   1    0.30    0.39
   8 -13   1    0.47    0.49
  -8  13  -1    0.37    0.40
  -8  13  -1    0.40    0.40
   8 -13   0   27.77    1.42
   8 -13   0   27.82    1.36
  -8  13   0   30.35    1.22
  -8  13   0   28.78    1.30
   8 -13  -1    0.23    0.47
   8 -13  -1   -0.38    0.39
  -8  13   1    0.24    0.47
   8 -13  -2   10.89    1.02
   8 -13  -2    9.60    0.98
  -8  13   2   11.52    1.07
   8 -13  -3    0.66    0.49
   8 -13  -3    0.86    0.50
  -8  13   3    0.37    0.58
   8 -13  -4    2.37    0.65
   8 -13  -4    1.90    0.61
  -8  13   4    1.08    0.64
   8 -13  -5    0.49    0.54
  -8  13   5    1.69    0.71
   7 -13   5    0.42    0.54
   7 -13   5    0.50    0.47
  -7  13  -5    0.37    0.61
   7 -13   4   -0.28    0.38
   7 -13   4   -0.02    0.45
  -7  13  -4   -0.30    0.49
   7 -13   3    1.14    0.39
   7 -13   3    0.23    0.42
   7 -13   3    0.36    0.46
  -7  13  -3    1.09    0.54
   7 -13   2    0.98    0.41
   7 -13   2    0.94    0.45
  -7  13  -2    1.63    0.49
  -7  13  -2    0.65    0.47
   7 -13   1    0.22    0.37
   7 -13   1   -0.10    0.37
  -7  13  -1    0.47    0.40
  -7  13  -1   -0.38    0.31
   7 -13   0    0.43    0.40
   7 -13   0    1.60    0.49
  -7  13   0    1.44    0.38
  -7  13   0    1.24    0.45
   7 -13  -1    0.51    0.42
   7 -13  -1    0.62    0.45
  -7  13   1    0.23    0.28
  -7  13   1    0.94    0.49
   7 -13  -2    0.53    0.49
   7 -13  -2    0.91    0.43
  -7  13   2    0.93    0.52
   7 -13  -3   -0.23    0.37
   7 -13  -3    0.74    0.50
  -7  13   3    1.12    0.56
   7 -13  -4    0.07    0.44
   7 -13  -4    0.42    0.49
  -7  13   4    0.72    0.56
   7 -13  -5    0.02    0.48
   7 -13  -5    0.68    0.55
  -7  13   5   -0.02    0.57
   6 -13   5    1.49    0.53
   6 -13   5    0.29    0.49
  -6  13  -5    0.60    0.59
   6 -13   4    1.08    0.46
   6 -13   4    0.81    0.52
  -6  13  -4    0.93    0.55
   6 -13   3    0.54    0.42
   6 -13   3    0.65    0.35
   6 -13   3   -0.68    0.37
  -6  13  -3    0.29    0.45
   6 -13   2    1.91    0.44
   6 -13   2    1.62    0.52
  -6  13  -2    1.94    0.48
  -6  13  -2    0.88    0.41
   6 -13   1    0.21    0.40
   6 -13   1   -0.11    0.29
  -6  13  -1    0.88    0.36
  -6  13  -1    0.98    0.40
   6 -13   0    0.98    0.40
   6 -13   0    0.59    0.42
  -6  13   0    0.78    0.29
  -6  13   0    0.44    0.41
   6 -13  -1    0.13    0.36
   6 -13  -1    0.65    0.39
  -6  13   1    0.22    0.22
  -6  13   1    0.26    0.40
   6 -13  -2    1.89    0.50
   6 -13  -2    1.98    0.51
  -6  13   2    2.04    0.57
   6 -13  -3   -0.08    0.35
   6 -13  -3   -0.55    0.37
  -6  13   3    1.02    0.53
   6 -13  -4    0.28    0.44
   6 -13  -4    0.18    0.47
  -6  13   4    0.23    0.53
   6 -13  -5    0.20    0.47
   6 -13  -5    0.36    0.51
  -6  13   5    0.52    0.59
   5 -13   6   -0.85    0.48
  -5  13  -6   -0.26    0.53
   5 -13   5    2.32    0.58
   5 -13   5    2.10    0.62
  -5  13  -5    2.77    0.75
   5 -13   4    0.39    0.44
   5 -13   4    0.71    0.48
  -5  13  -4    0.77    0.54
   5 -13   3    2.91    0.45
   5 -13   3    2.76    0.56
   5 -13   3    2.31    0.52
  -5  13  -3    2.26    0.60
   5 -13   2    1.91    0.50
   5 -13   2    2.69    0.45
  -5  13  -2    2.89    0.52
  -5  13  -2    2.14    0.48
   5 -13   1    5.83    0.67
   5 -13   1    5.80    0.62
  -5  13  -1    6.57    0.68
  -5  13  -1    5.25    0.55
   5 -13   0    0.31    0.38
   5 -13   0    1.74    0.43
  -5  13   0    0.12    0.36
  -5  13   0    0.42    0.27
   5 -13  -1    5.94    0.69
   5 -13  -1    5.76    0.66
  -5  13   1    5.74    0.34
  -5  13   1    6.33    0.73
   5 -13  -2    2.83    0.55
   5 -13  -2    2.83    0.56
  -5  13   2    2.91    0.59
   5 -13  -3    2.03    0.55
   5 -13  -3    3.09    0.57
  -5  13   3    2.69    0.65
   5 -13  -4   -0.56    0.39
   5 -13  -4    0.75    0.44
  -5  13   4    0.06    0.48
   5 -13  -5    1.48    0.61
  -5  13   5    0.64    0.62
   5 -13  -6   -0.07    0.45
  -5  13   6    1.48    0.66
   4 -13   6    0.15    0.55
  -4  13  -6    0.74    0.59
   4 -13   5    0.60    0.50
   4 -13   5    0.96    0.44
  -4  13  -5    1.39    0.61
   4 -13   4    0.08    0.44
   4 -13   4    0.93    0.44
  -4  13  -4    0.03    0.48
   4 -13   3    0.78    0.28
   4 -13   3    0.20    0.35
   4 -13   3    0.71    0.43
  -4  13  -3    1.29    0.48
   4 -13   2    2.48    0.49
   4 -13   2    2.25    0.41
  -4  13  -2    1.60    0.44
  -4  13  -2    1.75    0.44
   4 -13   1    1.05    0.35
   4 -13   1    0.21    0.36
  -4  13  -1    1.54    0.41
  -4  13  -1    1.16    0.34
   4 -13   0    1.69    0.44
   4 -13   0    1.92    0.44
  -4  13   0    1.77    0.28
  -4  13   0    2.34    0.46
   4 -13  -1    0.94    0.38
   4 -13  -1    0.75    0.40
  -4  13   1    1.47    0.43
   4 -13  -2    1.43    0.46
   4 -13  -2    1.86    0.47
  -4  13   2    1.49    0.49
   4 -13  -3    1.16    0.45
  -4  13   3    0.10    0.40
   4 -13  -4    1.28    0.50
  -4  13   4   -0.28    0.43
   4 -13  -5    1.90    0.59
  -4  13   5    1.39    0.60
   4 -13  -6   -0.16    0.45
  -4  13   6    0.77    0.61
   3 -13   6   -0.28    0.50
  -3  13  -6    0.30    0.55
   3 -13   5   -0.18    0.45
   3 -13   5    0.80    0.39
  -3  13  -5   -0.33    0.47
   3 -13   4    0.66    0.39
   3 -13   4    0.30    0.47
  -3  13  -4    0.75    0.50
   3 -13   3    1.68    0.50
   3 -13   3    0.78    0.38
   3 -13   3    1.35    0.28
  -3  13  -3    0.74    0.44
   3 -13   2    2.85    0.39
   3 -13   2    2.57    0.47
  -3  13  -2    3.15    0.54
  -3  13  -2    3.22    0.51
   3 -13   1    2.67    0.41
   3 -13   1    2.56    0.43
  -3  13  -1    2.26    0.39
  -3  13  -1    2.77    0.46
   3 -13   0    0.52    0.31
   3 -13   0    0.22    0.34
  -3  13   0    0.01    0.20
  -3  13   0    0.22    0.33
   3 -13  -1    2.89    0.50
   3 -13  -1    2.63    0.48
  -3  13   1    2.64    0.53
   3 -13  -2    2.91    0.51
  -3  13   2    2.59    0.53
   3 -13  -3    0.70    0.40
  -3  13   3    0.64    0.41
   3 -13  -4   -0.30    0.35
  -3  13   4    0.99    0.51
   3 -13  -5    0.46    0.45
  -3  13   5    0.36    0.48
   3 -13  -6   -0.46    0.41
  -3  13   6    1.38    0.59
   2 -13   6   -0.43    0.47
  -2  13  -6    0.18    0.56
   2 -13   5    2.32    0.65
  -2  13  -5    1.67    0.62
   2 -13   4    0.57    0.34
   2 -13   4    0.26    0.46
  -2  13  -4   -0.03    0.44
   2 -13   3    0.32    0.18
   2 -13   3    1.02    0.36
   2 -13   3    0.23    0.40
  -2  13  -3    1.06    0.46
   2 -13   2   -0.08    0.33
   2 -13   2    0.72    0.26
   2 -13   2    1.07    0.35
  -2  13  -2    0.31    0.34
   2 -13   1   -0.17    0.28
   2 -13   1    1.02    0.29
  -2  13  -1    0.02    0.26
  -2  13  -1   -0.10    0.30
   2 -13   0    0.46    0.29
   2 -13   0    1.44    0.39
  -2  13   0   -0.03    0.32
  -2  13   0    0.44    0.21
   2 -13  -1    0.18    0.29
  -2  13   1   -0.21    0.34
   2 -13  -2    0.74    0.35
  -2  13   2    0.98    0.42
   2 -13  -3    0.73    0.38
  -2  13   3    0.86    0.46
   2 -13  -4    0.19    0.37
  -2  13   4   -0.07    0.42
   2 -13  -5    1.58    0.52
  -2  13   5    2.47    0.64
   2 -13  -6    0.82    0.51
  -2  13   6   -0.06    0.53
   1 -13   6    0.41    0.57
  -1  13  -6   -0.15    0.50
   1 -13   5   -0.01    0.50
  -1  13  -5    0.86    0.54
   1 -13   4    0.09    0.43
   1 -13   4    0.67    0.33
  -1  13  -4   -0.23    0.41
   1 -13   3    4.46    0.67
   1 -13   3    6.20    0.55
  -1  13  -3    4.58    0.65
[truncated: 205,912 more chars]
