# Supplementary material for: Crystal structure of benzene-1,3,5-tri­carb­oxy­lic acid–4-pyridone (1/3)
Source: Acta Crystallogr E Crystallogr Commun. 2015 Oct 3;71(Pt 11):1283–6. doi: 10.1107/S2056989015017867 (PMC4644998; doi:10.1107/S2056989015017867)
Supplement: Supplementary file 2 [file e-71-01283-Isup2.hkl]

data_I                                                                          
_shelx_title ' selena12 in Pna2(1)'                                             
_shelx_refln_list_code          4                                               
_shelx_F_calc_maximum      485.64                                               
_exptl_crystal_F_000      1032.00                                               
_reflns_d_resolution_high  0.8962                                               
                                                                                
loop_                                                                           
 _space_group_symop_operation_xyz                                               
 'x, y, z'                                                                      
 '-x, -y, z+1/2'                                                                
 'x+1/2, -y+1/2, z'                                                             
 '-x+1/2, y+1/2, z+1/2'                                                         
                                                                                
_cell_length_a    12.6994                                                       
_cell_length_b    26.4981                                                       
_cell_length_c     6.6591                                                       
_cell_angle_alpha  90.000                                                       
_cell_angle_beta   90.000                                                       
_cell_angle_gamma  90.000                                                       
                                                                                
_shelx_F_squared_multiplier     1.000                                           
                                                                                
loop_                                                                           
 _refln_index_h                                                                 
 _refln_index_k                                                                 
 _refln_index_l                                                                 
 _refln_F_squared_calc                                                          
 _refln_F_squared_meas                                                          
 _refln_F_squared_sigma                                                         
 _refln_observed_status                                                         
   2   0  -7         66.87        -16.57        64.61 o                         
   4   0  -7         53.44         -9.36        67.61 o                         
   0   1  -7         45.57         32.16        61.87 o                         
   1   1  -7        145.86        216.04        50.66 o                         
   2   1  -7        141.13        206.71        54.39 o                         
   3   1  -7         28.35         29.80        45.51 o                         
   4   1  -7          4.73          9.07        42.88 o                         
   1   2  -7          7.08         33.75        41.93 o                         
   2   2  -7          8.16         32.91        45.22 o                         
   3   2  -7        110.59         57.71        47.55 o                         
   4   2  -7          7.86         31.63        43.81 o                         
   0   3  -7        412.12        477.00        87.29 o                         
   1   3  -7         37.07         -7.28        40.03 o                         
   2   3  -7         20.98         44.17        46.04 o                         
   3   3  -7          7.95         92.56        47.48 o                         
   4   3  -7         40.19         97.71        49.15 o                         
   1   4  -7        221.42        215.04        51.78 o                         
   2   4  -7         15.86         28.21        43.54 o                         
   3   4  -7        210.16        195.13        65.25 o                         
   4   4  -7          4.36        -50.46        50.46 o                         
   0   5  -7        219.97        152.08        66.78 o                         
   1   5  -7         22.23         17.51        54.93 o                         
   2   5  -7        230.14        302.26        57.63 o                         
   3   5  -7         23.97         61.03        57.45 o                         
   1   6  -7        117.69        165.00        50.88 o                         
   2   6  -7          4.32         71.04        53.06 o                         
   3   6  -7         25.69         11.15        89.14 o                         
   0   7  -7         33.79        118.12        68.58 o                         
   1   7  -7         72.45        100.18        49.07 o                         
   2   7  -7          4.79         25.82        43.70 o                         
   3   7  -7        126.25         85.79        57.44 o                         
   1   8  -7         35.50         -8.75        38.82 o                         
   2   8  -7          7.67          0.53        42.26 o                         
   0   9  -7        172.37        183.39        85.96 o                         
   1   9  -7          8.79         82.76        48.58 o                         
   0   0  -6        325.18        309.08        98.52 o                         
   2   0  -6         85.03        -33.81        54.18 o                         
   4   0  -6        387.80        331.46        74.18 o                         
   6   0  -6         60.02         81.62        68.58 o                         
   8   0  -6         18.96         50.17        66.06 o                         
   1   1  -6       1974.53       2062.37       173.01 o                         
   2   1  -6        115.25        115.90        37.36 o                         
   3   1  -6         19.75         36.14        34.64 o                         
   4   1  -6         73.98         87.96        52.42 o                         
   5   1  -6         36.58         28.53        42.56 o                         
   6   1  -6         27.12        -24.31        43.22 o                         
   7   1  -6         99.70        144.26        49.74 o                         
   8   1  -6         44.82         45.51        49.22 o                         
   0   2  -6       5176.91       4953.09       146.95 o                         
   1   2  -6        167.60        142.76        35.03 o                         
   2   2  -6         49.50         63.61        41.16 o                         
   3   2  -6        295.11        268.58        55.46 o                         
   4   2  -6        104.65        108.02        44.53 o                         
   5   2  -6        129.11         89.91        91.71 o                         
   6   2  -6         29.71         39.59        41.82 o                         
   7   2  -6         12.21         22.56        45.56 o                         
   8   2  -6          0.65        -50.94        50.94 o                         
   1   3  -6        147.33        133.91        38.59 o                         
   2   3  -6        126.15        110.37        33.65 o                         
   3   3  -6         46.00         51.48        31.48 o                         
   4   3  -6        498.81        478.20        59.42 o                         
   5   3  -6        164.45        205.37        50.75 o                         
   6   3  -6          5.65         -2.09        41.18 o                         
   7   3  -6         14.02         -2.96        53.92 o                         
   8   3  -6         14.45         -5.61        54.49 o                         
   0   4  -6        885.86        933.89        80.63 o                         
   1   4  -6        380.92        377.53        42.35 o                         
   2   4  -6         94.50         35.66        32.68 o                         
   3   4  -6        824.41        857.24        57.16 o                         
   4   4  -6         24.18         15.45        36.44 o                         
   5   4  -6         93.12         36.63        38.11 o                         
   6   4  -6         95.82         64.83        81.25 o                         
   7   4  -6         47.40         32.48        56.15 o                         
   8   4  -6         36.87        -16.05        55.86 o                         
   1   5  -6        384.99        491.90        45.53 o                         
   2   5  -6        212.52        193.65        41.47 o                         
   3   5  -6          9.57         10.95        31.35 o                         
   4   5  -6        172.93        167.85        44.22 o                         
   5   5  -6        221.25        213.03        44.39 o                         
   6   5  -6        152.84        170.78        62.18 o                         
   7   5  -6        152.86        169.28        53.29 o                         
   0   6  -6        835.98        896.30        80.15 o                         
   1   6  -6        156.85        199.56        37.52 o                         
   2   6  -6          6.52         12.71        32.25 o                         
   3   6  -6         95.96        132.06        35.96 o                         
   4   6  -6        524.28        552.31        54.20 o                         
   5   6  -6         58.41         21.55        44.87 o                         
   6   6  -6        148.48         20.09        44.74 o                         
   7   6  -6        122.96        151.31        52.24 o                         
   1   7  -6         70.25         45.24        33.10 o                         
   2   7  -6          6.16          9.97        36.86 o                         
   3   7  -6         39.52         34.25        33.19 o                         
   4   7  -6        111.73        154.22        41.91 o                         
   5   7  -6         93.70          9.15        42.83 o                         
   6   7  -6         86.79         74.82        64.41 o                         
   7   7  -6         12.23        -45.97        45.97 o                         
   0   8  -6        166.59        187.86        55.70 o                         
   1   8  -6        281.02        204.19        38.56 o                         
   2   8  -6         17.81         24.76        36.73 o                         
   3   8  -6         28.46         -3.30        35.93 o                         
   4   8  -6          4.12         23.23        38.88 o                         
   5   8  -6        171.63        145.02        52.28 o                         
   6   8  -6        141.48        143.39        51.35 o                         
   7   8  -6        118.98         72.30        53.53 o                         
   1   9  -6          7.45         -9.07        36.31 o                         
   2   9  -6        209.55        205.60        43.98 o                         
   3   9  -6        150.25        110.41        42.17 o                         
   4   9  -6        106.09        138.79        44.25 o                         
   5   9  -6         58.51         50.78        45.76 o                         
   6   9  -6         23.48         43.02        58.40 o                         
   7   9  -6         38.11         -2.30        76.01 o                         
   0  10  -6         22.66         45.86        62.12 o                         
   1  10  -6         79.52         90.18        39.26 o                         
   2  10  -6         36.37         66.02        38.11 o                         
   3  10  -6        165.38        137.44        48.90 o                         
   4  10  -6         43.25         47.02        41.04 o                         
   5  10  -6        187.63        161.19        53.28 o                         
   6  10  -6         15.85        -30.18        45.23 o                         
   1  11  -6        161.04        208.21        51.27 o                         
   2  11  -6        122.65         81.00        44.25 o                         
   3  11  -6          7.51         25.76        46.68 o                         
   4  11  -6        323.64        519.07        57.35 o                         
   5  11  -6        115.63        108.32        51.30 o                         
   6  11  -6        106.15        103.38        49.36 o                         
   0  12  -6        780.51        682.41       189.31 o                         
   1  12  -6         47.27          0.44        42.64 o                         
   2  12  -6         16.31        -17.88        42.61 o                         
   3  12  -6        111.67        105.78        44.00 o                         
   4  12  -6         68.63        152.77        45.89 o                         
   5  12  -6         41.25        -14.33        38.69 o                         
   1  13  -6         27.01         26.52        45.31 o                         
   2  13  -6         15.58         35.43        45.52 o                         
   3  13  -6         67.92         26.38        45.56 o                         
   4  13  -6         58.41         90.08        44.08 o                         
   5  13  -6          3.94         43.88        47.66 o                         
   0  14  -6        331.57        442.35        94.04 o                         
   1  14  -6        142.30        114.81        52.47 o                         
   2  14  -6          4.54         59.91        82.53 o                         
   3  14  -6         42.10        106.37        49.45 o                         
   4  14  -6         90.80         45.98        48.71 o                         
   1  15  -6         11.52         -5.22        46.55 o                         
   2  15  -6         48.64         58.19        48.33 o                         
   3  15  -6         27.91         81.98        49.49 o                         
   4  15  -6         70.87         32.67        59.06 o                         
   0  16  -6          3.48         71.05        90.79 o                         
   1  16  -6          0.61         -2.00        68.05 o                         
   2  16  -6        115.53        172.15        55.94 o                         
   3  16  -6         12.61         81.50        52.88 o                         
   1  17  -6        146.41        145.05        55.80 o                         
   2   0  -5         35.65         21.12        42.37 o                         
   4   0  -5        297.16        207.58        47.72 o                         
   6   0  -5        665.93        630.66        67.84 o                         
   8   0  -5        153.30        154.61        53.51 o                         
  10   0  -5        774.06        668.36       101.40 o                         
   0   1  -5         51.90         45.98        30.39 o                         
   1   1  -5        798.09        818.00        37.75 o                         
   2   1  -5       1597.48       1729.86        64.16 o                         
   3   1  -5        609.59        546.05        49.10 o                         
   4   1  -5         20.19         29.39        27.05 o                         
   5   1  -5        174.25        160.43        34.39 o                         
   6   1  -5        304.48        295.37        46.10 o                         
   7   1  -5        221.48        153.19        36.40 o                         
   8   1  -5         40.26        104.91        40.68 o                         
   9   1  -5        291.05        329.90        49.99 o                         
  10   1  -5        181.53        159.22        45.86 o                         
   1   2  -5        507.22        542.33        41.85 o                         
   2   2  -5        183.01        193.21        28.40 o                         
   3   2  -5         13.83         37.06        40.80 o                         
   4   2  -5        102.34         80.36        29.55 o                         
   5   2  -5        619.86        708.79        47.86 o                         
   6   2  -5        648.45        731.32        57.30 o                         
   7   2  -5         41.28         60.76        38.11 o                         
   8   2  -5        250.08        235.87        45.05 o                         
   9   2  -5         98.22        131.41        44.23 o                         
  10   2  -5       1158.24       1172.02        84.94 o                         
   0   3  -5        134.20        179.57        34.88 o                         
   1   3  -5         24.92         27.33        20.14 o                         
   2   3  -5        513.08        580.60        43.51 o                         
   3   3  -5         16.18          0.67        29.87 o                         
   4   3  -5        201.83        251.00        40.61 o                         
   5   3  -5         20.20        100.58        35.93 o                         
   6   3  -5        556.77        502.26        51.27 o                         
   7   3  -5         40.13         96.80        40.59 o                         
   8   3  -5        141.16        114.29        41.71 o                         
   9   3  -5         89.70         -0.01        38.17 o                         
  10   3  -5       1996.35       2013.43       124.35 o                         
   1   4  -5        224.20        232.74        28.74 o                         
   2   4  -5        128.85        113.64        30.43 o                         
   3   4  -5        139.86        131.72        36.21 o                         
   4   4  -5         25.02          3.76        36.33 o                         
   5   4  -5        326.34        306.46        43.88 o                         
   6   4  -5        168.56        172.79        40.62 o                         
   7   4  -5        452.54        491.28        52.80 o                         
   8   4  -5         69.64         76.65        40.65 o                         
   9   4  -5         91.76        154.13        67.64 o                         
  10   4  -5         38.75         42.44        49.87 o                         
   0   5  -5         94.35         85.64        42.38 o                         
   1   5  -5         18.81         -8.49        26.55 o                         
   2   5  -5        829.96        847.48        49.88 o                         
   3   5  -5         75.24         91.49        33.38 o                         
   4   5  -5        336.81        421.66        44.58 o                         
   5   5  -5         70.64         87.81        35.55 o                         
   6   5  -5         42.69         56.72        37.05 o                         
   7   5  -5         55.34         18.97        36.70 o                         
   8   5  -5        151.38        209.46        54.00 o                         
   9   5  -5        155.61        164.14        54.15 o                         
  10   5  -5         51.81        109.68        54.37 o                         
   1   6  -5        516.98        540.90        43.45 o                         
   2   6  -5        203.70        226.08        34.84 o                         
   3   6  -5         30.91         30.57        31.95 o                         
   4   6  -5         47.32         38.02        32.76 o                         
   5   6  -5        270.64        274.33        37.62 o                         
   6   6  -5        114.25        140.21        45.70 o                         
   7   6  -5         12.23        -15.56        51.30 o                         
   8   6  -5        104.75        116.47        50.05 o                         
   9   6  -5         72.51         17.85        49.35 o                         
  10   6  -5         72.23         -4.51       149.71 o                         
   0   7  -5        126.91        167.34        46.30 o                         
   1   7  -5        436.01        466.56        41.42 o                         
   2   7  -5        162.90        165.41        33.09 o                         
   3   7  -5        873.43        970.57        86.63 o                         
   4   7  -5        336.88        414.75        45.75 o                         
   5   7  -5        809.00        803.80        54.57 o                         
   6   7  -5        825.47        851.35        75.00 o                         
   7   7  -5        176.28        186.13        51.84 o                         
   8   7  -5         15.82        102.54        49.90 o                         
   9   7  -5         74.09         50.26        50.66 o                         
   1   8  -5        406.76        365.55        45.21 o                         
   2   8  -5         89.93         63.30        31.75 o                         
   3   8  -5          2.59         45.89        29.96 o                         
   4   8  -5         46.59         69.69        39.78 o                         
   5   8  -5        522.78        576.30        51.21 o                         
   6   8  -5         57.79         62.28        39.88 o                         
   7   8  -5         40.62        -10.11        43.52 o                         
   8   8  -5         56.39         46.01        49.70 o                         
   9   8  -5        110.59        101.89        61.90 o                         
   0   9  -5         71.73         53.05        43.62 o                         
   1   9  -5        264.57        308.86        38.14 o                         
   2   9  -5        239.14        282.46        37.38 o                         
   3   9  -5         86.38         78.79        31.55 o                         
   4   9  -5        182.78        195.94        55.73 o                         
   5   9  -5        734.12        763.38        58.44 o                         
   6   9  -5         43.99         36.32        38.52 o                         
   7   9  -5        356.31        384.11        58.54 o                         
   8   9  -5          1.07        -23.12        59.11 o                         
   9   9  -5        133.68        126.87        56.60 o                         
   1  10  -5        738.55        710.97        48.62 o                         
   2  10  -5        579.78        611.76        49.59 o                         
   3  10  -5        994.31        965.32        64.67 o                         
   4  10  -5         87.73         45.53        42.35 o                         
   5  10  -5        483.98        470.10        59.57 o                         
   6  10  -5        317.81        399.51        51.31 o                         
   7  10  -5         42.80         72.97        62.46 o                         
   8  10  -5         30.44         60.08        47.59 o                         
   9  10  -5         83.92          7.53        50.62 o                         
   0  11  -5        146.78        142.39        47.43 o                         
   1  11  -5        217.60        186.56        35.66 o                         
   2  11  -5         55.50         22.54        34.16 o                         
   3  11  -5        244.86        221.30        43.94 o                         
   4  11  -5        310.60        349.53        54.55 o                         
   5  11  -5          6.91         -1.29        43.22 o                         
   6  11  -5         67.37         84.53        40.63 o                         
   7  11  -5        111.43        162.57        46.48 o                         
   8  11  -5         11.48         37.42        48.55 o                         
   9  11  -5        166.87        338.05       119.77 o                         
   1  12  -5        738.47        771.48        57.99 o                         
   2  12  -5         99.59         84.50        38.01 o                         
   3  12  -5         39.27         25.30        35.38 o                         
   4  12  -5          9.99         10.76        42.01 o                         
   5  12  -5         21.33          0.68        42.02 o                         
   6  12  -5         48.55         29.58        39.95 o                         
   7  12  -5        617.39        633.99        60.72 o                         
   8  12  -5        137.69        241.85        58.47 o                         
   0  13  -5        695.62        989.66       107.81 o                         
   1  13  -5         61.92         88.80        44.63 o                         
   2  13  -5        402.90        386.74        54.90 o                         
   3  13  -5         16.59         20.27        36.20 o                         
   4  13  -5        179.45        158.03        56.95 o                         
   5  13  -5        320.15        362.14        58.97 o                         
   6  13  -5         97.23        101.76        44.55 o                         
   7  13  -5         23.37         52.48        44.09 o                         
   8  13  -5        232.06        185.84        64.24 o                         
   1  14  -5        501.63        676.20        68.64 o                         
   2  14  -5        110.21        195.84        49.81 o                         
   3  14  -5        121.71         76.70        39.05 o                         
   4  14  -5         25.56         75.00        41.24 o                         
   5  14  -5         45.00        -44.54        86.75 o                         
   6  14  -5        396.80        397.17        55.33 o                         
   7  14  -5        145.66        209.43        50.85 o                         
   8  14  -5         38.51          3.86        98.52 o                         
   0  15  -5        316.32        177.26        81.13 o                         
   1  15  -5        123.18        225.47        52.78 o                         
   2  15  -5        179.73        138.52        70.26 o                         
   3  15  -5        231.80        217.07        53.97 o                         
   4  15  -5         53.68         31.89        39.46 o                         
   5  15  -5        118.24        119.00        54.65 o                         
   6  15  -5        438.31        376.60        54.81 o                         
   7  15  -5         84.57        135.34        48.04 o                         
   1  16  -5        219.54        251.46        57.04 o                         
   2  16  -5        908.89       1093.30        86.99 o                         
   3  16  -5        116.74        100.35        48.58 o                         
   4  16  -5         65.70         66.24        49.91 o                         
   5  16  -5        434.17        438.49        62.78 o                         
   6  16  -5        311.33        280.76        52.05 o                         
   7  16  -5         15.93         31.04        48.51 o                         
   0  17  -5         65.89         62.87        66.15 o                         
   1  17  -5         10.96        -44.89        44.89 o                         
   2  17  -5        423.81        371.37        83.09 o                         
   3  17  -5         82.72         26.62        76.12 o                         
   4  17  -5        107.11        127.98        51.76 o                         
   5  17  -5          2.57         51.56        45.40 o                         
   6  17  -5        115.73         78.62        54.35 o                         
   1  18  -5        224.46        230.47        58.00 o                         
   2  18  -5        183.10        237.76        55.47 o                         
   3  18  -5        126.40         94.33        48.84 o                         
   4  18  -5        169.37         97.26        53.37 o                         
   5  18  -5        112.69        161.99        49.04 o                         
   0  19  -5        375.76        331.92       129.43 o                         
   1  19  -5         54.72         94.89        52.27 o                         
   2  19  -5        405.32        455.17        67.81 o                         
   3  19  -5        131.72        161.72        57.41 o                         
   4  19  -5         19.46         95.48        50.88 o                         
   5  19  -5        609.26        599.75        65.60 o                         
   1  20  -5        112.12         56.32        50.47 o                         
   2  20  -5         66.97        -49.14        49.14 o                         
   3  20  -5          5.65         15.23        49.63 o                         
   4  20  -5         89.70         93.19        53.63 o                         
   0  21  -5        520.26        313.31        92.76 o                         
   1  21  -5        166.49        215.05        64.97 o                         
   2  21  -5        195.93        173.57        58.36 o                         
   0   0  -4      10675.21       9685.23       229.33 o                         
   2   0  -4        143.82        158.18        36.76 o                         
   4   0  -4        735.31        769.42        46.09 o                         
   6   0  -4        705.40        684.43        66.16 o                         
   8   0  -4        388.95        373.52       105.34 o                         
  10   0  -4       1833.64       1531.68       103.66 o                         
   1   1  -4       7675.90       7120.94        92.32 o                         
   2   1  -4        210.30        242.44        28.20 o                         
   3   1  -4         38.38         65.99        24.16 o                         
   4   1  -4        144.42        191.14        21.83 o                         
   5   1  -4        347.75        343.17        26.39 o                         
   6   1  -4        366.02        374.56        32.59 o                         
   7   1  -4        436.51        450.80        53.42 o                         
   8   1  -4         78.00         66.43        32.46 o                         
   9   1  -4        106.99        114.73        35.57 o                         
  10   1  -4        126.38        167.56        38.63 o                         
  11   1  -4        122.46         48.55        37.80 o                         
   0   2  -4      20202.84      18693.98       266.63 o                         
   1   2  -4        276.65        250.29        24.23 o                         
   2   2  -4         14.36        -12.33        21.22 o                         
   3   2  -4        130.43        117.01        20.75 o                         
   4   2  -4        326.20        312.71        25.60 o                         
   5   2  -4         41.31         52.78        23.06 o                         
   6   2  -4          2.43         23.84        24.60 o                         
   7   2  -4         29.31         51.26        29.62 o                         
   8   2  -4         44.24         68.84        31.82 o                         
   9   2  -4        134.65         83.42        46.94 o                         
  10   2  -4        199.12        254.82        42.92 o                         
  11   2  -4         11.17         19.28        36.18 o                         
   1   3  -4        925.72       1071.49        44.76 o                         
   2   3  -4        156.92        119.72        24.96 o                         
   3   3  -4        283.27        269.07        44.43 o                         
   4   3  -4        309.89        269.87        30.60 o                         
   5   3  -4        491.47        554.42        34.98 o                         
   6   3  -4        553.17        556.85        37.69 o                         
   7   3  -4         64.92         34.19        31.24 o                         
   8   3  -4        104.51        200.99        36.55 o                         
   9   3  -4         18.61         64.07        34.84 o                         
  10   3  -4        367.99        399.50        46.78 o                         
  11   3  -4         12.92         27.62        37.68 o                         
   0   4  -4       5880.13       5683.67       108.84 o                         
   1   4  -4       1883.73       1717.19        47.66 o                         
   2   4  -4        253.94        261.24        22.93 o                         
   3   4  -4        476.53        472.72        36.14 o                         
   4   4  -4        169.26        167.10        37.72 o                         
   5   4  -4        360.39        383.73        31.43 o                         
   6   4  -4        483.34        495.64        36.90 o                         
   7   4  -4        334.17        325.15        34.63 o                         
   8   4  -4        218.46        188.53        36.23 o                         
   9   4  -4        409.71        461.11        69.11 o                         
  10   4  -4         36.36         75.94        46.71 o                         
  11   4  -4        108.07         48.63        43.41 o                         
   1   5  -4       1729.81       1654.22        39.70 o                         
   2   5  -4        187.04        199.44        18.28 o                         
   3   5  -4        343.95        388.05        30.07 o                         
   4   5  -4          6.97          4.30        22.50 o                         
   5   5  -4        474.20        590.77        35.54 o                         
   6   5  -4        776.32        792.56        42.94 o                         
   7   5  -4        318.85        327.59        34.78 o                         
   8   5  -4        486.96        455.71        40.11 o                         
   9   5  -4        281.13        258.59        40.35 o                         
  10   5  -4        139.17        113.79        52.33 o                         
  11   5  -4        130.86        176.51        60.50 o                         
   0   6  -4        221.88        250.08        43.59 o                         
   1   6  -4         76.28        103.59        26.73 o                         
   2   6  -4        230.24        225.15        34.21 o                         
   3   6  -4        195.04        194.07        24.84 o                         
   4   6  -4       1498.42       1515.12        53.62 o                         
   5   6  -4        498.19        494.16        34.46 o                         
   6   6  -4        657.41        671.95        40.60 o                         
   7   6  -4        390.35        385.81        36.89 o                         
   8   6  -4         39.33         26.99        29.06 o                         
   9   6  -4        167.71        266.78        54.73 o                         
  10   6  -4        212.41        189.00        91.17 o                         
  11   6  -4        207.70        209.63        58.00 o                         
   1   7  -4         95.57        112.74        20.41 o                         
   2   7  -4        178.38        187.81        38.87 o                         
   3   7  -4         55.44         59.22        29.04 o                         
   4   7  -4        250.58        274.93        27.81 o                         
   5   7  -4        168.20        180.12        29.04 o                         
   6   7  -4        173.87        208.15        34.27 o                         
   7   7  -4         52.46         69.33        33.06 o                         
   8   7  -4        355.33        285.16        48.37 o                         
   9   7  -4         26.04         17.22        45.21 o                         
  10   7  -4         62.97         88.21        51.63 o                         
  11   7  -4        162.42         66.19        53.16 o                         
   0   8  -4        398.33        474.87        53.14 o                         
   1   8  -4        691.97        678.87        42.86 o                         
   2   8  -4        186.86        185.78        29.88 o                         
   3   8  -4         22.29         18.82        27.21 o                         
   4   8  -4        205.86        198.24        34.92 o                         
   5   8  -4        651.23        691.07        46.94 o                         
   6   8  -4        598.69        569.66        43.94 o                         
   7   8  -4        139.59        113.33        40.10 o                         
   8   8  -4        569.87        538.16        55.62 o                         
   9   8  -4        348.72        276.09        57.74 o                         
  10   8  -4        914.22        748.28        75.24 o                         
  11   8  -4         18.72         20.76        50.74 o                         
   1   9  -4        342.78        339.64        46.02 o                         
   2   9  -4        475.47        520.88        38.95 o                         
   3   9  -4        763.42        750.41        47.97 o                         
   4   9  -4        400.18        391.98        39.66 o                         
   5   9  -4        247.52        284.55        34.70 o                         
   6   9  -4         75.19         88.11        38.29 o                         
   7   9  -4         66.48         61.58        38.72 o                         
   8   9  -4         90.38         21.99        40.40 o                         
   9   9  -4        745.79        551.60        59.65 o                         
  10   9  -4         61.40         93.48        52.78 o                         
  11   9  -4         83.40         71.52        53.87 o                         
   0  10  -4        582.85        627.61        57.95 o                         
   1  10  -4        157.22        145.32        30.08 o                         
   2  10  -4        157.38        163.14        29.66 o                         
   3  10  -4         34.53         40.47        28.00 o                         
   4  10  -4        344.60        344.42        45.84 o                         
   5  10  -4         98.77         81.21        36.29 o                         
   6  10  -4         19.99         18.95        41.50 o                         
   7  10  -4        530.25        480.64        54.83 o                         
   8  10  -4        162.10        235.75        55.84 o                         
   9  10  -4        126.60         40.51        53.51 o                         
  10  10  -4        187.65        124.37        55.83 o                         
   1  11  -4        271.40        309.76        34.69 o                         
   2  11  -4         19.14         30.44        26.10 o                         
   3  11  -4        199.01        215.64        43.49 o                         
   4  11  -4        296.29        241.57        47.38 o                         
   5  11  -4        134.00        108.45        38.34 o                         
   6  11  -4        257.34        202.86        42.55 o                         
   7  11  -4         75.31        126.76        42.37 o                         
   8  11  -4        101.43        126.31        45.95 o                         
   9  11  -4        529.48        516.04       113.03 o                         
  10  11  -4        196.72        171.60        73.44 o                         
   0  12  -4       1773.30       1682.53        83.86 o                         
   1  12  -4        547.42        605.61        56.01 o                         
   2  12  -4        234.00        175.41        36.32 o                         
   3  12  -4         27.91         78.73        38.35 o                         
   4  12  -4        221.44        183.94        45.95 o                         
   5  12  -4        247.02        226.93        43.92 o                         
   6  12  -4        151.53        214.94        44.48 o                         
   7  12  -4        176.14        180.86        44.96 o                         
   8  12  -4         12.16         27.90        42.36 o                         
   9  12  -4         41.64         71.32        46.62 o                         
  10  12  -4         58.14        -37.19        43.89 o                         
   1  13  -4         45.74         51.98        33.54 o                         
   2  13  -4         66.79         14.37        31.21 o                         
   3  13  -4         63.76         21.28        39.22 o                         
   4  13  -4         80.54        111.35        42.29 o                         
   5  13  -4         60.71         63.59        45.22 o                         
   6  13  -4        150.54        112.05        42.31 o                         
   7  13  -4          9.04        -31.40        38.08 o                         
   8  13  -4        459.74        419.17        56.99 o                         
   9  13  -4         11.80         69.23        46.48 o                         
  10  13  -4         30.11          2.78        45.44 o                         
   0  14  -4        216.17        260.10        68.97 o                         
   1  14  -4        490.57        549.98        67.44 o                         
   2  14  -4         37.40         89.15        35.20 o                         
   3  14  -4         52.05         -6.44        35.48 o                         
   4  14  -4        127.96        180.92        64.13 o                         
   5  14  -4         47.82         35.22        42.84 o                         
   6  14  -4        348.07        364.68        50.65 o                         
   7  14  -4         78.43         67.49        43.78 o                         
   8  14  -4        334.68        342.91        54.16 o                         
   9  14  -4        952.42        791.14        73.71 o                         
   1  15  -4         73.28        145.94        45.20 o                         
   2  15  -4         64.24         96.81        36.22 o                         
   3  15  -4         10.44         16.00        34.82 o                         
   4  15  -4        390.54        367.23        53.28 o                         
   5  15  -4        160.06        208.87        43.98 o                         
   6  15  -4          5.87         41.78        38.49 o                         
   7  15  -4         65.63        149.77        56.69 o                         
   8  15  -4        962.13        832.25        68.36 o                         
   9  15  -4        209.90        167.18        85.08 o                         
   0  16  -4         53.80         50.90       107.21 o                         
   1  16  -4        328.06        361.72        55.57 o                         
   2  16  -4        352.83        441.75        56.67 o                         
   3  16  -4         39.16         40.21        36.37 o                         
   4  16  -4         42.65         31.26        36.79 o                         
   5  16  -4         89.75        110.11        41.69 o                         
   6  16  -4        123.03        129.88        44.50 o                         
   7  16  -4        170.69        116.20        54.97 o                         
   8  16  -4         86.99         72.46        44.36 o                         
   9  16  -4        110.51         64.66        62.69 o                         
   1  17  -4        429.88        437.12       108.18 o                         
   2  17  -4         36.25         54.24        45.13 o                         
   3  17  -4        218.37        197.34        49.39 o                         
   4  17  -4        110.10        106.79        40.72 o                         
   5  17  -4        593.58        611.84        59.30 o                         
   6  17  -4        533.26        554.25        58.70 o                         
   7  17  -4        224.99        197.10        49.79 o                         
   8  17  -4        303.07        350.28        58.01 o                         
   0  18  -4         47.66        134.17        66.15 o                         
   1  18  -4        340.01        413.34        60.07 o                         
   2  18  -4          7.68         35.52        41.96 o                         
   3  18  -4        729.08        803.72        73.99 o                         
   4  18  -4        877.23        913.00        78.63 o                         
   5  18  -4         56.80        125.99        44.81 o                         
   6  18  -4        344.31        396.83        55.02 o                         
   7  18  -4        128.60         90.37        46.98 o                         
   8  18  -4         79.97        177.44        51.98 o                         
   1  19  -4         21.81         48.53        44.19 o                         
   2  19  -4         17.36        -40.40        40.40 o                         
   3  19  -4        317.19        398.24        59.90 o                         
   4  19  -4       1478.59       1441.04        95.06 o                         
   5  19  -4        743.59        773.53        67.01 o                         
   6  19  -4        138.44        178.13        48.44 o                         
   7  19  -4         74.96         76.49        46.23 o                         
   0  20  -4         69.18        183.72        70.54 o                         
   1  20  -4        203.83        242.86        60.07 o                         
   2  20  -4         10.98         66.13        70.54 o                         
   3  20  -4          2.26         46.70        46.15 o                         
   4  20  -4        536.35        592.04        71.20 o                         
   5  20  -4        344.08        352.59        57.28 o                         
   6  20  -4        313.10        294.83        96.75 o                         
   7  20  -4          6.88        -49.89        49.89 o                         
   1  21  -4        104.81        182.46        55.19 o                         
   2  21  -4        103.45        164.92        53.64 o                         
   3  21  -4        143.37        114.75        54.35 o                         
   4  21  -4        896.66        881.39        83.89 o                         
   5  21  -4        170.55        211.12        53.79 o                         
   6  21  -4         21.29         65.98        48.18 o                         
   0  22  -4         30.26         77.49        70.87 o                         
   1  22  -4         64.83          8.33        49.73 o                         
   2  22  -4         10.81         -7.48        48.46 o                         
   3  22  -4        253.49        237.91        60.68 o                         
   4  22  -4        324.56        384.69        68.73 o                         
   5  22  -4        154.21        149.83        51.89 o                         
   1  23  -4         43.21          3.84        50.72 o                         
   2  23  -4        267.36        129.23       108.46 o                         
   3  23  -4          2.49        -46.69        59.67 o                         
   4  23  -4        488.89        432.05        70.73 o                         
   0  24  -4        173.03        213.58        84.66 o                         
   1  24  -4        336.07        286.82        64.18 o                         
   2  24  -4        127.74         24.94        56.32 o                         
   2   0  -3        210.48        285.61        79.16 o                         
   4   0  -3        166.23        175.37        28.51 o                         
   6   0  -3       2362.31       2090.22        68.76 o                         
   8   0  -3        477.31        476.35        47.82 o                         
  10   0  -3        452.98        349.74        66.00 o                         
  12   0  -3        438.38        448.97        94.57 o                         
   0   1  -3       1727.60       1677.64        56.53 o                         
   1   1  -3       1485.51       1616.93        47.02 o                         
   2   1  -3       3935.56       3639.95        60.09 o                         
   3   1  -3        508.34        518.90        32.18 o                         
   4   1  -3        312.25        301.28        22.83 o                         
   5   1  -3        770.49        732.73        31.75 o                         
   6   1  -3        948.58       1059.94        37.92 o                         
   7   1  -3        121.55        177.46        24.62 o                         
   8   1  -3        178.24        175.62        27.33 o                         
   9   1  -3        327.95        318.32        36.45 o                         
  10   1  -3       1363.42       1222.33       102.23 o                         
  11   1  -3       1027.27        983.08        69.06 o                         
  12   1  -3        124.95         40.62        49.13 o                         
   1   2  -3       3259.38       2720.91        58.08 o                         
   2   2  -3        347.63        394.44        27.06 o                         
   3   2  -3       1958.31       1849.25        36.09 o                         
   4   2  -3         19.16         48.06        14.52 o                         
   5   2  -3        429.72        406.06        25.29 o                         
   6   2  -3        653.05        588.69        30.75 o                         
   7   2  -3        176.90        202.70        25.40 o                         
   8   2  -3        154.64        163.19        27.25 o                         
   9   2  -3         51.46         89.00        30.09 o                         
  10   2  -3       1972.32       1986.81        90.97 o                         
  11   2  -3       1414.13       1238.65        96.63 o                         
  12   2  -3        324.93        433.38        67.73 o                         
   0   3  -3       4716.19       4103.61        89.50 o                         
   1   3  -3        166.05        163.87        17.03 o                         
   2   3  -3        922.01        818.19        40.16 o                         
   3   3  -3        596.72        646.01        36.86 o                         
   4   3  -3        551.59        566.24        31.53 o                         
   5   3  -3         18.74         21.98        16.38 o                         
   6   3  -3        900.94       1024.03        42.62 o                         
   7   3  -3         49.71         75.00        21.77 o                         
   8   3  -3         67.33         57.64        27.62 o                         
   9   3  -3        135.86         95.08        34.90 o                         
  10   3  -3       2902.60       2911.72        94.18 o                         
  11   3  -3       1069.49       1114.93        74.29 o                         
  12   3  -3        461.18        383.44        62.97 o                         
   1   4  -3        137.39        152.04        14.59 o                         
   2   4  -3        229.11        264.62        24.35 o                         
   3   4  -3        332.50        388.65        28.56 o                         
   4   4  -3        178.46        211.82        23.68 o                         
   5   4  -3        102.14        118.67        23.40 o                         
   6   4  -3        329.75        303.77        24.08 o                         
   7   4  -3        957.13        871.64        37.16 o                         
   8   4  -3         17.79         19.07        26.11 o                         
   9   4  -3         82.49         63.46        30.11 o                         
  10   4  -3        234.00        252.33        40.54 o                         
  11   4  -3        593.96        668.77        63.01 o                         
  12   4  -3          8.57        115.88        67.42 o                         
   0   5  -3       2969.36       2486.66        59.62 o                         
   1   5  -3        447.54        464.09        24.57 o                         
   2   5  -3        496.34        531.16        28.89 o                         
   3   5  -3        421.65        412.74        28.88 o                         
   4   5  -3        442.95        425.44        28.38 o                         
   5   5  -3          3.69         45.19        21.59 o                         
   6   5  -3        853.10        816.58        40.83 o                         
   7   5  -3         54.11         37.79        25.43 o                         
   8   5  -3        222.49        209.23        32.43 o                         
   9   5  -3         41.45         48.64        30.37 o                         
  10   5  -3        273.25        355.78        57.74 o                         
  11   5  -3       1420.73       1293.77       105.90 o                         
  12   5  -3         42.85         43.19        44.13 o                         
   1   6  -3        961.74        869.20        29.85 o                         
   2   6  -3        493.71        489.67        36.27 o                         
   3   6  -3         50.07         54.66        19.34 o                         
   4   6  -3        556.22        629.94        48.93 o                         
   5   6  -3       2489.87       2316.73        55.24 o                         
   6   6  -3         62.38        135.97        25.64 o                         
   7   6  -3        707.16        632.98        42.66 o                         
   8   6  -3         22.24         41.95        27.57 o                         
   9   6  -3         81.14        115.69        36.96 o                         
  10   6  -3        327.56        374.46        47.49 o                         
  11   6  -3        330.35        333.49        68.29 o                         
  12   6  -3         14.05         20.58        44.76 o                         
   0   7  -3        701.77        741.73        53.44 o                         
   1   7  -3        330.72        330.67        20.78 o                         
   2   7  -3        670.77        645.67        39.85 o                         
   3   7  -3       1139.10       1048.20        38.23 o                         
   4   7  -3        548.93        658.66        48.67 o                         
   5   7  -3        622.70        801.64        40.56 o                         
   6   7  -3       1181.06       1210.62        47.41 o                         
   7   7  -3         71.87        113.06        27.37 o                         
   8   7  -3        156.54        138.24        30.86 o                         
   9   7  -3        148.75        168.77        37.15 o                         
  10   7  -3        440.03        360.12        46.92 o                         
  11   7  -3        709.07        657.98        57.28 o                         
  12   7  -3        111.69         24.42        44.98 o                         
   1   8  -3       1064.88       1056.74        36.89 o                         
   2   8  -3         98.16         67.86        34.02 o                         
   3   8  -3        253.85        298.31        23.52 o                         
   4   8  -3        618.00        620.37        33.91 o                         
   5   8  -3        933.52        898.73        39.19 o                         
   6   8  -3         28.13         49.82        22.98 o                         
   7   8  -3         25.93        -10.39        30.91 o                         
   8   8  -3         44.19         30.17        31.85 o                         
   9   8  -3        256.94        203.40        39.27 o                         
  10   8  -3        281.38        355.66        68.68 o                         
  11   8  -3         65.71         54.52        39.85 o                         
  12   8  -3         39.34        115.38        44.15 o                         
   0   9  -3        407.53        460.06        45.87 o                         
   1   9  -3        961.05        933.92        41.55 o                         
   2   9  -3        758.53        754.99        45.94 o                         
   3   9  -3        887.64        845.16        44.46 o                         
   4   9  -3        633.75        715.09        35.31 o                         
   5   9  -3        830.88        902.59        39.27 o                         
   6   9  -3        367.57        372.03        31.57 o                         
   7   9  -3        798.68        738.96        48.03 o                         
   8   9  -3         28.58         16.86        30.91 o                         
   9   9  -3         98.61        173.28        59.81 o                         
  10   9  -3        666.70        666.19        57.45 o                         
  11   9  -3        294.85        315.65        48.28 o                         
  12   9  -3        173.69        146.93        47.14 o                         
   1  10  -3        475.09        514.84        33.71 o                         
   2  10  -3        985.66       1183.83        55.09 o                         
   3  10  -3       1192.99       1124.08        48.37 o                         
   4  10  -3         79.93         83.03        20.59 o                         
   5  10  -3         25.96         51.17        26.64 o                         
   6  10  -3        672.46        720.65        39.14 o                         
   7  10  -3         82.16        155.55        52.12 o                         
   8  10  -3         85.11         62.20        33.38 o                         
   9  10  -3        471.95        452.96        47.42 o                         
  10  10  -3         76.62        105.96        39.50 o                         
  11  10  -3         22.13         41.03        56.65 o                         
  12  10  -3         34.73        -89.83       105.28 o                         
   0  11  -3       2759.06       2523.83        97.66 o                         
   1  11  -3        557.08        641.81        35.80 o                         
   2  11  -3       2167.68       2018.71        54.87 o                         
   3  11  -3        342.24        423.70        32.13 o                         
   4  11  -3          9.97          8.98        18.76 o                         
   5  11  -3          0.81          7.69        24.27 o                         
   6  11  -3        316.44        295.05        36.05 o                         
   7  11  -3         26.74         61.56        31.07 o                         
   8  11  -3        119.71         78.18        36.28 o                         
   9  11  -3        214.79        231.95        45.93 o                         
  10  11  -3        207.86        117.48        46.33 o                         
  11  11  -3        404.30        384.86        90.36 o                         
   1  12  -3        681.61        736.70        39.56 o                         
   2  12  -3        786.02        802.71        58.61 o                         
   3  12  -3         37.43         51.46        38.00 o                         
   4  12  -3        173.43        196.85        28.98 o                         
   5  12  -3        469.22        459.26        37.02 o                         
   6  12  -3        267.45        261.07        34.61 o                         
   7  12  -3        478.89        503.90        44.55 o                         
   8  12  -3         55.13         78.40        42.11 o                         
   9  12  -3        169.69        245.57        48.97 o                         
  10  12  -3         79.45        108.64        54.82 o                         
  11  12  -3         18.57        -15.99        44.48 o                         
   0  13  -3       3135.70       3174.29        96.32 o                         
   1  13  -3        976.31        970.92        41.80 o                         
   2  13  -3         92.09        141.63        31.90 o                         
   3  13  -3        174.73        179.36        39.42 o                         
   4  13  -3        142.98        203.70        41.37 o                         
   5  13  -3        535.35        464.82        47.74 o                         
   6  13  -3         15.62        -20.79        33.30 o                         
   7  13  -3         27.32         59.34        51.44 o                         
   8  13  -3         57.23         55.96        51.78 o                         
   9  13  -3        152.57        105.70        46.70 o                         
  10  13  -3         49.10          8.81        42.85 o                         
  11  13  -3        117.39         47.47        48.96 o                         
   1  14  -3        738.41        807.11        38.94 o                         
   2  14  -3        516.06        569.85        45.55 o                         
   3  14  -3        637.30        652.10        54.51 o                         
   4  14  -3        212.17        190.43        43.10 o                         
   5  14  -3        153.27        153.62        39.17 o                         
   6  14  -3        408.73        420.31        48.63 o                         
   7  14  -3        702.37        619.15        56.28 o                         
   8  14  -3        172.72        155.63        43.70 o                         
   9  14  -3        296.83        314.39        52.41 o                         
  10  14  -3         68.16         76.06        47.79 o                         
  11  14  -3        114.78         71.68        59.85 o                         
   0  15  -3         45.46         32.98        32.31 o                         
   1  15  -3        275.09        326.36        38.56 o                         
   2  15  -3        250.45        263.39        39.09 o                         
   3  15  -3        359.59        307.47        40.64 o                         
   4  15  -3         79.52         28.37        38.48 o                         
   5  15  -3         45.39          3.69        34.23 o                         
   6  15  -3        147.21        218.52        51.60 o                         
   7  15  -3        280.14        293.47        47.96 o                         
   8  15  -3        382.07        358.31        74.85 o                         
   9  15  -3         17.86         54.27        43.60 o                         
  10  15  -3        154.28        222.60        58.00 o                         
   1  16  -3         97.79        191.51        34.44 o                         
   2  16  -3       1033.45        973.64        72.82 o                         
   3  16  -3        196.43        196.03        39.61 o                         
   4  16  -3         15.04        -34.59        34.59 o                         
   5  16  -3         78.13        103.81        39.10 o                         
   6  16  -3        726.63        769.69        59.87 o                         
   7  16  -3        395.19        412.40        52.68 o                         
   8  16  -3         39.97         62.95        43.09 o                         
   9  16  -3         92.31         68.86        48.22 o                         
  10  16  -3        255.92        239.76        57.35 o                         
   0  17  -3        407.58        506.16        79.90 o                         
   1  17  -3         36.85        113.82        41.60 o                         
   2  17  -3        346.37        398.98        44.04 o                         
   3  17  -3        123.88        217.70        40.27 o                         
   4  17  -3         57.00         30.99        50.75 o                         
   5  17  -3        117.83        122.28        40.01 o                         
   6  17  -3        902.62       1060.51        80.75 o                         
   7  17  -3       1538.95       1410.43        87.97 o                         
   8  17  -3        267.47        209.67        49.41 o                         
   9  17  -3        231.56        161.19        51.87 o                         
  10  17  -3         22.70        150.44        83.00 o                         
   1  18  -3         13.98          1.28        39.47 o                         
   2  18  -3        878.42        922.60        84.76 o                         
   3  18  -3        410.79        390.71        46.97 o                         
   4  18  -3        132.75         75.67        39.02 o                         
   5  18  -3        135.64         89.62        48.41 o                         
   6  18  -3       2720.09       2412.66       115.91 o                         
   7  18  -3        482.66        628.32        60.58 o                         
   8  18  -3         67.08         36.86        43.82 o                         
   9  18  -3         14.02        104.86        48.13 o                         
   0  19  -3        188.85        288.24       100.45 o                         
   1  19  -3        137.22        145.69        47.28 o                         
   2  19  -3        603.91        580.52        62.27 o                         
   3  19  -3        179.46        225.70        52.14 o                         
   4  19  -3         57.07        133.94        42.64 o                         
   5  19  -3        656.54        708.86        60.36 o                         
   6  19  -3        445.60        518.78        57.98 o                         
   7  19  -3       1259.83       1179.53       111.92 o                         
   8  19  -3         26.15         80.96        45.53 o                         
   9  19  -3         53.20         58.28        46.90 o                         
   1  20  -3         82.49        109.09        47.19 o                         
   2  20  -3        224.22        222.70        51.13 o                         
   3  20  -3         16.58        176.41        51.61 o                         
   4  20  -3        575.95        560.96        64.98 o                         
   5  20  -3         86.75        112.85        42.48 o                         
   6  20  -3        474.07        528.05        57.34 o                         
   7  20  -3         22.69        124.78        45.70 o                         
   8  20  -3        164.48        100.31        47.56 o                         
   0  21  -3        752.58        662.33        95.15 o                         
   1  21  -3        239.74        227.85        54.26 o                         
   2  21  -3        246.60        271.76        53.81 o                         
   3  21  -3          3.92         -8.06        46.28 o                         
   4  21  -3         92.53        155.18        46.35 o                         
   5  21  -3        274.58        381.89        54.37 o                         
   6  21  -3         38.57         91.08        44.69 o                         
   7  21  -3        259.14        192.07        49.04 o                         
   8  21  -3         52.46          9.78        49.49 o                         
   1  22  -3         16.23          9.85        43.93 o                         
   2  22  -3        516.99        674.45        69.66 o                         
   3  22  -3        189.00        155.18        53.35 o                         
   4  22  -3        652.66        658.01       104.24 o                         
   5  22  -3         59.48         91.37        45.59 o                         
   6  22  -3        245.55        343.10        64.13 o                         
   7  22  -3          8.73        -52.83        52.83 o                         
   0  23  -3        305.54        235.46        79.19 o                         
   1  23  -3        179.03        219.04        55.17 o                         
   2  23  -3        401.07        415.87        62.64 o                         
   3  23  -3        226.85        226.87        63.01 o                         
   4  23  -3        347.77        372.37        56.96 o                         
   5  23  -3        368.40        370.66        62.76 o                         
   6  23  -3          8.81         22.73        59.67 o                         
   1  24  -3         57.65         15.62        47.86 o                         
   2  24  -3         87.10         91.79        50.75 o                         
   3  24  -3        243.14        311.34        61.04 o                         
   4  24  -3         50.74         54.14        79.39 o                         
   5  24  -3         38.20         17.66        85.52 o                         
   0  25  -3        179.59         58.64       126.53 o                         
   1  25  -3        223.61        223.56        58.59 o                         
   2  25  -3        337.61        362.64        86.16 o                         
   3  25  -3        112.29        195.07        66.98 o                         
   4  25  -3        244.92        181.94        56.07 o                         
   1  26  -3        404.55        370.33        69.71 o                         
   2  26  -3         22.10         93.84        92.69 o                         
   3  26  -3          8.47        -45.14        65.28 o                         
   0   0  -2     235820.77     188510.19      2516.25 o                         
   2   0  -2       1395.29       1238.81        71.10 o                         
   4   0  -2        383.56        398.42        33.55 o                         
   6   0  -2       2039.61       1865.20        74.72 o                         
   8   0  -2       1322.07       1192.39        65.05 o                         
  10   0  -2        640.79        556.57        64.31 o                         
  12   0  -2        782.93        743.58        88.36 o                         
   1   1  -2      22638.04      17748.62       152.09 o                         
   2   1  -2        329.41        330.45        20.03 o                         
   3   1  -2        320.84        329.89        20.15 o                         
   4   1  -2       1785.83       1514.33        39.54 o                         
   5   1  -2        433.12        459.54        23.30 o                         
   6   1  -2        516.03        512.83        29.40 o                         
   7   1  -2        181.99        188.96        24.65 o                         
   8   1  -2        237.38        203.78        26.68 o                         
   9   1  -2         14.31         14.69        30.91 o                         
  10   1  -2        851.73        754.36        50.96 o                         
  11   1  -2        204.29        181.81        38.78 o                         
  12   1  -2         28.38        126.15        44.34 o                         
  13   1  -2        446.61        250.19        64.79 o                         
   0   2  -2      38420.08      30281.09       299.47 o                         
   1   2  -2        549.56        698.78        52.34 o                         
   2   2  -2         31.44         51.30        13.92 o                         
   3   2  -2         51.94         53.45        15.85 o                         
   4   2  -2        917.88        819.94        26.50 o                         
   5   2  -2        515.16        449.85        22.53 o                         
   6   2  -2        647.89        605.53        30.76 o                         
   7   2  -2        770.39        669.30        33.83 o                         
   8   2  -2         75.95         83.26        23.60 o                         
   9   2  -2        335.84        303.84        33.74 o                         
  10   2  -2        380.69        411.43        41.84 o                         
  11   2  -2         77.04         93.51        37.00 o                         
  12   2  -2        195.90        194.00        62.89 o                         
  13   2  -2         51.06        130.59        56.84 o                         
   1   3  -2       2419.81       1978.08        38.97 o                         
   2   3  -2        523.28        439.23        25.56 o                         
   3   3  -2        773.01        731.38        29.91 o                         
   4   3  -2         27.67         67.12        15.92 o                         
   5   3  -2       1288.96       1097.23        31.35 o                         
   6   3  -2        614.60        645.29        31.37 o                         
   7   3  -2        178.84        160.86        24.06 o                         
   8   3  -2        350.05        310.95        32.05 o                         
   9   3  -2         58.10         72.00        28.06 o                         
  10   3  -2         79.44         90.97        30.88 o                         
  11   3  -2        145.55        151.26        38.82 o                         
  12   3  -2        530.70        432.33        80.90 o                         
  13   3  -2         94.11         30.23        42.78 o                         
   0   4  -2      13308.62      10537.33       149.16 o                         
   1   4  -2       5403.20       4243.22        56.91 o                         
   2   4  -2        743.17        726.57        29.12 o                         
   3   4  -2        114.91        144.36        22.24 o                         
   4   4  -2       1128.35        901.28        32.10 o                         
   5   4  -2       1484.46       1457.78        45.10 o                         
   6   4  -2       1026.93        938.56        35.83 o                         
   7   4  -2        352.61        326.17        28.18 o                         
   8   4  -2        484.47        481.89        36.12 o                         
   9   4  -2        679.43        643.07        42.74 o                         
  10   4  -2         35.20         64.44        31.50 o                         
  11   4  -2        103.01        148.02        44.24 o                         
  12   4  -2        339.31        361.90        59.05 o                         
  13   4  -2        142.77         43.37        60.18 o                         
   1   5  -2       3896.61       2993.75        47.15 o                         
   2   5  -2        615.56        528.69        30.24 o                         
   3   5  -2       1432.29       1189.41        45.07 o                         
   4   5  -2        291.66        341.27        20.05 o                         
   5   5  -2       3279.28       2862.31        48.93 o                         
   6   5  -2       1517.78       1488.57        43.03 o                         
   7   5  -2         83.67         50.46        23.11 o                         
   8   5  -2        191.72        211.33        29.66 o                         
   9   5  -2        120.93        131.49        34.93 o                         
  10   5  -2        302.92        293.17        36.91 o                         
  11   5  -2         36.46         67.71        46.54 o                         
  12   5  -2         18.77        104.14        43.80 o                         
  13   5  -2        445.58        411.50        58.01 o                         
   0   6  -2       4871.18       3975.54       128.53 o                         
   1   6  -2        610.05        616.83        26.87 o                         
   2   6  -2       1396.49       1184.59        35.19 o                         
   3   6  -2        104.50        156.77        36.87 o                         
   4   6  -2       1759.68       1464.79        42.69 o                         
   5   6  -2        839.90        742.08        29.99 o                         
   6   6  -2         69.97         89.56        20.73 o                         
   7   6  -2        463.45        389.02        38.21 o                         
   8   6  -2         99.76        104.72        40.76 o                         
   9   6  -2        461.98        379.22        36.88 o                         
  10   6  -2        587.12        566.44        50.50 o                         
  11   6  -2        461.28        346.32        52.37 o                         
  12   6  -2        536.07        593.13        61.78 o                         
  13   6  -2        302.35        273.27        57.28 o                         
   1   7  -2        208.93        212.22        19.70 o                         
   2   7  -2        166.53        166.93        17.55 o                         
   3   7  -2       4638.73       3963.90        86.39 o                         
   4   7  -2        912.07        969.69        36.17 o                         
   5   7  -2        199.06        229.22        22.45 o                         
   6   7  -2        581.24        584.61        28.55 o                         
   7   7  -2        855.96        774.14        39.17 o                         
   8   7  -2        522.18        529.33        38.37 o                         
   9   7  -2         82.71        102.87        29.88 o                         
  10   7  -2        340.52        358.18        46.27 o                         
  11   7  -2        395.72        343.52        46.60 o                         
  12   7  -2        834.99        724.06        65.49 o                         
  13   7  -2         38.54         50.83        64.65 o                         
   0   8  -2        540.74        517.70        41.12 o                         
   1   8  -2        459.12        490.61        24.44 o                         
   2   8  -2        639.38        564.83        24.60 o                         
   3   8  -2        506.37        508.97        26.41 o                         
   4   8  -2       1338.17       1287.91        40.71 o                         
   5   8  -2       1209.84       1048.98        38.35 o                         
   6   8  -2        835.54        803.75        38.88 o                         
   7   8  -2        185.05        192.73        27.75 o                         
   8   8  -2        203.02        133.74        33.43 o                         
   9   8  -2        705.69        628.25        43.08 o                         
  10   8  -2        242.51        194.61        40.91 o                         
  11   8  -2         29.34         46.06        37.45 o                         
  12   8  -2         83.71        109.42        46.08 o                         
  13   8  -2         15.55         57.76        57.93 o                         
   1   9  -2       2369.35       2088.64        42.31 o                         
   2   9  -2        476.66        483.51        28.72 o                         
   3   9  -2       1511.33       1379.08        48.62 o                         
   4   9  -2       3154.85       2769.50        65.51 o                         
   5   9  -2         11.06         73.00        24.34 o                         
   6   9  -2        144.10        138.60        25.05 o                         
   7   9  -2        621.29        541.96        33.74 o                         
   8   9  -2         21.30         49.31        26.48 o                         
   9   9  -2        609.03        562.81        48.77 o                         
  10   9  -2        168.23        191.31        46.22 o                         
  11   9  -2        775.15        614.24        72.56 o                         
  12   9  -2        546.12        562.68        61.85 o                         
   0  10  -2       3639.08       3348.12        86.15 o                         
   1  10  -2        471.10        462.05        23.52 o                         
   2  10  -2        472.15        517.33        41.40 o                         
   3  10  -2       1397.66       1194.46        47.48 o                         
   4  10  -2        478.53        470.23        57.72 o                         
   5  10  -2        725.10        696.12        38.49 o                         
   6  10  -2         91.35         71.81        21.97 o                         
   7  10  -2        426.67        394.29        30.86 o                         
   8  10  -2        334.82        326.97        32.18 o                         
   9  10  -2         35.63         41.82        29.92 o                         
  10  10  -2        281.56        171.55        54.86 o                         
  11  10  -2        288.15        188.83        55.65 o                         
  12  10  -2        848.90        769.15        85.35 o                         
   1  11  -2        545.51        569.05        37.05 o                         
   2  11  -2         26.02         41.01        27.80 o                         
   3  11  -2        647.23        618.12        54.08 o                         
   4  11  -2        996.24        917.32        39.89 o                         
   5  11  -2         30.11         40.93        23.37 o                         
   6  11  -2        866.15        768.02        46.71 o                         
   7  11  -2         62.75         77.98        24.64 o                         
   8  11  -2        543.64        440.90        39.84 o                         
   9  11  -2        694.17        682.60        84.99 o                         
  10  11  -2        342.31        346.83        46.04 o                         
  11  11  -2        280.38        271.10        46.81 o                         
  12  11  -2        393.96        341.90        70.31 o                         
   0  12  -2       1892.77       1659.80        97.79 o                         
   1  12  -2       1458.00       1210.48        50.35 o                         
   2  12  -2        841.06        859.71        51.05 o                         
   3  12  -2        180.70        195.33        25.30 o                         
   4  12  -2        514.62        496.07        40.54 o                         
   5  12  -2        628.68        617.64        37.70 o                         
   6  12  -2         48.10         70.40        26.30 o                         
   7  12  -2        176.15        128.41        26.78 o                         
   8  12  -2        133.29        207.33        34.24 o                         
   9  12  -2        133.79         86.31        33.33 o                         
  10  12  -2         75.43         54.86        37.31 o                         
  11  12  -2        650.62        530.75        54.93 o                         
  12  12  -2        249.22        257.36        54.88 o                         
   1  13  -2        133.76        156.81        27.61 o                         
   2  13  -2         66.19         76.14        27.33 o                         
   3  13  -2        528.78        596.32        35.93 o                         
   4  13  -2        342.24        313.67        30.10 o                         
   5  13  -2        443.14        480.80        35.21 o                         
   6  13  -2        356.35        355.23        33.68 o                         
   7  13  -2        233.85        171.60        32.54 o                         
   8  13  -2       2206.54       1841.33        73.43 o                         
   9  13  -2         60.27         62.53        31.66 o                         
  10  13  -2         59.35         95.73        38.48 o                         
  11  13  -2        147.84        145.16        44.37 o                         
  12  13  -2        144.81        167.83        53.50 o                         
   0  14  -2        418.45        404.53        39.55 o                         
   1  14  -2        617.33        519.19        38.98 o                         
   2  14  -2        872.42        869.11        44.59 o                         
   3  14  -2        431.16        463.55        33.49 o                         
   4  14  -2        458.74        546.17        34.93 o                         
   5  14  -2          1.25         47.84        25.83 o                         
   6  14  -2        225.69        179.70        30.88 o                         
   7  14  -2          7.50         80.60        29.90 o                         
   8  14  -2        742.26        723.38        48.60 o                         
   9  14  -2        526.67        449.79        43.71 o                         
  10  14  -2        567.20        443.61        49.58 o                         
  11  14  -2         65.04        114.23        43.42 o                         
   1  15  -2        186.87        212.73        32.33 o                         
   2  15  -2        110.16        127.86        27.99 o                         
   3  15  -2        167.62        126.00        32.81 o                         
   4  15  -2        118.55         90.12        25.39 o                         
   5  15  -2         77.14         13.59        25.76 o                         
   6  15  -2        185.90        176.43        31.02 o                         
   7  15  -2         97.45        128.13        32.90 o                         
   8  15  -2        744.70        618.09        46.27 o                         
   9  15  -2        114.91        144.69        45.14 o                         
  10  15  -2        145.27        138.14        41.76 o                         
  11  15  -2        323.34        180.43        47.39 o                         
   0  16  -2         81.06         28.69        42.73 o                         
   1  16  -2       2257.15       2011.09        62.81 o                         
   2  16  -2        333.26        265.00        34.01 o                         
   3  16  -2        308.89        251.87        35.62 o                         
   4  16  -2        499.09        511.50        37.00 o                         
   5  16  -2        143.27        115.00        29.51 o                         
   6  16  -2        116.11         95.68        30.62 o                         
   7  16  -2         25.50         55.70        30.99 o                         
   8  16  -2        345.58        373.15        41.71 o                         
   9  16  -2        288.31        257.47        41.36 o                         
  10  16  -2        133.17         96.28        48.32 o                         
  11  16  -2         30.54        -12.95        48.97 o                         
   1  17  -2        174.75        272.31        34.12 o                         
   2  17  -2        238.62        224.03        32.64 o                         
   3  17  -2        531.39        574.59        43.20 o                         
   4  17  -2        156.42        189.29        30.08 o                         
   5  17  -2        117.24        107.85        33.59 o                         
   6  17  -2        550.55        530.93        41.75 o                         
   7  17  -2         35.43         35.09        31.23 o                         
   8  17  -2       1226.08        982.10        81.95 o                         
   9  17  -2        367.14        304.39        64.65 o                         
  10  17  -2        145.35         86.48        54.37 o                         
   0  18  -2         20.72         22.21        49.17 o                         
   1  18  -2        382.69        386.97        35.82 o                         
   2  18  -2         54.32         29.70        28.86 o                         
   3  18  -2        597.04        575.90        43.88 o                         
   4  18  -2        930.28        849.17        52.86 o                         
   5  18  -2        160.20        149.88        31.45 o                         
   6  18  -2        560.71        475.27        47.28 o                         
   7  18  -2        268.81        242.04        43.14 o                         
   8  18  -2          3.55         56.00        39.20 o                         
   9  18  -2        482.29        414.59        61.36 o                         
  10  18  -2        153.43        177.95        58.62 o                         
   1  19  -2        422.35        359.30        43.94 o                         
   2  19  -2        108.31         93.63        31.44 o                         
   3  19  -2        342.89        379.41        40.68 o                         
   4  19  -2       1102.19       1060.59        58.22 o                         
   5  19  -2       1757.51       1551.54        70.09 o                         
   6  19  -2        588.01        537.48        49.52 o                         
   7  19  -2        109.79        158.94        51.47 o                         
   8  19  -2        912.92        840.03        69.65 o                         
   9  19  -2        134.05         65.32        45.99 o                         
  10  19  -2         47.10         15.25        51.33 o                         
   0  20  -2        168.06        148.35        60.50 o                         
   1  20  -2        225.82        244.38        40.74 o                         
   2  20  -2        444.89        412.95        47.57 o                         
   3  20  -2       1080.26        915.18        54.44 o                         
   4  20  -2        821.45        892.65        50.97 o                         
   5  20  -2        635.06        719.28        53.62 o                         
   6  20  -2        444.74        492.19        66.89 o                         
   7  20  -2        120.81        106.22        45.01 o                         
   8  20  -2         24.01        -19.72        55.67 o                         
   9  20  -2        119.32         28.06        48.53 o                         
   1  21  -2         90.52         91.46        38.57 o                         
   2  21  -2         27.37         35.78        36.26 o                         
   3  21  -2        804.85        693.46        60.27 o                         
   4  21  -2       3063.27       2604.43        76.48 o                         
   5  21  -2        570.50        585.84        50.97 o                         
   6  21  -2        152.30         70.43        41.53 o                         
   7  21  -2        242.06        227.71        50.94 o                         
   8  21  -2        126.02        153.50        59.78 o                         
   9  21  -2         86.90         69.40        49.61 o                         
   0  22  -2         93.91         84.29        84.03 o                         
   1  22  -2         59.37         51.51        43.27 o                         
   2  22  -2        194.44        185.42        51.19 o                         
   3  22  -2        406.14        444.69        48.21 o                         
   4  22  -2         83.18        118.17        39.53 o                         
   5  22  -2        454.60        401.68        48.10 o                         
   6  22  -2        108.54         47.85        42.45 o                         
   7  22  -2         36.24         47.37        44.37 o                         
   8  22  -2         90.48         53.89        53.34 o                         
   1  23  -2        113.60        163.08        43.70 o                         
   2  23  -2        246.72        252.79        45.88 o                         
   3  23  -2        155.03        113.31        39.30 o                         
   4  23  -2        682.32        690.62        83.55 o                         
   5  23  -2         82.29        106.10        46.09 o                         
   6  23  -2        243.87        246.41        52.00 o                         
   7  23  -2        117.06        102.08        48.45 o                         
   8  23  -2        101.97          1.97        77.29 o                         
   0  24  -2        159.01          6.32        60.50 o                         
   1  24  -2        932.55        768.25        62.45 o                         
   2  24  -2        120.61         93.48        44.22 o                         
   3  24  -2         68.70         21.51        42.96 o                         
   4  24  -2         32.17         84.20        54.59 o                         
   5  24  -2          3.35         30.59        49.87 o                         
   6  24  -2          3.67        -26.66        42.72 o                         
   7  24  -2         14.70        -48.68        48.68 o                         
   1  25  -2        118.18        135.24        43.76 o                         
   2  25  -2        329.41        316.45        84.20 o                         
   3  25  -2        250.89        263.61        52.41 o                         
   4  25  -2        358.42        320.22        55.64 o                         
   5  25  -2         31.08         26.16        68.86 o                         
   6  25  -2         44.97         71.51        49.46 o                         
   0  26  -2        132.26         71.47        94.66 o                         
   1  26  -2         21.66         35.18        48.16 o                         
   2  26  -2        117.91         49.32        62.75 o                         
   3  26  -2         94.51        149.99        49.06 o                         
   4  26  -2        144.52        151.26        61.10 o                         
   5  26  -2        106.78        100.38        50.19 o                         
   1  27  -2        204.90        130.21       109.14 o                         
   2  27  -2        143.86        171.98        57.54 o                         
   3  27  -2        117.88         94.76        47.85 o                         
   4  27  -2         65.48         30.00        47.13 o                         
   0  28  -2        348.83        276.24       117.84 o                         
   1  28  -2         36.17         32.76        70.34 o                         
   2  28  -2        214.89        223.62        61.66 o                         
   2   0  -1        687.29        609.35        24.60 o                         
   4   0  -1        316.10        299.46        30.93 o                         
   6   0  -1       3770.95       3578.42        87.14 o                         
   8   0  -1       1418.58       1467.04        78.11 o                         
  10   0  -1        930.11        878.78        77.00 o                         
  12   0  -1         80.36        109.47        54.95 o                         
  14   0  -1        197.16        112.49        73.07 o                         
   0   1  -1        827.92        727.52        17.16 o                         
   1   1  -1        410.90        380.89        11.36 o                         
   2   1  -1       2750.98       1976.04        36.82 o                         
   3   1  -1        156.61        116.61        14.50 o                         
   4   1  -1       1715.93       1478.36        36.65 o                         
   5   1  -1       5695.47       5379.34        72.42 o                         
   6   1  -1        861.61        875.46        38.35 o                         
   7   1  -1        175.80        215.00        29.37 o                         
   8   1  -1        608.13        607.37        40.60 o                         
   9   1  -1        659.89        565.61        43.85 o                         
  10   1  -1       3038.23       3018.95        81.78 o                         
  11   1  -1       4847.38       4188.51        98.78 o                         
  12   1  -1        178.50        158.49        46.06 o                         
  13   1  -1        118.28         75.76        41.36 o                         
  14   1  -1        125.03         95.94       139.09 o                         
   1   2  -1        675.01        597.53        14.71 o                         
   2   2  -1       1027.87       1033.71        42.43 o                         
   3   2  -1       4173.74       3423.01        55.32 o                         
   4   2  -1        500.20        467.67        21.52 o                         
   5   2  -1        297.74        306.96        20.76 o                         
   6   2  -1       1281.81       1223.30        36.59 o                         
   7   2  -1        730.25        755.69        31.86 o                         
   8   2  -1         56.79         52.12        27.27 o                         
   9   2  -1        358.23        476.78        49.96 o                         
  10   2  -1        613.26        784.05        52.49 o                         
  11   2  -1       5589.35       5324.09       112.59 o                         
  12   2  -1         24.45         -4.63        50.11 o                         
  13   2  -1         70.54        135.33        42.55 o                         
   0   3  -1       1640.66       1445.14        33.13 o                         
   1   3  -1        660.68        554.55        15.69 o                         
   2   3  -1      28711.02      23034.43       178.03 o                         
   3   3  -1        901.45        782.70        21.16 o                         
   4   3  -1       2527.71       2270.26        50.60 o                         
   5   3  -1         61.15         73.43        18.56 o                         
   6   3  -1       3517.31       3614.59        58.85 o                         
   7   3  -1         56.45         96.87        20.28 o                         
   8   3  -1        924.61        863.92        38.83 o                         
   9   3  -1        249.41        280.76        37.39 o                         
  10   3  -1       1303.69       1307.84        63.74 o                         
  11   3  -1        333.65        352.18        57.11 o                         
  12   3  -1        262.21        252.57        43.80 o                         
  13   3  -1         21.02         40.48        39.92 o                         
   1   4  -1       8261.42       6583.27        74.44 o                         
   2   4  -1         61.27         91.41        12.34 o                         
   3   4  -1        313.48        274.67        16.05 o                         
   4   4  -1        349.29        354.95        21.15 o                         
   5   4  -1       1103.52       1053.13        34.48 o                         
   6   4  -1        283.70        328.84        24.60 o                         
   7   4  -1       1110.83       1060.67        38.09 o                         
   8   4  -1         45.13         60.46        21.93 o                         
   9   4  -1       1215.25       1186.08        47.41 o                         
  10   4  -1       1301.30       1270.41        62.19 o                         
  11   4  -1        882.82        936.87        65.51 o                         
  12   4  -1         46.50         33.75        36.78 o                         
  13   4  -1        189.19        191.71        44.03 o                         
   0   5  -1        871.24        810.18        26.00 o                         
   1   5  -1       2304.28       1792.70        40.78 o                         
   2   5  -1       1200.62        998.34        32.40 o                         
   3   5  -1       2285.93       2125.39        45.78 o                         
   4   5  -1        909.37        880.50        26.90 o                         
   5   5  -1        444.51        459.66        21.16 o                         
   6   5  -1       3756.29       3935.62        63.30 o                         
   7   5  -1       1348.27       1260.42        42.22 o                         
   8   5  -1        431.24        413.76        32.95 o                         
   9   5  -1         60.12        107.18        26.37 o                         
  10   5  -1        580.58        649.81        48.85 o                         
  11   5  -1       1872.67       1888.44        75.45 o                         
  12   5  -1         92.49         88.63        38.87 o                         
  13   5  -1         37.59         55.78        39.32 o                         
   1   6  -1        437.33        398.82        22.27 o                         
   2   6  -1        250.53        194.49        21.36 o                         
   3   6  -1       2230.54       1903.29        36.22 o                         
   4   6  -1       4275.68       4129.71        54.56 o                         
   5   6  -1       7335.85       7070.11        78.75 o                         
   6   6  -1        210.27        190.48        23.48 o                         
   7   6  -1       2732.29       2613.39        54.66 o                         
   8   6  -1        561.98        592.63        34.46 o                         
   9   6  -1        253.12        200.59        30.46 o                         
  10   6  -1        559.38        521.41        55.58 o                         
  11   6  -1        897.63        864.63        59.06 o                         
  12   6  -1        362.44        332.33        46.41 o                         
  13   6  -1          5.09         16.90        42.46 o                         
   0   7  -1       1380.26       1157.58        31.81 o                         
   1   7  -1        439.72        429.39        21.25 o                         
   2   7  -1        692.80        600.74        40.17 o                         
   3   7  -1       4249.81       4207.22        65.81 o                         
   4   7  -1       1138.48       1211.41        50.20 o                         
   5   7  -1        533.77        484.45        24.44 o                         
   6   7  -1        382.00        463.13        26.82 o                         
   7   7  -1        743.65        663.60        34.47 o                         
   8   7  -1        497.02        449.34        32.51 o                         
   9   7  -1         27.93         55.52        30.79 o                         
  10   7  -1        812.77        908.18        55.61 o                         
  11   7  -1       3424.64       3192.26        90.17 o                         
  12   7  -1        209.46        189.19        42.94 o                         
  13   7  -1        105.83        136.62        64.57 o                         
   1   8  -1        460.10        490.07        30.85 o                         
   2   8  -1        289.88        238.25        23.33 o                         
   3   8  -1        728.88        731.45        33.08 o                         
   4   8  -1       3367.51       3296.79        63.79 o                         
   5   8  -1       1836.91       2030.63        46.92 o                         
   6   8  -1       1456.53       1519.44        46.43 o                         
   7   8  -1        324.89        327.35        25.95 o                         
   8   8  -1         98.24        139.32        29.39 o                         
   9   8  -1        120.69        102.34        33.69 o                         
  10   8  -1        635.15        686.48        51.60 o                         
  11   8  -1        557.54        597.14        52.91 o                         
  12   8  -1        425.29        427.37        51.32 o                         
  13   8  -1         35.64         22.18        45.31 o                         
   0   9  -1       1420.01       1392.00        39.58 o                         
   1   9  -1       2740.97       2661.88        50.59 o                         
   2   9  -1        291.41        303.41        24.36 o                         
   3   9  -1        349.39        355.64        25.97 o                         
   4   9  -1       1246.78       1344.11        44.68 o                         
   5   9  -1        414.50        399.28        27.22 o                         
   6   9  -1       1490.77       1645.63        42.11 o                         
   7   9  -1        962.32        960.49        35.41 o                         
   8   9  -1        235.38        268.40        29.87 o                         
   9   9  -1         57.11         80.70        27.92 o                         
  10   9  -1        328.08        320.57        42.27 o                         
  11   9  -1        340.03        388.90        47.89 o                         
  12   9  -1        741.62        774.87        68.88 o                         
  13   9  -1         36.37         74.30        48.02 o                         
   1  10  -1       1086.11       1033.52        36.26 o                         
   2  10  -1       3495.31       3327.55        61.32 o                         
   3  10  -1        429.81        362.92        26.83 o                         
   4  10  -1       1103.77       1075.07        46.69 o                         
   5  10  -1        729.02        697.55        32.79 o                         
   6  10  -1        930.12        920.76        39.01 o                         
   7  10  -1        445.75        427.76        33.11 o                         
   8  10  -1        162.99        149.93        27.88 o                         
   9  10  -1       2076.26       2036.74        61.68 o                         
  10  10  -1         67.72         26.66        35.41 o                         
  11  10  -1         93.59         84.53        38.92 o                         
  12  10  -1         99.27        116.08        60.64 o                         
  13  10  -1        183.28        172.43        54.50 o                         
   0  11  -1       3824.94       3909.88        68.14 o                         
   1  11  -1        566.23        597.64        37.64 o                         
   2  11  -1       1494.05       1491.50        57.31 o                         
   3  11  -1       1522.60       1572.48        58.14 o                         
   4  11  -1         98.46         85.04        22.31 o                         
   5  11  -1         57.70         74.76        21.29 o                         
   6  11  -1        289.25        316.45        28.00 o                         
   7  11  -1        758.96        723.37        34.50 o                         
   8  11  -1        636.06        573.09        49.32 o                         
   9  11  -1         22.59         34.12        27.29 o                         
  10  11  -1        487.57        550.53        68.68 o                         
  11  11  -1         99.57        140.30        46.29 o                         
  12  11  -1         79.20         84.33        46.84 o                         
   1  12  -1       6537.86       6964.14        92.73 o                         
   2  12  -1        791.40        774.95        33.51 o                         
   3  12  -1       1446.74       1537.47        44.80 o                         
   4  12  -1        273.75        257.62        26.70 o                         
   5  12  -1        434.91        403.71        32.41 o                         
   6  12  -1          5.49          7.76        24.82 o                         
   7  12  -1         52.87         49.47        21.99 o                         
   8  12  -1         36.37         87.48        27.10 o                         
   9  12  -1        683.10        726.56        44.21 o                         
  10  12  -1        161.07        123.85        38.45 o                         
  11  12  -1         99.66         49.31        44.60 o                         
  12  12  -1         71.91         90.07        48.91 o                         
   0  13  -1       4671.40       4886.53        94.75 o                         
   1  13  -1       5945.27       6358.24        79.25 o                         
   2  13  -1         70.47         50.99        22.56 o                         
   3  13  -1        454.19        510.85        31.31 o                         
   4  13  -1        174.38        191.46        25.61 o                         
   5  13  -1       1104.90       1096.37        45.45 o                         
   6  13  -1         35.39        103.89        24.17 o                         
   7  13  -1         31.43         20.69        22.99 o                         
   8  13  -1         60.36         40.75        26.75 o                         
   9  13  -1         11.10         48.81        28.89 o                         
  10  13  -1        180.14        168.80        36.23 o                         
  11  13  -1        167.24        124.50        52.26 o                         
  12  13  -1        387.28        242.60        89.22 o                         
   1  14  -1        642.34        739.97        26.05 o                         
   2  14  -1        972.48        982.80        40.04 o                         
   3  14  -1        712.82        693.68        35.46 o                         
   4  14  -1        804.10        738.71        38.06 o                         
   5  14  -1        220.28        242.11        28.96 o                         
   6  14  -1       1384.20       1271.51        52.71 o                         
   7  14  -1        493.02        503.38        33.94 o                         
   8  14  -1        842.35        887.42        46.41 o                         
   9  14  -1        156.03         65.33        34.35 o                         
  10  14  -1        233.76        258.83        43.89 o                         
  11  14  -1        116.65         83.90        52.42 o                         
  12  14  -1         47.42         32.12        53.25 o                         
   0  15  -1        147.35        205.22        30.94 o                         
   1  15  -1        228.83        217.75        17.94 o                         
   2  15  -1        307.66        359.88        28.94 o                         
   3  15  -1       2066.92       1963.91        52.16 o                         
   4  15  -1        149.56        153.76        25.78 o                         
   5  15  -1         96.38         63.76        25.83 o                         
   6  15  -1         91.87        132.42        29.25 o                         
   7  15  -1       1214.77       1158.31        45.55 o                         
   8  15  -1        227.89        209.96        42.29 o                         
   9  15  -1        149.78        146.19        33.59 o                         
  10  15  -1          5.82        -30.88        38.52 o                         
  11  15  -1        210.31        242.98        66.52 o                         
  12  15  -1        104.86          1.51        58.14 o                         
   1  16  -1         30.00         20.94        15.21 o                         
   2  16  -1       2234.66       2344.34        74.63 o                         
   3  16  -1        272.53        333.83        30.00 o                         
   4  16  -1        613.05        623.96        48.78 o                         
   5  16  -1          5.89          0.22        27.05 o                         
   6  16  -1       2416.07       2539.61        67.01 o                         
   7  16  -1       3089.69       3072.22       102.59 o                         
   8  16  -1         56.83         73.28        32.58 o                         
   9  16  -1        279.89        262.42        43.23 o                         
  10  16  -1        538.02        661.32        63.04 o                         
  11  16  -1         86.86         73.29        52.14 o                         
   0  17  -1        396.35        418.44        38.95 o                         
   1  17  -1        865.81        849.37        33.48 o                         
   2  17  -1         17.60         60.82        22.90 o                         
   3  17  -1        132.05        160.68        27.28 o                         
   4  17  -1         28.21         44.79        24.99 o                         
   5  17  -1       1141.75       1175.74        55.36 o                         
   6  17  -1        976.90        987.77        49.85 o                         
   7  17  -1        271.50        239.09        36.98 o                         
   8  17  -1        883.52        984.00        61.73 o                         
   9  17  -1        823.78        803.61        58.12 o                         
  10  17  -1         68.51         70.36        43.79 o                         
  11  17  -1        151.02         92.60        55.71 o                         
   1  18  -1         32.25         56.61        19.73 o                         
   2  18  -1        571.76        675.03        47.49 o                         
   3  18  -1        165.80        171.99        27.29 o                         
   4  18  -1        503.66        482.12        39.95 o                         
   5  18  -1        816.91        829.24        45.20 o                         
   6  18  -1       1650.53       1836.68        64.00 o                         
   7  18  -1         35.45         88.62        36.55 o                         
   8  18  -1        443.94        440.73        48.83 o                         
   9  18  -1        140.55          5.51        51.73 o                         
  10  18  -1        129.40        186.02        50.82 o                         
  11  18  -1         42.99         98.79        63.43 o                         
   0  19  -1        761.37        916.90        52.72 o                         
   1  19  -1         91.74         74.18        25.09 o                         
   2  19  -1        426.02        390.69        35.18 o                         
   3  19  -1        734.78        636.78        38.41 o                         
   4  19  -1         64.20         59.74        30.79 o                         
   5  19  -1        609.53        575.83        41.62 o                         
   6  19  -1        212.12        257.96        39.89 o                         
   7  19  -1       3067.32       3052.96       112.57 o                         
   8  19  -1         82.49         99.72        40.66 o                         
   9  19  -1         47.22         82.14        40.32 o                         
  10  19  -1        236.38        158.40        48.96 o                         
   1  20  -1        125.93        108.82        31.77 o                         
   2  20  -1       1443.45       1403.71        53.33 o                         
   3  20  -1        479.41        501.49        36.60 o                         
   4  20  -1       1048.52       1015.74        50.65 o                         
   5  20  -1          2.36         14.48        31.49 o                         
   6  20  -1       1472.93       1346.10        66.29 o                         
   7  20  -1        237.42        247.03        42.13 o                         
   8  20  -1        279.07        265.23        46.38 o                         
   9  20  -1         76.12         91.65        41.15 o                         
  10  20  -1         95.16        101.05        48.77 o                         
   0  21  -1       1910.43       1784.19        95.48 o                         
   1  21  -1         17.58         10.68        29.03 o                         
   2  21  -1        283.59        302.87        49.21 o                         
   3  21  -1         66.20         51.83        27.37 o                         
   4  21  -1          3.59         19.21        32.33 o                         
   5  21  -1       1215.84       1255.50        63.77 o                         
   6  21  -1         28.85          8.61        38.30 o                         
   7  21  -1        512.20        570.28        64.13 o                         
   8  21  -1        178.65        122.75        43.04 o                         
   9  21  -1        124.76        132.73        45.52 o                         
   1  22  -1        100.48        134.27        33.72 o                         
   2  22  -1        258.39        252.33        36.21 o                         
   3  22  -1        185.84        237.87        36.19 o                         
   4  22  -1        970.99        901.63        56.99 o                         
   5  22  -1         99.02         53.07        37.28 o                         
   6  22  -1       1060.73       1115.07        64.99 o                         
   7  22  -1         70.93         36.95        37.36 o                         
   8  22  -1        142.57        170.18        46.45 o                         
   9  22  -1         38.99        104.69        51.09 o                         
   0  23  -1        125.64        136.09        49.03 o                         
   1  23  -1        932.14        906.53        54.19 o                         
   2  23  -1       1462.90       1300.62        83.86 o                         
   3  23  -1        525.62        523.14        49.28 o                         
   4  23  -1        505.05        533.67        49.88 o                         
   5  23  -1        658.57        595.77        53.05 o                         
   6  23  -1         25.78          8.69        36.95 o                         
   7  23  -1        270.52        325.89        55.12 o                         
   8  23  -1         14.61         34.89        49.08 o                         
   1  24  -1        412.32        446.23        50.74 o                         
   2  24  -1         26.36        105.59        38.48 o                         
   3  24  -1        102.76        142.22        40.51 o                         
   4  24  -1        598.49        651.02        60.23 o                         
   5  24  -1        423.40        453.47        55.22 o                         
   6  24  -1        156.18        137.78        42.69 o                         
   7  24  -1        338.06        333.14        56.73 o                         
   8  24  -1        152.03        238.40       125.40 o                         
   0  25  -1        300.05        259.13        92.72 o                         
   1  25  -1        319.80        307.63        48.44 o                         
   2  25  -1        146.64        142.36        41.51 o                         
   3  25  -1         31.35         26.39        37.85 o                         
   4  25  -1         29.10         -4.31        42.28 o                         
   5  25  -1         64.59         68.28        43.82 o                         
   6  25  -1        229.86        232.71        47.21 o                         
   7  25  -1         16.35          1.64        44.71 o                         
   1  26  -1        475.05        426.64        60.90 o                         
   2  26  -1        667.84        505.19        57.04 o                         
   3  26  -1        294.17        185.77        48.83 o                         
   4  26  -1         75.41         26.28        42.97 o                         
   5  26  -1         40.49         21.88        44.96 o                         
   6  26  -1         75.57         90.16        47.22 o                         
   0  27  -1         59.82         54.49        65.39 o                         
   1  27  -1        138.46        128.62        51.48 o                         
   2  27  -1         61.53         37.13        43.23 o                         
   3  27  -1        545.84        427.44        71.38 o                         
   4  27  -1         31.87         41.15        46.24 o                         
   5  27  -1         24.21         86.39        76.64 o                         
   1  28  -1        150.30        150.31        63.20 o                         
   2  28  -1        114.59         39.18        44.58 o                         
   3  28  -1         55.04         19.65        63.01 o                         
   4  28  -1         37.05        -17.92        96.59 o                         
   0  29  -1         97.00         31.45        78.24 o                         
   1  29  -1         17.90          5.32        43.76 o                         
   2  29  -1         19.84         56.84        84.00 o                         
   2   0   0       7335.21       7714.27        78.49 o                         
   4   0   0         16.91         41.99        18.56 o                         
   6   0   0       2563.64       3235.43        62.89 o                         
   8   0   0       2513.61       2843.76       130.49 o                         
  10   0   0        143.90        164.56        49.44 o                         
  12   0   0        989.73       1062.41        92.14 o                         
  14   0   0          6.14         85.47        61.40 o                         
   1   1   0       1543.98       1623.88        13.67 o                         
   2   1   0         35.54         47.07         7.56 o                         
   3   1   0       1636.94       1903.11        28.39 o                         
   4   1   0       4275.47       4904.45        56.03 o                         
   5   1   0        198.98        230.43        16.40 o                         
   6   1   0        278.28        295.32        20.03 o                         
   7   1   0        236.20        252.17        20.30 o                         
   8   1   0        963.28       1048.65        36.33 o                         
   9   1   0         36.23         37.23        20.33 o                         
  10   1   0       1022.09       1194.69        60.57 o                         
  11   1   0         89.33        141.30        37.72 o                         
  12   1   0         87.49         92.12        38.91 o                         
  13   1   0        596.20        808.16        66.77 o                         
  14   1   0         68.88         -9.81        40.56 o                         
   0   2   0        300.63        317.78        16.45 o                         
   1   2   0        242.07        264.34         7.14 o                         
   2   2   0       6577.25       7092.75        49.08 o                         
   3   2   0       1020.26       1174.34        28.01 o                         
   4   2   0       2050.68       2192.56        35.80 o                         
   5   2   0        399.96        582.30        22.66 o                         
   6   2   0        594.33        677.88        25.23 o                         
   7   2   0       1196.70       1408.43        40.14 o                         
   8   2   0         51.38         98.20        19.41 o                         
   9   2   0          9.58         40.68        25.37 o                         
  10   2   0        674.39        724.13        50.84 o                         
  11   2   0        161.50        107.56        36.14 o                         
  12   2   0          8.00        -16.21        34.46 o                         
  13   2   0          0.36          5.96        40.87 o                         
  14   2   0         24.96         33.75        43.02 o                         
   1   3   0        232.53        231.50         7.96 o                         
   2   3   0        211.00        205.77        10.88 o                         
   3   3   0         26.85         48.05        14.67 o                         
   4   3   0         76.43        107.82        15.60 o                         
   5   3   0       3562.36       3965.60        51.65 o                         
   6   3   0        173.67        217.08        20.21 o                         
   7   3   0        566.54        745.49        31.79 o                         
   8   3   0         14.16          7.32        16.31 o                         
   9   3   0        152.44        196.78        28.71 o                         
  10   3   0        435.21        528.06        46.51 o                         
  11   3   0        332.89        394.32        44.59 o                         
  12   3   0         67.08         72.05        36.76 o                         
  13   3   0        127.45        120.69        58.31 o                         
  14   3   0          0.53         84.04        40.82 o                         
   0   4   0       7769.52       7822.98        93.22 o                         
   1   4   0       8171.70       8839.79        67.62 o                         
   2   4   0        178.06        217.17        13.59 o                         
   3   4   0        741.06        814.71        22.62 o                         
   4   4   0       2981.46       3161.26        42.69 o                         
   5   4   0       1660.27       2353.53        44.31 o                         
   6   4   0       1826.25       2200.06        40.37 o                         
   7   4   0        883.81       1220.26        33.50 o                         
   8   4   0        517.00        556.70        30.01 o                         
   9   4   0       2588.10       2809.87        66.31 o                         
  10   4   0        122.94        153.55        55.29 o                         
  11   4   0          2.72         29.33        34.55 o                         
  12   4   0        328.77        443.07        49.63 o                         
  13   4   0        172.52        117.88        42.78 o                         
  14   4   0         60.76        177.69        79.19 o                         
   1   5   0        528.41        624.06        15.62 o                         
   2   5   0        837.97        887.32        22.54 o                         
   3   5   0       4680.62       5560.66        57.71 o                         
   4   5   0        300.36        352.67        29.48 o                         
   5   5   0       3250.38       3840.53        54.12 o                         
   6   5   0        340.20        500.94        24.56 o                         
   7   5   0         54.38         76.21        20.16 o                         
   8   5   0         36.52         90.52        21.67 o                         
   9   5   0         22.49         36.51        25.84 o                         
  10   5   0        523.66        563.25        47.74 o                         
  11   5   0          0.00         -8.39        33.92 o                         
  12   5   0        208.38        214.78        45.59 o                         
  13   5   0        474.67        515.79        55.79 o                         
   0   6   0      67640.75      71703.70       842.62 o                         
   1   6   0       1168.97       1475.21        28.60 o                         
   2   6   0       2842.31       3151.99        42.14 o                         
   3   6   0        762.69        803.31        25.25 o                         
   4   6   0        483.77        556.81        26.69 o                         
   5   6   0       1363.55       1651.41        53.39 o                         
   6   6   0        356.36        499.70        31.49 o                         
   7   6   0        520.52        667.16        32.70 o                         
   8   6   0         74.20        116.00        22.85 o                         
   9   6   0         43.52         60.76        27.44 o                         
  10   6   0       1244.38       1478.26        69.43 o                         
  11   6   0        446.62        498.60        49.73 o                         
  12   6   0        476.24        548.54        53.62 o                         
  13   6   0        449.07        484.27        54.24 o                         
   1   7   0       9744.34      10667.79       110.36 o                         
   2   7   0        221.59        241.66        17.38 o                         
   3   7   0       2469.17       3095.54        44.94 o                         
   4   7   0       1111.99       1351.57        37.18 o                         
   5   7   0          1.19         -2.90        18.52 o                         
   6   7   0        759.17       1106.65        38.21 o                         
   7   7   0        809.50       1030.57        39.11 o                         
   8   7   0        456.49        590.85        32.53 o                         
   9   7   0        184.26        225.88        32.58 o                         
  10   7   0        729.75        867.66        51.50 o                         
  11   7   0        110.88        163.29        39.24 o                         
  12   7   0        990.02       1065.64        66.07 o                         
  13   7   0        126.11        160.67        43.73 o                         
   0   8   0      17052.74      19169.70       245.70 o                         
   1   8   0        114.09        127.73        16.62 o                         
   2   8   0       4310.73       4645.29        71.00 o                         
   3   8   0       3430.79       3791.21        50.67 o                         
   4   8   0       7006.63       7893.68        91.26 o                         
   5   8   0       1307.79       1532.16        45.30 o                         
   6   8   0       1077.12       1424.55        42.60 o                         
   7   8   0        610.48        852.05        37.03 o                         
   8   8   0        308.21        341.05        33.14 o                         
   9   8   0        662.13        698.41        44.03 o                         
  10   8   0         26.03         31.51        30.17 o                         
  11   8   0          1.08         -7.53        35.31 o                         
  12   8   0         53.79         47.66        37.43 o                         
  13   8   0         35.90          6.19        40.36 o                         
   1   9   0      21124.71      23711.54       227.71 o                         
   2   9   0        155.09        210.96        18.58 o                         
   3   9   0       1914.42       2301.58        44.40 o                         
   4   9   0       9791.61      11989.92       118.39 o                         
   5   9   0        272.60        411.45        27.19 o                         
   6   9   0         78.16         79.34        22.12 o                         
   7   9   0       1366.21       1449.29        45.34 o                         
   8   9   0        136.36        173.64        26.37 o                         
   9   9   0        841.35       1064.73        51.41 o                         
  10   9   0         10.69          9.28        37.83 o                         
  11   9   0       1672.70       1910.06        80.73 o                         
  12   9   0        147.86        208.40        45.68 o                         
  13   9   0          6.32         32.70        40.70 o                         
   0  10   0       2758.10       3626.25        85.64 o                         
   1  10   0        660.84        933.79        30.59 o                         
   2  10   0         11.34          5.19        18.37 o                         
   3  10   0       5942.74       6635.57        81.28 o                         
   4  10   0         73.24         91.34        20.49 o                         
   5  10   0        385.67        625.71        31.72 o                         
   6  10   0          0.01         -0.66        20.30 o                         
   7  10   0        928.34       1244.73        44.94 o                         
   8  10   0         78.14         75.89        25.39 o                         
   9  10   0        116.27        182.40        33.53 o                         
  10  10   0        191.38        168.66        35.69 o                         
  11  10   0         92.37         76.08        37.97 o                         
  12  10   0       1349.25       1430.71        86.25 o                         
  13  10   0          1.22        -10.78        43.82 o                         
   1  11   0        101.39        118.88        20.81 o                         
   2  11   0         51.64         91.21        17.51 o                         
   3  11   0        179.58        262.48        24.42 o                         
   4  11   0        973.24       1280.21        39.96 o                         
   5  11   0          5.43         -4.16        19.71 o                         
   6  11   0        414.22        496.26        29.95 o                         
   7  11   0         72.25        143.03        33.94 o                         
   8  11   0        246.34        317.83        31.11 o                         
   9  11   0        467.98        564.67        43.26 o                         
  10  11   0        953.27       1034.99        55.48 o                         
  11  11   0        250.16        212.31        44.22 o                         
  12  11   0       1087.45       1006.16        74.55 o                         
  13  11   0          2.55         -4.41        44.65 o                         
   0  12   0        223.31        365.32        37.43 o                         
   1  12   0        695.04        783.48        34.27 o                         
   2  12   0       2730.47       3321.46        57.97 o                         
   3  12   0        266.03        264.21        24.59 o                         
   4  12   0        395.94        454.44        27.75 o                         
   5  12   0       1311.24       1631.78        49.33 o                         
   6  12   0        101.97         75.95        22.95 o                         
   7  12   0        571.12        712.55        43.05 o                         
   8  12   0        587.61        708.06        40.33 o                         
   9  12   0          4.79        -15.90        28.83 o                         
  10  12   0        323.94        344.15        49.48 o                         
  11  12   0        699.69        637.79        61.82 o                         
  12  12   0         72.94         78.38        46.94 o                         
   1  13   0       1589.19       1638.76        45.37 o                         
   2  13   0        105.42        106.70        25.15 o                         
   3  13   0          2.61         15.18        19.54 o                         
   4  13   0        277.97        359.00        28.64 o                         
   5  13   0         62.26        121.71        23.54 o                         
   6  13   0        112.97        118.38        24.98 o                         
   7  13   0        201.38        259.13        29.83 o                         
   8  13   0       5287.32       5602.02        89.72 o                         
   9  13   0        291.72        369.80        40.41 o                         
  10  13   0        183.42        170.84        41.02 o                         
  11  13   0          0.12          7.72        41.47 o                         
  12  13   0         41.67         17.77        44.39 o                         
   0  14   0       5435.12       6071.04       128.19 o                         
   1  14   0       1876.86       2340.99        53.74 o                         
   2  14   0        246.66        212.16        23.67 o                         
   3  14   0       2981.20       3350.08        62.49 o                         
   4  14   0        322.65        338.24        29.64 o                         
   5  14   0         31.55         25.70        20.44 o                         
   6  14   0        886.47       1054.63        43.92 o                         
   7  14   0          5.94        -23.83        23.83 o                         
   8  14   0        983.66       1125.01        48.66 o                         
   9  14   0         16.58         10.85        34.84 o                         
  10  14   0        850.75        890.45        79.76 o                         
  11  14   0         68.72         76.09        46.37 o                         
  12  14   0          1.66         80.98        47.01 o                         
   1  15   0       1844.93       2069.55        51.88 o                         
   2  15   0       1609.96       1792.87        47.54 o                         
   3  15   0       1792.32       2099.58        52.08 o                         
   4  15   0        157.94        180.83        25.89 o                         
   5  15   0        117.71        130.74        26.76 o                         
   6  15   0        220.51        335.37        31.18 o                         
   7  15   0         42.67         45.59        26.65 o                         
   8  15   0        188.59        171.04        36.78 o                         
   9  15   0        150.48        129.16        38.21 o                         
  10  15   0        254.46        168.23        45.96 o                         
  11  15   0        674.10        557.46        61.37 o                         
  12  15   0          3.54         33.46        59.67 o                         
   0  16   0       1030.53       1355.11        68.62 o                         
   1  16   0       3256.36       4063.86        74.17 o                         
   2  16   0       1170.31       1230.74        43.55 o                         
   3  16   0       1346.61       1636.98        49.48 o                         
   4  16   0         33.90         10.67        23.16 o                         
   5  16   0        861.15       1030.94        44.69 o                         
   6  16   0         47.26         94.97        33.37 o                         
   7  16   0          1.12         35.56        29.73 o                         
   8  16   0        521.16        707.96        53.40 o                         
   9  16   0        725.20        849.34        58.40 o                         
  10  16   0          2.10         13.94        37.45 o                         
  11  16   0          8.13         64.54        46.12 o                         
   1  17   0        368.67        413.09        31.44 o                         
   2  17   0       1128.17       1415.47        52.13 o                         
   3  17   0       2114.47       2337.10        52.77 o                         
   4  17   0       1273.23       1553.13        86.64 o                         
   5  17   0        422.60        432.10        34.99 o                         
   6  17   0         46.76         -6.69        31.75 o                         
   7  17   0         16.11        -29.66        29.66 o                         
   8  17   0       1005.73       1139.54        64.61 o                         
   9  17   0        777.39        767.24        62.54 o                         
  10  17   0        138.79        116.75        41.68 o                         
  11  17   0         17.19        -30.79        43.07 o                         
   0  18   0        136.02        254.77        42.62 o                         
   1  18   0         57.34         84.04        26.64 o                         
   2  18   0         73.00        117.93        24.16 o                         
   3  18   0        604.45        791.33        39.64 o                         
   4  18   0        519.74        596.41        49.53 o                         
   5  18   0          2.24        -16.53        33.98 o                         
   6  18   0        313.61        372.51        51.31 o                         
   7  18   0       1052.00       1343.66        66.48 o                         
   8  18   0         47.03         49.02        45.32 o                         
   9  18   0        242.85        278.04        45.83 o                         
  10  18   0         70.20        104.56        43.04 o                         
  11  18   0         14.84        -32.09        49.84 o                         
   1  19   0       1351.20       1601.80        55.49 o                         
   2  19   0        171.25        158.69        27.32 o                         
   3  19   0          0.15         -2.55        26.51 o                         
   4  19   0        698.23        790.00        60.32 o                         
   5  19   0       1515.74       1677.34        85.67 o                         
   6  19   0        417.19        553.01        55.00 o                         
   7  19   0         61.46        139.53        39.26 o                         
   8  19   0       2706.58       3314.97       113.33 o                         
   9  19   0        144.86        247.16        45.29 o                         
  10  19   0         16.60          5.53        48.09 o                         
   0  20   0        397.58        458.27        51.33 o                         
   1  20   0        404.89        493.83        34.60 o                         
   2  20   0          0.09         15.76        27.54 o                         
   3  20   0       2831.98       3434.84        82.32 o                         
   4  20   0       3206.34       3467.40        95.03 o                         
   5  20   0        529.19        691.83        52.30 o                         
   6  20   0       1317.90       1589.23        72.66 o                         
   7  20   0        490.20        529.87        72.80 o                         
   8  20   0          7.66         -2.41        44.09 o                         
   9  20   0         29.66         17.34        54.87 o                         
  10  20   0        199.02        285.10        55.79 o                         
   1  21   0        112.72        127.92        31.07 o                         
   2  21   0        414.29        529.18        42.98 o                         
   3  21   0          5.67         41.41        31.82 o                         
   4  21   0       3710.06       4370.94        97.85 o                         
   5  21   0         86.06         96.38        36.31 o                         
   6  21   0        211.09        271.70        40.85 o                         
   7  21   0         58.17         25.46        39.05 o                         
   8  21   0        151.65        244.20        56.91 o                         
   9  21   0        124.71         66.30        46.64 o                         
   0  22   0        131.77        127.65        43.25 o                         
   1  22   0          9.92         41.27        30.32 o                         
   2  22   0         95.06        106.70        32.46 o                         
   3  22   0        120.77        121.69        44.20 o                         
   4  22   0        779.55        740.06        52.41 o                         
   5  22   0       1321.13       1651.64        67.57 o                         
   6  22   0        542.41        588.55        53.34 o                         
   7  22   0         42.26        101.02        42.02 o                         
   8  22   0         14.82         14.51        44.96 o                         
   9  22   0          5.84         22.39        50.92 o                         
   1  23   0        329.92        287.63        38.56 o                         
   2  23   0         68.37        132.45        37.56 o                         
   3  23   0         35.93         38.33        39.31 o                         
   4  23   0       2681.31       3000.25       102.52 o                         
   5  23   0        155.56        215.59        51.40 o                         
   6  23   0         80.94        119.49        42.27 o                         
   7  23   0         37.30        -38.47        38.47 o                         
   8  23   0          0.34         12.41        46.36 o                         
   0  24   0          2.23         34.14        54.43 o                         
   1  24   0       1663.94       1855.54        81.82 o                         
   2  24   0        568.29        718.75        52.22 o                         
   3  24   0        519.11        511.62        48.48 o                         
   4  24   0         58.08         56.16        37.20 o                         
   5  24   0        134.68         74.41        40.27 o                         
   6  24   0         20.38        -34.41        34.41 o                         
   7  24   0         52.88         59.32        47.18 o                         
   8  24   0        123.32         72.54        56.11 o                         
   1  25   0         90.89         84.96        39.21 o                         
   2  25   0         38.08        -32.50        40.99 o                         
   3  25   0        551.77        634.35        59.40 o                         
   4  25   0        299.34        342.79        47.37 o                         
   5  25   0          0.03        -17.67        33.90 o                         
   6  25   0        185.49        218.20        55.87 o                         
   7  25   0        196.19        238.23        52.97 o                         
   0  26   0        316.54        301.10        77.01 o                         
   1  26   0          1.04         70.13        39.85 o                         
   2  26   0        112.64        104.11        42.31 o                         
   3  26   0         47.18         76.92        42.91 o                         
   4  26   0        328.25        355.92        53.36 o                         
   5  26   0          0.74        -10.82        38.20 o                         
   6  26   0         43.83         82.57        40.31 o                         
   1  27   0         48.44         -4.24        38.39 o                         
   2  27   0        318.15        329.00        51.63 o                         
   3  27   0         40.97         28.27        42.02 o                         
   4  27   0        112.95        204.06        50.91 o                         
   5  27   0         52.45         35.33        46.61 o                         
   0  28   0       1189.99       1427.43       101.45 o                         
   1  28   0         67.08         91.65        42.74 o                         
   2  28   0         23.39         67.17        43.37 o                         
   3  28   0          1.63         10.37        42.88 o                         
   4  28   0        766.64        777.35        68.36 o                         
   1  29   0          0.92         19.07        37.47 o                         
   2  29   0         40.76         61.87        43.81 o                         
   2   0   1        686.74        604.85        26.78 o                         
   4   0   1        316.12        335.85        40.00 o                         
   6   0   1       3766.78       3455.57        97.78 o                         
   8   0   1       1419.40       1379.40        65.75 o                         
  10   0   1        929.80        914.90        62.99 o                         
  12   0   1         80.42        153.29        84.53 o                         
  14   0   1        197.48        169.99       113.97 o                         
   0   1   1        827.68        696.67        22.23 o                         
   1   1   1        411.06        396.88        13.20 o                         
   2   1   1       2741.10       1973.43        26.22 o                         
   3   1   1        156.79        138.12        12.70 o                         
   4   1   1       1715.88       1485.81        35.17 o                         
   5   1   1       5695.57       5345.30        67.52 o                         
   6   1   1        860.82        897.70        31.50 o                         
   7   1   1        176.07        184.85        24.54 o                         
   8   1   1        608.49        671.39        35.63 o                         
   9   1   1        660.66        644.60        37.68 o                         
  10   1   1       3037.57       3045.54        73.08 o                         
  11   1   1       4846.03       4398.59       132.75 o                         
  12   1   1        178.45        256.90        45.46 o                         
  13   1   1        117.97        140.75        45.10 o                         
  14   1   1        124.92        213.13        82.56 o                         
   1   2   1        677.31        627.89        15.16 o                         
   2   2   1       1027.30       1064.79        27.30 o                         
   3   2   1       4173.18       3344.19        39.74 o                         
   4   2   1        499.92        487.85        25.46 o                         
   5   2   1        297.67        281.68        22.37 o                         
   6   2   1       1281.75       1334.77        57.14 o                         
   7   2   1        730.82        739.88        31.08 o                         
   8   2   1         56.74         38.37        19.15 o                         
   9   2   1        357.53        337.77        31.29 o                         
  10   2   1        613.11        745.15        45.22 o                         
  11   2   1       5590.00       5385.39       114.16 o                         
  12   2   1         24.60          8.98        36.51 o                         
  13   2   1         70.59         85.36        42.12 o                         
   0   3   1       1640.32       1465.99        40.01 o                         
   1   3   1        661.07        584.56        17.40 o                         
   2   3   1      28720.11      22826.33       161.43 o                         
   3   3   1        902.03        741.93        20.83 o                         
   4   3   1       2528.09       2154.15        52.52 o                         
   5   3   1         60.90         56.50        17.79 o                         
   6   3   1       3518.32       3537.10        64.39 o                         
   7   3   1         56.10         68.74        22.86 o                         
   8   3   1        925.42        835.31        38.52 o                         
   9   3   1        249.50        289.63        30.29 o                         
  10   3   1       1304.82       1187.63        55.79 o                         
  11   3   1        333.75        294.34        43.43 o                         
  12   3   1        262.25        252.58        45.64 o                         
  13   3   1         21.18          2.43        37.82 o                         
   1   4   1       8259.47       6466.98        54.03 o                         
   2   4   1         61.29        118.38        17.90 o                         
   3   4   1        313.08        259.84        16.86 o                         
   4   4   1        349.39        356.85        20.45 o                         
   5   4   1       1104.03       1130.78        39.84 o                         
   6   4   1        283.72        302.84        27.74 o                         
   7   4   1       1110.59       1129.94        44.15 o                         
   8   4   1         45.21         62.58        23.67 o                         
   9   4   1       1214.04       1298.58        49.20 o                         
  10   4   1       1301.28       1317.07        57.51 o                         
  11   4   1        882.76        947.33        85.38 o                         
  12   4   1         46.46         33.55        37.58 o                         
  13   4   1        189.32        143.49        44.76 o                         
   0   5   1        871.47        846.16        32.83 o                         
   1   5   1       2304.76       1767.49        30.99 o                         
   2   5   1       1200.88        981.84        22.97 o                         
   3   5   1       2285.71       2075.91        39.94 o                         
   4   5   1        909.62        871.15        28.95 o                         
   5   5   1        445.33        425.75        29.28 o                         
   6   5   1       3757.71       3816.43        67.58 o                         
   7   5   1       1349.33       1361.10        47.40 o                         
   8   5   1        431.40        444.79        34.17 o                         
   9   5   1         59.81        125.04        26.89 o                         
  10   5   1        581.45        624.54        44.34 o                         
  11   5   1       1872.61       1863.76       126.71 o                         
  12   5   1         93.03        121.15        39.31 o                         
  13   5   1         37.62         86.81        42.93 o                         
   1   6   1        438.77        382.35        19.64 o                         
   2   6   1        251.17        207.90        16.30 o                         
   3   6   1       2231.53       1841.84        45.45 o                         
   4   6   1       4275.54       4109.97        58.14 o                         
   5   6   1       7334.91       6856.03        83.23 o                         
   6   6   1        208.69        196.05        26.22 o                         
   7   6   1       2734.57       2640.50        66.12 o                         
   8   6   1        562.57        690.13        39.18 o                         
   9   6   1        253.49        279.21        45.09 o                         
  10   6   1        559.59        640.77        61.75 o                         
  11   6   1        896.76       1045.31        63.93 o                         
  12   6   1        362.04        311.76        47.54 o                         
  13   6   1          5.05        -21.06        39.30 o                         
   0   7   1       1381.08       1160.30        59.35 o                         
   1   7   1        439.95        412.05        21.55 o                         
   2   7   1        693.59        619.37        22.63 o                         
   3   7   1       4251.41       4085.87        47.71 o                         
   4   7   1       1138.95       1225.95        31.85 o                         
   5   7   1        534.94        513.92        26.54 o                         
   6   7   1        381.83        423.39        30.53 o                         
   7   7   1        743.93        789.21        39.79 o                         
   8   7   1        496.24        521.17        36.45 o                         
   9   7   1         28.12         35.49        26.13 o                         
  10   7   1        813.46        984.48        53.76 o                         
  11   7   1       3424.81       3220.26       115.33 o                         
  12   7   1        209.56        251.42        45.51 o                         
  13   7   1        105.98        102.31        41.85 o                         
   1   8   1        458.91        476.43        24.58 o                         
   2   8   1        289.79        237.98        23.53 o                         
   3   8   1        729.25        690.22        32.19 o                         
   4   8   1       3367.10       3358.54        48.90 o                         
   5   8   1       1836.55       2064.05        44.28 o                         
   6   8   1       1456.92       1503.62        46.62 o                         
   7   8   1        324.68        338.20        31.17 o                         
   8   8   1         98.52        157.90        29.25 o                         
   9   8   1        120.29         49.82        26.27 o                         
  10   8   1        635.28        737.09        59.89 o                         
  11   8   1        557.74        594.68        68.35 o                         
  12   8   1        425.10        429.56        52.99 o                         
  13   8   1         35.98         81.08        45.38 o                         
   0   9   1       1421.08       1309.03        49.77 o                         
   1   9   1       2739.47       2604.62        51.64 o                         
   2   9   1        291.55        319.46        31.81 o                         
   3   9   1        349.42        376.88        27.35 o                         
   4   9   1       1247.41       1305.67        32.63 o                         
   5   9   1        414.14        388.63        25.68 o                         
   6   9   1       1490.49       1643.87        49.53 o                         
   7   9   1        962.11       1009.69        44.48 o                         
   8   9   1        235.40        266.75        32.03 o                         
   9   9   1         57.59         52.12        27.93 o                         
  10   9   1        327.71        287.56        38.68 o                         
  11   9   1        339.66        366.55        42.48 o                         
  12   9   1        742.38        831.77        67.14 o                         
  13   9   1         36.60         -2.09        41.05 o                         
   1  10   1       1086.29       1080.12        39.00 o                         
   2  10   1       3495.12       3343.92        63.41 o                         
   3  10   1        428.35        418.73        39.80 o                         
   4  10   1       1103.17       1137.86        30.40 o                         
   5  10   1        729.84        775.60        39.52 o                         
   6  10   1        928.77        943.29        36.82 o                         
   7  10   1        446.08        429.09        33.65 o                         
   8  10   1        162.89        144.92        29.91 o                         
   9  10   1       2075.43       2238.30        64.15 o                         
  10  10   1         67.53        123.09        34.24 o                         
  11  10   1         92.94         88.90        45.07 o                         
  12  10   1         98.94         67.59        42.72 o                         
  13  10   1        183.92        251.16        54.86 o                         
   0  11   1       3825.11       3774.25        88.55 o                         
   1  11   1        566.44        548.70        34.39 o                         
   2  11   1       1493.69       1528.07        74.15 o                         
   3  11   1       1522.26       1526.12        45.89 o                         
   4  11   1         98.64         95.05        23.35 o                         
   5  11   1         57.61         80.92        17.33 o                         
   6  11   1        290.44        252.62        26.01 o                         
   7  11   1        759.50        727.23        41.07 o                         
   8  11   1        636.45        605.88        42.66 o                         
   9  11   1         22.32         34.40        30.25 o                         
  10  11   1        488.87        543.72        50.52 o                         
  11  11   1         99.43        110.88        38.25 o                         
  12  11   1         79.70        107.32        49.17 o                         
   1  12   1       6537.89       6645.17       103.61 o                         
   2  12   1        791.73        857.65        40.13 o                         
   3  12   1       1446.95       1484.15        51.57 o                         
   4  12   1        274.25        277.26        28.79 o                         
   5  12   1        434.09        431.37        28.53 o                         
   6  12   1          5.37         40.35        21.27 o                         
   7  12   1         52.81         46.38        25.54 o                         
   8  12   1         36.41         42.41        27.52 o                         
   9  12   1        683.52        722.76        50.83 o                         
  10  12   1        161.03        198.72        42.08 o                         
  11  12   1         99.30         96.07        40.93 o                         
  12  12   1         71.82        117.71        47.22 o                         
   0  13   1       4671.18       4779.74       108.68 o                         
   1  13   1       5946.46       6214.81       101.28 o                         
   2  13   1         70.18         45.19        31.65 o                         
   3  13   1        455.22        495.13        35.51 o                         
   4  13   1        174.39        159.74        26.30 o                         
   5  13   1       1104.20       1113.69        37.86 o                         
   6  13   1         35.12         39.20        21.86 o                         
   7  13   1         31.16         61.06        26.88 o                         
   8  13   1         60.55         93.36        34.11 o                         
   9  13   1         11.22         62.66        49.73 o                         
  10  13   1        180.18        202.34        42.25 o                         
  11  13   1        167.41        243.56        47.68 o                         
  12  13   1        387.62        305.58        54.44 o                         
   1  14   1        643.07        729.60        40.30 o                         
   2  14   1        972.81       1001.33        46.59 o                         
   3  14   1        713.61        670.58        40.43 o                         
   4  14   1        804.49        788.89        40.42 o                         
   5  14   1        220.15        293.81        30.95 o                         
   6  14   1       1385.19       1440.14        54.72 o                         
   7  14   1        493.26        492.16        44.17 o                         
   8  14   1        843.53        895.52        55.83 o                         
   9  14   1        156.50        200.05        44.01 o                         
  10  14   1        232.07        222.35        44.67 o                         
  11  14   1        116.57         76.46        39.62 o                         
  12  14   1         47.68         70.65        46.87 o                         
   0  15   1        147.12        176.37        35.23 o                         
   1  15   1        228.01        209.70        30.07 o                         
   2  15   1        307.37        313.78        33.11 o                         
   3  15   1       2067.65       1975.13        58.50 o                         
   4  15   1        149.61        113.36        45.50 o                         
   5  15   1         96.09        117.34        28.34 o                         
   6  15   1         91.83        127.41        30.13 o                         
   7  15   1       1213.17       1269.33        61.65 o                         
   8  15   1        227.93        229.84        40.18 o                         
   9  15   1        150.45        162.16        44.63 o                         
  10  15   1          5.90          9.63        45.21 o                         
  11  15   1        209.88        133.85        44.03 o                         
  12  15   1        105.16        -38.55        58.92 o                         
   1  16   1         29.83         76.79        26.26 o                         
   2  16   1       2233.52       2315.11        64.25 o                         
   3  16   1        272.36        273.99        33.70 o                         
   4  16   1        613.20        580.64        46.77 o                         
   5  16   1          6.05         -0.12        26.45 o                         
   6  16   1       2417.59       2548.56        82.28 o                         
   7  16   1       3089.58       3135.90        92.68 o                         
   8  16   1         56.97         26.37        36.99 o                         
   9  16   1        279.07        346.24        50.56 o                         
  10  16   1        538.54        505.04        54.49 o                         
  11  16   1         86.85         95.53        44.31 o                         
   0  17   1        396.22        374.65        45.18 o                         
   1  17   1        865.73        891.03        47.22 o                         
   2  17   1         17.74         25.40        26.84 o                         
   3  17   1        132.04        150.84        27.82 o                         
   4  17   1         28.39          2.15        28.12 o                         
   5  17   1       1141.67       1151.48        57.31 o                         
   6  17   1        977.37       1095.20        72.65 o                         
   7  17   1        270.66        327.99        39.39 o                         
   8  17   1        883.98       1027.06        67.05 o                         
   9  17   1        823.84        772.36        64.14 o                         
  10  17   1         68.59         96.83        43.90 o                         
  11  17   1        151.28        172.22        49.22 o                         
   1  18   1         32.12          9.67        25.85 o                         
   2  18   1        572.47        638.13        48.75 o                         
   3  18   1        166.02        209.73        32.99 o                         
   4  18   1        503.51        510.65        43.05 o                         
   5  18   1        816.28        822.85        51.61 o                         
   6  18   1       1649.94       1724.52        70.55 o                         
   7  18   1         35.59         69.55        33.09 o                         
   8  18   1        444.16        462.45        51.14 o                         
   9  18   1        140.49         34.11        44.06 o                         
  10  18   1        129.61         57.03        42.18 o                         
  11  18   1         42.67         33.14        54.42 o                         
   0  19   1        761.77        873.58        71.84 o                         
   1  19   1         91.84         83.32        29.26 o                         
   2  19   1        425.79        467.82        42.32 o                         
   3  19   1        734.33        683.24        57.50 o                         
   4  19   1         64.11         97.46        38.70 o                         
   5  19   1        609.13        604.35        48.98 o                         
   6  19   1        212.30        139.47        37.78 o                         
   7  19   1       3067.32       3047.13       139.23 o                         
   8  19   1         83.46         90.12        40.95 o                         
   9  19   1         47.33        110.80        46.64 o                         
  10  19   1        236.27        196.71        50.15 o                         
   1  20   1        126.27        120.72        50.51 o                         
   2  20   1       1444.29       1427.00        64.58 o                         
   3  20   1        479.40        552.70        43.42 o                         
   4  20   1       1048.97       1149.43        59.93 o                         
   5  20   1          2.39         48.54        37.54 o                         
   6  20   1       1472.44       1489.06        70.28 o                         
   7  20   1        237.38        275.70        81.57 o                         
   8  20   1        279.29        272.34        52.12 o                         
   9  20   1         76.66         70.21        47.17 o                         
  10  20   1         94.36        105.80        45.91 o                         
   0  21   1       1910.43       1922.23       174.42 o                         
   1  21   1         17.58          8.59        26.93 o                         
   2  21   1        283.71        350.50        50.70 o                         
   3  21   1         66.71         12.92        31.81 o                         
   4  21   1          3.62          9.00        32.39 o                         
   5  21   1       1216.40       1244.83        65.37 o                         
   6  21   1         28.83         49.01        37.83 o                         
   7  21   1        512.84        549.18        58.73 o                         
   8  21   1        178.63        108.45        48.53 o                         
   9  21   1        125.01         -6.57        50.81 o                         
   1  22   1        100.80        108.37        38.73 o                         
   2  22   1        257.15        268.46        46.55 o                         
   3  22   1        185.89        269.28        40.20 o                         
   4  22   1        971.15        939.38        56.40 o                         
   5  22   1         99.49         73.09        34.53 o                         
   6  22   1       1060.01       1089.47        65.08 o                         
   7  22   1         70.76         98.43        46.52 o                         
   8  22   1        142.79         27.12        54.12 o                         
   9  22   1         39.14        113.84        58.27 o                         
   0  23   1        124.80         72.22        44.69 o                         
   1  23   1        931.85       1046.38        54.65 o                         
   2  23   1       1463.61       1448.23        90.93 o                         
   3  23   1        525.88        495.39        47.55 o                         
   4  23   1        505.03        486.46        47.87 o                         
   5  23   1        659.42        617.65        52.87 o                         
   6  23   1         25.68        -36.39        36.39 o                         
   7  23   1        270.84        276.38        54.26 o                         
   8  23   1         14.64          6.14        57.62 o                         
   1  24   1        412.28        323.77        39.84 o                         
   2  24   1         26.16        -32.76        32.76 o                         
   3  24   1        102.74         84.49        36.54 o                         
   4  24   1        598.06        508.23        58.40 o                         
   5  24   1        422.83        372.73        53.67 o                         
   6  24   1        156.56         96.09        43.06 o                         
   7  24   1        337.85        413.89        59.13 o                         
   8  24   1        152.01          7.48        67.92 o                         
   0  25   1        300.13        161.97        62.45 o                         
   1  25   1        320.18        240.12        38.16 o                         
   2  25   1        146.15        141.00        46.84 o                         
   3  25   1         31.27         15.42        41.33 o                         
   4  25   1         28.89         15.16        43.90 o                         
   5  25   1         64.59         44.19        46.31 o                         
   6  25   1        229.99        116.62        50.79 o                         
   7  25   1         16.35         38.06        50.77 o                         
   1  26   1        475.44        373.30        57.56 o                         
   2  26   1        668.12        503.51        54.50 o                         
   3  26   1        294.26        252.97        73.03 o                         
   4  26   1         75.78         50.31        48.69 o                         
   5  26   1         40.42          0.81        47.10 o                         
   6  26   1         75.67         85.92        49.42 o                         
   0  27   1         59.98         57.14        64.36 o                         
   1  27   1        138.37        131.15        50.01 o                         
   2  27   1         61.43         88.18        48.17 o                         
   3  27   1        545.45        491.34        69.86 o                         
   4  27   1         31.99         25.08        58.00 o                         
   5  27   1         24.43         38.82        58.15 o                         
   1  28   1        150.33        124.95        52.46 o                         
   2  28   1        114.88        105.79        53.53 o                         
   3  28   1         54.97        -16.83        53.31 o                         
   4  28   1         37.26         66.26        64.27 o                         
   0  29   1         96.88        102.91        72.99 o                         
   1  29   1         17.63        -33.96        48.82 o                         
   2  29   1         19.68        -92.72        92.72 o                         
   0   0   2     235843.48     190457.64      3040.11 o                         
   2   0   2       1395.13       1249.53        47.79 o                         
   4   0   2        383.58        431.23        35.80 o                         
   6   0   2       2038.88       1772.38        44.38 o                         
   8   0   2       1322.21       1271.41        80.80 o                         
  10   0   2        642.02        612.49        61.04 o                         
  12   0   2        780.73        748.53        85.07 o                         
   1   1   2      22641.37      17897.06       144.67 o                         
   2   1   2        329.90        284.94        21.11 o                         
   3   1   2        321.43        309.10        23.37 o                         
   4   1   2       1787.67       1586.36        37.58 o                         
   5   1   2        432.87        429.95        21.95 o                         
   6   1   2        516.38        516.07        25.84 o                         
   7   1   2        181.96        185.08        25.55 o                         
   8   1   2        238.35        232.63        34.01 o                         
   9   1   2         14.47          0.95        26.73 o                         
  10   1   2        852.98        898.24        48.41 o                         
  11   1   2        203.68        175.24        43.77 o                         
  12   1   2         28.32         97.60        40.14 o                         
  13   1   2        446.92        369.46        52.54 o                         
   0   2   2      38416.21      30306.35       368.47 o                         
   1   2   2        549.54        615.56        48.31 o                         
   2   2   2         31.15          3.04        15.42 o                         
   3   2   2         51.84         62.65        18.49 o                         
   4   2   2        918.72        768.43        30.25 o                         
   5   2   2        515.31        456.11        30.67 o                         
   6   2   2        647.87        640.57        33.61 o                         
   7   2   2        771.15        683.94        29.70 o                         
   8   2   2         76.23         29.08        28.34 o                         
   9   2   2        334.72        373.43        37.55 o                         
  10   2   2        381.42        346.66        43.71 o                         
  11   2   2         76.86         85.34        45.12 o                         
  12   2   2        195.86        157.82        53.13 o                         
  13   2   2         51.07        106.59        53.42 o                         
   1   3   2       2422.76       1979.45        30.56 o                         
   2   3   2        523.15        475.89        21.93 o                         
   3   3   2        773.47        723.18        29.28 o                         
   4   3   2         27.35         31.93        15.50 o                         
   5   3   2       1290.09       1186.61        35.21 o                         
   6   3   2        616.71        573.36        32.97 o                         
   7   3   2        179.10        213.64        27.20 o                         
   8   3   2        348.81        390.90        29.25 o                         
   9   3   2         57.76         98.03        29.26 o                         
  10   3   2         78.93         84.59        32.55 o                         
  11   3   2        145.52        137.27        36.30 o                         
  12   3   2        531.53        561.02        64.07 o                         
  13   3   2         93.89         42.64        41.41 o                         
   0   4   2      13295.42      10427.11       149.18 o                         
   1   4   2       5400.62       4231.84        50.87 o                         
   2   4   2        743.62        751.87        25.47 o                         
   3   4   2        114.96        154.42        20.84 o                         
   4   4   2       1127.05        909.08        34.54 o                         
   5   4   2       1484.29       1491.49        35.07 o                         
   6   4   2       1025.73        936.19        40.10 o                         
   7   4   2        351.85        317.48        30.05 o                         
   8   4   2        484.29        437.96        31.69 o                         
   9   4   2        680.23        627.79        43.31 o                         
  10   4   2         35.23         42.95        39.97 o                         
  11   4   2        103.06        173.27        37.41 o                         
  12   4   2        339.35        361.20        49.67 o                         
  13   4   2        143.64        169.79        46.10 o                         
   1   5   2       3898.73       3152.51        41.08 o                         
   2   5   2        615.93        549.29        24.15 o                         
   3   5   2       1434.29       1225.18        42.07 o                         
   4   5   2        292.39        293.09        19.36 o                         
   5   5   2       3276.78       2883.63        46.50 o                         
   6   5   2       1518.66       1470.05        52.61 o                         
   7   5   2         83.52         67.55        22.71 o                         
   8   5   2        191.25        173.17        26.51 o                         
   9   5   2        121.12        121.60        31.55 o                         
  10   5   2        302.55        277.81        37.32 o                         
  11   5   2         36.35         56.70        33.96 o                         
  12   5   2         18.59          1.65        36.72 o                         
  13   5   2        446.50        345.16        51.17 o                         
   0   6   2       4873.41       3813.90        90.91 o                         
   1   6   2        609.65        652.09        22.35 o                         
   2   6   2       1397.70       1238.10        28.45 o                         
   3   6   2        104.38        164.09        17.45 o                         
   4   6   2       1760.36       1527.22        40.81 o                         
   5   6   2        840.39        753.42        31.95 o                         
   6   6   2         70.07        123.39        22.82 o                         
   7   6   2        463.52        490.73        32.05 o                         
   8   6   2         99.82         97.84        25.06 o                         
   9   6   2        460.58        377.45        37.61 o                         
  10   6   2        588.04        597.39        52.42 o                         
  11   6   2        461.66        406.56        44.02 o                         
  12   6   2        534.74        569.72        54.94 o                         
  13   6   2        300.93        341.83        56.98 o                         
   1   7   2        209.54        200.77        17.65 o                         
   2   7   2        166.53        158.62        12.11 o                         
   3   7   2       4641.05       3946.99        51.17 o                         
   4   7   2        911.29        865.29        28.81 o                         
   5   7   2        198.53        237.85        20.75 o                         
   6   7   2        581.31        614.74        28.09 o                         
   7   7   2        855.39        815.96        38.72 o                         
   8   7   2        522.87        504.66        34.35 o                         
   9   7   2         82.86        111.42        31.39 o                         
  10   7   2        340.62        371.42        38.95 o                         
  11   7   2        395.90        250.86        38.94 o                         
  12   7   2        834.70        784.45        67.48 o                         
  13   7   2         38.53         75.45        45.26 o                         
   0   8   2        539.27        561.78        44.51 o                         
   1   8   2        458.30        509.57        21.09 o                         
   2   8   2        640.53        613.47        20.90 o                         
   3   8   2        505.97        557.08        26.71 o                         
   4   8   2       1338.56       1316.80        40.97 o                         
   5   8   2       1207.38       1043.29        30.33 o                         
   6   8   2        835.73        818.03        32.12 o                         
   7   8   2        185.13        215.38        26.96 o                         
   8   8   2        202.53        191.07        28.06 o                         
   9   8   2        705.81        680.11        44.69 o                         
  10   8   2        242.92        208.87        36.71 o                         
  11   8   2         29.12         62.12        44.46 o                         
  12   8   2         83.87         91.80        47.02 o                         
  13   8   2         15.64          8.55        43.51 o                         
   1   9   2       2371.00       2056.87        38.69 o                         
   2   9   2        477.07        511.44        20.90 o                         
   3   9   2       1510.83       1323.52        35.23 o                         
   4   9   2       3157.35       2685.97        38.94 o                         
   5   9   2         10.97         46.31        18.63 o                         
   6   9   2        144.34        178.01        21.48 o                         
   7   9   2        621.65        632.93        39.17 o                         
   8   9   2         21.58         20.11        24.19 o                         
   9   9   2        608.00        600.37        48.08 o                         
  10   9   2        168.67        237.66        40.48 o                         
  11   9   2        775.10        638.04        79.64 o                         
  12   9   2        546.48        518.12        59.38 o                         
   0  10   2       3640.17       3131.38        55.74 o                         
   1  10   2        471.85        509.37        17.61 o                         
   2  10   2        472.54        446.38        21.11 o                         
   3  10   2       1398.27       1171.25        34.49 o                         
   4  10   2        478.10        547.62        31.78 o                         
   5  10   2        726.44        773.40        29.09 o                         
   6  10   2         91.54         91.25        21.40 o                         
   7  10   2        427.17        435.82        36.71 o                         
   8  10   2        335.10        355.60        35.96 o                         
   9  10   2         35.40         86.82        35.36 o                         
  10  10   2        281.67        267.23        47.42 o                         
  11  10   2        288.21        191.11        60.67 o                         
  12  10   2        848.58        893.80        99.23 o                         
   1  11   2        544.81        561.71        23.40 o                         
   2  11   2         26.07         63.80        13.63 o                         
   3  11   2        646.63        664.37        33.40 o                         
   4  11   2        997.00        970.27        42.00 o                         
   5  11   2         30.21          4.22        23.19 o                         
   6  11   2        866.79        804.11        36.04 o                         
   7  11   2         62.47        111.30        27.76 o                         
   8  11   2        543.96        488.05        45.28 o                         
   9  11   2        694.82        677.43        51.28 o                         
  10  11   2        341.93        254.27        45.83 o                         
  11  11   2        279.52        284.06        50.46 o                         
  12  11   2        393.82        321.61        55.12 o                         
   0  12   2       1896.11       1651.77        43.57 o                         
   1  12   2       1455.83       1256.30        30.58 o                         
   2  12   2        841.92        890.12        31.93 o                         
   3  12   2        181.22        160.58        26.31 o                         
   4  12   2        515.00        512.04        34.59 o                         
   5  12   2        629.54        591.29        37.43 o                         
   6  12   2         47.85         84.12        26.10 o                         
   7  12   2        176.19        173.65        35.41 o                         
   8  12   2        133.10        176.13        41.04 o                         
   9  12   2        133.37        170.53        38.65 o                         
  10  12   2         75.46        112.72        43.09 o                         
  11  12   2        651.12        503.03        59.58 o                         
  12  12   2        249.65        214.98        53.30 o                         
   1  13   2        134.87        191.71        20.56 o                         
   2  13   2         66.42         63.94        24.91 o                         
   3  13   2        529.92        532.95        35.35 o                         
   4  13   2        341.86        344.41        35.75 o                         
   5  13   2        442.21        492.89        42.91 o                         
   6  13   2        356.00        311.75        34.00 o                         
   7  13   2        233.65        170.68        35.45 o                         
   8  13   2       2206.69       2026.76        88.06 o                         
   9  13   2         60.68         20.55        34.27 o                         
  10  13   2         59.75         21.16        40.53 o                         
  11  13   2        147.29        138.59        47.91 o                         
  12  13   2        144.82         99.73        48.12 o                         
   0  14   2        417.48        333.55        34.69 o                         
   1  14   2        617.60        573.11        41.47 o                         
   2  14   2        873.70        784.67        33.07 o                         
   3  14   2        431.03        484.04        37.36 o                         
   4  14   2        459.46        535.18        37.49 o                         
   5  14   2          1.24         38.69        26.19 o                         
   6  14   2        225.97        178.15        31.74 o                         
   7  14   2          7.49         22.35        32.29 o                         
   8  14   2        742.16        739.23        53.48 o                         
   9  14   2        526.83        555.81        55.35 o                         
  10  14   2        567.89        348.40        55.12 o                         
  11  14   2         65.29         78.60        44.26 o                         
   1  15   2        187.18        192.64        22.33 o                         
   2  15   2        110.15        119.48        21.89 o                         
   3  15   2        167.60        207.45        26.59 o                         
   4  15   2        118.56        116.17        27.67 o                         
   5  15   2         77.29        160.70        30.55 o                         
   6  15   2        186.01        191.43        32.56 o                         
   7  15   2         97.60        112.33        37.58 o                         
   8  15   2        745.19        689.35        72.24 o                         
   9  15   2        114.50        141.60        39.59 o                         
  10  15   2        145.15        116.98        56.69 o                         
  11  15   2        323.03        357.60        55.86 o                         
   0  16   2         81.09         57.12        28.64 o                         
   1  16   2       2258.27       2009.47        46.15 o                         
   2  16   2        333.69        305.75        27.93 o                         
   3  16   2        308.45        325.81        34.96 o                         
   4  16   2        498.49        528.44        43.79 o                         
   5  16   2        143.60        198.51        33.92 o                         
   6  16   2        116.13        134.27        32.20 o                         
   7  16   2         25.41        -28.67        34.99 o                         
   8  16   2        345.40        341.74        47.20 o                         
   9  16   2        288.48        311.95        46.97 o                         
  10  16   2        133.11        113.13        46.57 o                         
  11  16   2         30.11         46.62        47.27 o                         
   1  17   2        174.83        167.11        37.97 o                         
   2  17   2        238.54        249.34        27.46 o                         
   3  17   2        530.39        613.75        40.44 o                         
   4  17   2        155.94        220.43        36.25 o                         
   5  17   2        118.06        170.85        35.72 o                         
   6  17   2        551.20        455.19        42.02 o                         
   7  17   2         35.65         43.37        35.53 o                         
   8  17   2       1224.96       1189.24        84.12 o                         
   9  17   2        365.85        257.79        46.90 o                         
  10  17   2        145.39        123.80        47.72 o                         
   0  18   2         20.86        -11.58        28.64 o                         
   1  18   2        382.14        379.81        29.31 o                         
   2  18   2         54.16         64.76        23.73 o                         
   3  18   2        598.48        549.70        45.80 o                         
   4  18   2        930.75        876.21        46.84 o                         
   5  18   2        161.06        172.69        36.69 o                         
   6  18   2        560.74        563.80        52.82 o                         
   7  18   2        268.62        194.32        41.81 o                         
   8  18   2          3.54         70.30        40.06 o                         
   9  18   2        482.39        428.30        52.30 o                         
  10  18   2        153.37        125.81        47.90 o                         
   1  19   2        422.97        365.40        33.16 o                         
   2  19   2        108.35        114.06        26.13 o                         
   3  19   2        343.79        440.68        44.45 o                         
   4  19   2       1100.71       1144.62        60.81 o                         
   5  19   2       1755.13       1610.86        80.49 o                         
   6  19   2        588.36        580.09        50.36 o                         
   7  19   2        109.94        222.42        43.86 o                         
   8  19   2        914.56       1007.71        65.30 o                         
   9  19   2        134.26        139.95        61.32 o                         
  10  19   2         47.13         98.37        47.68 o                         
   0  20   2        167.56        167.40        60.50 o                         
   1  20   2        225.76        188.30        31.92 o                         
   2  20   2        444.65        393.93        39.69 o                         
   3  20   2       1080.82       1109.95        55.65 o                         
   4  20   2        821.39        847.60        59.71 o                         
   5  20   2        634.26        678.72        57.02 o                         
   6  20   2        444.41        387.91        55.34 o                         
   7  20   2        120.44        133.87        46.44 o                         
   8  20   2         24.18         39.63        40.90 o                         
   9  20   2        118.97        177.02        59.76 o                         
   1  21   2         90.84         71.03        33.03 o                         
   2  21   2         27.52         71.21        35.13 o                         
   3  21   2        804.95        748.98        59.82 o                         
   4  21   2       3062.71       2664.02        88.77 o                         
   5  21   2        571.21        607.17        52.37 o                         
   6  21   2        152.31        205.06        42.86 o                         
   7  21   2        241.76        219.40        49.99 o                         
   8  21   2        125.51        134.90        49.08 o                         
   9  21   2         87.16        161.41        49.19 o                         
   0  22   2         94.28        125.88        90.53 o                         
   1  22   2         59.53         57.40        34.65 o                         
   2  22   2        195.47        169.91        40.18 o                         
   3  22   2        406.40        372.68        47.52 o                         
   4  22   2         82.94        133.15        50.25 o                         
   5  22   2        454.56        386.99        82.10 o                         
   6  22   2        108.80         89.17        47.21 o                         
   7  22   2         36.16         25.01        45.20 o                         
   8  22   2         89.92        100.52        49.11 o                         
   1  23   2        113.25         74.40        36.65 o                         
   2  23   2        246.99        153.80        42.22 o                         
   3  23   2        155.36        169.50        57.02 o                         
   4  23   2        683.38        496.04        67.11 o                         
   5  23   2         82.10         44.29        52.72 o                         
   6  23   2        244.59        243.85        63.49 o                         
   7  23   2        117.33        139.74        60.32 o                         
   8  23   2        101.56       -152.57       169.03 o                         
   0  24   2        158.47        136.27        58.03 o                         
   1  24   2        932.22        775.05        56.77 o                         
   2  24   2        121.04        173.83        43.37 o                         
   3  24   2         68.17         28.01        51.77 o                         
   4  24   2         32.02         66.30        51.24 o                         
   5  24   2          3.36         60.16        57.03 o                         
   6  24   2          3.67        -25.46        64.51 o                         
   7  24   2         14.71         49.20        57.26 o                         
   1  25   2        118.02        141.16        41.50 o                         
   2  25   2        329.71        290.27        65.95 o                         
   3  25   2        250.83        140.81        56.30 o                         
   4  25   2        357.43        351.11        65.99 o                         
   5  25   2         30.99         17.41        55.40 o                         
   6  25   2         45.23        -16.94        74.11 o                         
   0  26   2        132.76         63.75        57.10 o                         
   1  26   2         21.51        -31.94        38.03 o                         
   2  26   2        117.62        124.27        54.85 o                         
   3  26   2         94.46        135.89        58.86 o                         
   4  26   2        144.45        159.03        58.27 o                         
   5  26   2        107.46         -4.40        55.40 o                         
   1  27   2        205.47        183.13        52.40 o                         
   2  27   2        143.86         21.13        54.50 o                         
   3  27   2        117.87         83.01        59.00 o                         
   4  27   2         65.45         -7.99        54.07 o                         
   0  28   2        349.54        337.71        74.64 o                         
   1  28   2         35.98        146.48        56.25 o                         
   2  28   2        215.26        120.48        51.50 o                         
   2   0   3        210.11        185.35        32.07 o                         
   4   0   3        166.38        213.51        32.76 o                         
   6   0   3       2363.89       2110.77        74.72 o                         
   8   0   3        477.11        496.35        64.56 o                         
  10   0   3        452.55        454.65        66.43 o                         
  12   0   3        437.96        396.59        76.63 o                         
   0   1   3       1727.31       1740.36        56.11 o                         
   1   1   3       1485.30       1554.35        37.46 o                         
   2   1   3       3929.36       3556.97        65.77 o                         
   3   1   3        508.23        597.92        30.63 o                         
   4   1   3        312.04        322.52        26.20 o                         
   5   1   3        768.99        800.58        35.15 o                         
   6   1   3        947.68       1067.47        39.98 o                         
   7   1   3        121.70        179.46        23.63 o                         
   8   1   3        178.49        155.51        35.85 o                         
   9   1   3        328.27        431.26        46.71 o                         
  10   1   3       1363.15       1309.03        67.91 o                         
  11   1   3       1026.48       1034.31        59.36 o                         
  12   1   3        124.80        140.19        49.53 o                         
   1   2   3       3258.90       2737.06        45.03 o                         
   2   2   3        347.42        385.90        26.15 o                         
   3   2   3       1956.80       1852.39        44.65 o                         
   4   2   3         19.21         54.93        20.12 o                         
   5   2   3        429.49        411.66        28.32 o                         
   6   2   3        652.27        619.01        32.69 o                         
   7   2   3        176.83        220.84        28.83 o                         
   8   2   3        155.07        165.72        35.80 o                         
   9   2   3         51.28        109.04        36.23 o                         
  10   2   3       1971.47       2018.25        81.87 o                         
  11   2   3       1413.72       1267.42        64.73 o                         
  12   2   3        326.42        378.52        51.17 o                         
   0   3   3       4714.32       4167.90        85.77 o                         
   1   3   3        166.71        193.91        18.58 o                         
   2   3   3        925.97        797.00        32.54 o                         
   3   3   3        596.84        667.61        31.62 o                         
   4   3   3        551.46        622.11        32.12 o                         
   5   3   3         18.66         12.72        19.79 o                         
   6   3   3        901.60       1026.16        40.43 o                         
   7   3   3         49.56         60.22        25.89 o                         
   8   3   3         67.24         53.50        32.58 o                         
   9   3   3        135.77        191.60        40.32 o                         
  10   3   3       2903.94       2845.49        86.26 o                         
  11   3   3       1069.69       1137.42        61.89 o                         
  12   3   3        460.79        512.34        56.81 o                         
   1   4   3        137.04        133.30        16.98 o                         
   2   4   3        229.21        293.43        20.73 o                         
   3   4   3        331.65        406.80        27.46 o                         
   4   4   3        178.82        181.17        24.05 o                         
   5   4   3        102.35         82.40        22.32 o                         
   6   4   3        330.22        306.00        27.07 o                         
   7   4   3        956.99        960.05        45.44 o                         
   8   4   3         17.66         71.03        32.17 o                         
   9   4   3         81.94         98.79        37.05 o                         
  10   4   3        233.96        297.87        40.99 o                         
  11   4   3        593.76        645.53        56.42 o                         
  12   4   3          8.66         42.56        42.63 o                         
   0   5   3       2966.71       2572.23        66.75 o                         
   1   5   3        447.89        439.13        22.06 o                         
   2   5   3        496.45        558.45        31.97 o                         
   3   5   3        421.98        407.91        27.43 o                         
   4   5   3        443.76        414.56        29.30 o                         
   5   5   3          3.72        103.19        22.28 o                         
   6   5   3        853.24        910.19        38.72 o                         
   7   5   3         54.27         88.28        27.48 o                         
   8   5   3        222.97        212.96        39.81 o                         
   9   5   3         41.54         61.24        35.32 o                         
  10   5   3        273.66        286.97        40.24 o                         
  11   5   3       1420.47       1405.54        67.09 o                         
  12   5   3         42.77         17.74        46.70 o                         
   1   6   3        960.32        864.80        39.09 o                         
   2   6   3        493.06        511.05        28.60 o                         
   3   6   3         50.32         85.37        17.74 o                         
   4   6   3        555.69        540.85        31.30 o                         
   5   6   3       2489.18       2385.12        53.11 o                         
   6   6   3         62.72        149.42        25.62 o                         
   7   6   3        708.18        724.70        42.85 o                         
   8   6   3         22.24          3.61        29.91 o                         
   9   6   3         81.73        148.17        33.78 o                         
  10   6   3        327.79        335.77        41.48 o                         
  11   6   3        329.19        455.43        55.07 o                         
  12   6   3         13.94        122.26        50.78 o                         
   0   7   3        701.25        772.92        51.04 o                         
   1   7   3        329.93        344.53        22.84 o                         
   2   7   3        671.96        692.13        31.39 o                         
   3   7   3       1140.06       1051.98        41.55 o                         
   4   7   3        549.28        674.54        33.97 o                         
   5   7   3        624.29        773.39        36.78 o                         
   6   7   3       1180.44       1078.70        46.07 o                         
   7   7   3         71.50        116.97        28.95 o                         
   8   7   3        155.68        151.92        38.34 o                         
   9   7   3        148.64        141.59        34.69 o                         
  10   7   3        440.72        441.03        50.97 o                         
  11   7   3        710.61        819.56        67.84 o                         
  12   7   3        111.88        135.75        58.00 o                         
   1   8   3       1064.62       1021.37        37.78 o                         
   2   8   3         97.92        143.90        21.51 o                         
   3   8   3        254.05        274.54        20.48 o                         
   4   8   3        617.61        646.64        34.51 o                         
   5   8   3        933.74        881.76        39.47 o                         
   6   8   3         28.02         94.89        23.88 o                         
   7   8   3         25.87         72.36        28.91 o                         
   8   8   3         44.21         59.51        27.36 o                         
   9   8   3        256.30        221.34        41.34 o                         
  10   8   3        281.25        383.32        48.16 o                         
  11   8   3         65.85        109.10        48.59 o                         
  12   8   3         39.41          2.42        40.57 o                         
   0   9   3        408.90        414.39        44.80 o                         
   1   9   3        960.69        963.72        39.73 o                         
   2   9   3        758.87        741.25        33.01 o                         
   3   9   3        887.34        895.99        37.61 o                         
   4   9   3        633.82        662.71        37.89 o                         
   5   9   3        830.90        932.21        55.23 o                         
   6   9   3        367.07        364.70        38.20 o                         
   7   9   3        800.09        824.45        46.98 o                         
   8   9   3         28.70         57.46        30.33 o                         
   9   9   3         98.27        148.36        38.95 o                         
  10   9   3        666.65        627.92        56.16 o                         
  11   9   3        294.57        251.89        50.29 o                         
  12   9   3        173.93        210.49        51.55 o                         
   1  10   3        475.19        456.57        32.04 o                         
   2  10   3        987.35       1269.01        37.71 o                         
   3  10   3       1191.14       1179.84        42.60 o                         
   4  10   3         79.89         64.14        23.25 o                         
   5  10   3         26.35         34.09        23.33 o                         
   6  10   3        670.84        771.07        46.76 o                         
   7  10   3         82.48        130.82        35.18 o                         
   8  10   3         85.18         93.63        32.35 o                         
   9  10   3        471.29        485.52        49.85 o                         
  10  10   3         76.34        129.23        40.71 o                         
  11  10   3         22.55         63.94        42.93 o                         
  12  10   3         34.70         10.47        61.07 o                         
   0  11   3       2757.93       2639.88        85.97 o                         
   1  11   3        556.83        582.53        35.39 o                         
   2  11   3       2163.81       1975.81        43.34 o                         
   3  11   3        342.15        411.72        30.11 o                         
   4  11   3         10.06         -0.98        21.87 o                         
   5  11   3          0.82         47.74        23.20 o                         
   6  11   3        317.02        328.28        32.06 o                         
   7  11   3         27.00          5.09        28.00 o                         
   8  11   3        119.52        102.32        32.77 o                         
   9  11   3        214.37        218.25        42.51 o                         
  10  11   3        208.37        201.06        44.52 o                         
  11  11   3        404.51        469.16        93.71 o                         
   1  12   3        682.41        800.39        41.14 o                         
   2  12   3        784.92        844.47        37.68 o                         
   3  12   3         37.46         81.24        18.47 o                         
   4  12   3        173.17        146.65        26.67 o                         
   5  12   3        468.77        448.98        34.31 o                         
   6  12   3        266.65        289.56        31.70 o                         
   7  12   3        478.36        472.29        58.30 o                         
   8  12   3         55.04         30.83        31.35 o                         
   9  12   3        170.54        205.24        43.14 o                         
  10  12   3         79.34        100.04        41.06 o                         
  11  12   3         18.64         87.19        44.42 o                         
   0  13   3       3132.42       3052.31        96.75 o                         
   1  13   3        977.47       1060.46        46.86 o                         
   2  13   3         92.45        111.01        21.91 o                         
   3  13   3        174.94        178.90        26.02 o                         
   4  13   3        142.91        122.05        26.23 o                         
   5  13   3        535.89        608.86        38.40 o                         
   6  13   3         15.82         18.07        41.53 o                         
   7  13   3         27.38        134.47        33.26 o                         
   8  13   3         57.14         30.89        31.79 o                         
   9  13   3        152.37        259.12        44.49 o                         
  10  13   3         49.12         81.93        40.24 o                         
  11  13   3        117.38        118.97        46.67 o                         
   1  14   3        739.20        810.94        34.71 o                         
   2  14   3        516.54        484.12        30.46 o                         
   3  14   3        638.20        665.54        43.88 o                         
   4  14   3        211.84        179.00        28.80 o                         
   5  14   3        152.90        139.04        29.06 o                         
   6  14   3        409.32        442.44        36.86 o                         
   7  14   3        702.42        655.67        46.87 o                         
   8  14   3        172.62        150.41        35.93 o                         
   9  14   3        296.94        386.35        48.08 o                         
  10  14   3         67.97         80.84        55.29 o                         
  11  14   3        114.46          8.93        58.07 o                         
   0  15   3         45.73         35.02        39.74 o                         
   1  15   3        274.49        267.06        33.51 o                         
   2  15   3        250.00        305.96        28.58 o                         
   3  15   3        359.67        343.43        38.73 o                         
   4  15   3         79.51         75.98        26.75 o                         
   5  15   3         45.59         58.63        26.79 o                         
   6  15   3        147.00        155.18        30.92 o                         
   7  15   3        278.66        252.43        38.02 o                         
   8  15   3        382.18        344.55        42.51 o                         
   9  15   3         17.84         52.78        39.29 o                         
  10  15   3        154.07        155.61        64.43 o                         
   1  16   3         97.17         82.39        30.81 o                         
   2  16   3       1033.23        992.09        59.47 o                         
   3  16   3        195.86        154.67        42.49 o                         
   4  16   3         15.02         14.52        33.17 o                         
   5  16   3         78.08         82.73        28.91 o                         
   6  16   3        728.24        799.71        50.66 o                         
   7  16   3        395.19        437.15        51.41 o                         
   8  16   3         39.77         98.73        42.01 o                         
   9  16   3         92.41         92.06        41.87 o                         
  10  16   3        256.85        267.25        67.41 o                         
   0  17   3        407.55        417.23        55.39 o                         
   1  17   3         36.78         31.57        28.87 o                         
   2  17   3        345.64        350.54        46.38 o                         
   3  17   3        123.75        196.96        42.94 o                         
   4  17   3         57.24         71.23        36.20 o                         
   5  17   3        117.87        110.66        31.42 o                         
   6  17   3        902.55        977.75        61.76 o                         
   7  17   3       1537.69       1467.27        67.14 o                         
   8  17   3        267.74        186.92        38.88 o                         
   9  17   3        232.10        263.27        46.86 o                         
  10  17   3         22.77         61.42        59.39 o                         
   1  18   3         13.90        -29.14        29.14 o                         
   2  18   3        879.07        868.53        60.73 o                         
   3  18   3        410.63        441.05        50.40 o                         
   4  18   3        133.29         97.94        37.58 o                         
   5  18   3        135.39        112.14        38.93 o                         
   6  18   3       2718.36       2635.14        91.44 o                         
   7  18   3        483.95        636.98        56.43 o                         
   8  18   3         67.26         21.91        39.60 o                         
   9  18   3         13.89         59.59        46.72 o                         
   0  19   3        188.54        230.04        51.62 o                         
   1  19   3        137.03        178.03        39.31 o                         
   2  19   3        603.39        590.41        55.40 o                         
   3  19   3        179.54        250.71        47.03 o                         
   4  19   3         57.21         40.58        42.06 o                         
   5  19   3        656.09        636.48        54.94 o                         
   6  19   3        445.49        484.04        78.73 o                         
   7  19   3       1260.56       1179.04        94.84 o                         
   8  19   3         26.39        -21.29        40.97 o                         
   9  19   3         52.90        -38.95        38.95 o                         
   1  20   3         82.19        126.55        42.36 o                         
   2  20   3        224.88        200.65        46.22 o                         
   3  20   3         16.57         57.75        43.16 o                         
   4  20   3        575.40        546.07        58.54 o                         
   5  20   3         86.77        130.19        41.67 o                         
   6  20   3        472.57        401.28        57.67 o                         
   7  20   3         22.61        129.26        48.08 o                         
   8  20   3        164.34        144.23        76.36 o                         
   0  21   3        754.04        820.76        77.72 o                         
   1  21   3        239.72        162.75        45.46 o                         
   2  21   3        246.79        220.16        49.41 o                         
   3  21   3          3.97        -39.13        39.13 o                         
   4  21   3         92.59        188.42        49.77 o                         
   5  21   3        275.12        266.98        52.60 o                         
   6  21   3         38.69        125.44        48.73 o                         
   7  21   3        259.20        190.42        54.56 o                         
   8  21   3         52.40         28.44        58.20 o                         
   1  22   3         16.36         46.80        41.06 o                         
   2  22   3        515.97        527.28        58.50 o                         
   3  22   3        189.08        195.53        61.39 o                         
   4  22   3        652.45        606.22        70.47 o                         
   5  22   3         59.91         59.80        47.27 o                         
   6  22   3        246.02        277.60        64.66 o                         
   7  22   3          8.72        159.95        53.64 o                         
   0  23   3        304.58        229.64        94.66 o                         
   1  23   3        178.74         64.09        44.98 o                         
   2  23   3        402.01        414.35        56.39 o                         
   3  23   3        227.09        166.61        50.81 o                         
   4  23   3        347.38        321.50        55.94 o                         
   5  23   3        368.95        324.84        85.99 o                         
   6  23   3          8.86         27.96        57.58 o                         
   1  24   3         57.31         61.39        56.58 o                         
   2  24   3         86.96         98.26        49.95 o                         
   3  24   3        243.18        194.82        51.30 o                         
   4  24   3         50.54         55.38        49.84 o                         
   5  24   3         38.03        -27.82        55.52 o                         
   0  25   3        179.40        102.94        86.73 o                         
   1  25   3        223.96        360.58        69.36 o                         
   2  25   3        336.82        298.89        56.29 o                         
   3  25   3        111.98        135.46        51.47 o                         
   4  25   3        244.77        267.77        59.96 o                         
   1  26   3        404.62        330.82        69.89 o                         
   2  26   3         22.32        111.28        59.97 o                         
   3  26   3          8.45         48.36        50.44 o                         
   0  27   3         17.10         17.39       113.97 o                         
   0   0   4      10681.07       9861.20       227.62 o                         
   2   0   4        143.92        204.26        48.38 o                         
   4   0   4        734.92        709.51        52.13 o                         
   6   0   4        705.85        729.28        56.31 o                         
   8   0   4        389.23        378.00        63.39 o                         
  10   0   4       1833.57       1948.62       119.87 o                         
   1   1   4       7673.00       7200.72       100.37 o                         
   2   1   4        210.90        175.31        24.87 o                         
   3   1   4         38.39         35.96        21.37 o                         
   4   1   4        144.71        201.49        26.82 o                         
   5   1   4        347.87        382.84        31.43 o                         
   6   1   4        365.98        359.23        32.25 o                         
   7   1   4        436.68        549.82        47.26 o                         
   8   1   4         78.44         53.87        36.00 o                         
   9   1   4        106.51        114.77        39.15 o                         
  10   1   4        126.79        185.62        53.27 o                         
  11   1   4        121.98         35.31        41.47 o                         
   0   2   4      20205.89      18859.03       264.88 o                         
   1   2   4        276.38        286.64        29.08 o                         
   2   2   4         14.33         18.53        19.93 o                         
   3   2   4        130.85        115.53        23.55 o                         
   4   2   4        326.49        363.74        30.26 o                         
   5   2   4         41.19         21.16        23.20 o                         
   6   2   4          2.46          1.14        29.02 o                         
   7   2   4         28.82         23.74        31.60 o                         
   8   2   4         43.94         67.01        40.98 o                         
   9   2   4        134.33        141.22        51.40 o                         
  10   2   4        199.73        224.79        45.14 o                         
  11   2   4         11.33        -21.67        38.23 o                         
   1   3   4        926.59       1066.20        41.97 o                         
   2   3   4        157.41        181.53        24.19 o                         
   3   3   4        283.49        339.49        28.54 o                         
   4   3   4        309.57        261.72        34.04 o                         
   5   3   4        491.94        510.71        34.74 o                         
   6   3   4        553.33        475.00        38.38 o                         
   7   3   4         65.05         69.03        29.58 o                         
   8   3   4        104.96         74.84        35.43 o                         
   9   3   4         18.70        -14.77        34.24 o                         
  10   3   4        367.43        395.51        49.56 o                         
  11   3   4         12.91        -24.57        39.60 o                         
   0   4   4       5878.23       5363.45       109.13 o                         
   1   4   4       1882.27       1715.88        48.09 o                         
   2   4   4        254.22        233.20        25.28 o                         
   3   4   4        477.47        455.90        31.35 o                         
   4   4   4        168.69        224.78        27.51 o                         
   5   4   4        358.93        365.94        31.62 o                         
   6   4   4        482.72        528.48        36.39 o                         
   7   4   4        332.80        333.37        37.41 o                         
   8   4   4        218.45        173.82        38.03 o                         
   9   4   4        410.01        369.43        48.01 o                         
  10   4   4         36.25         51.72        65.94 o                         
  11   4   4        108.24         94.35        43.02 o                         
   1   5   4       1731.84       1698.20        47.46 o                         
   2   5   4        187.53        199.71        24.77 o                         
   3   5   4        344.27        406.79        30.83 o                         
   4   5   4          6.95         17.15        21.97 o                         
   5   5   4        472.63        489.18        34.41 o                         
   6   5   4        776.07        840.40        42.62 o                         
   7   5   4        318.61        358.96        37.59 o                         
   8   5   4        486.13        412.82        47.01 o                         
   9   5   4        280.80        230.54        44.02 o                         
  10   5   4        139.18         90.66        42.82 o                         
  11   5   4        130.50        139.88        44.51 o                         
   0   6   4        221.61        216.36        45.53 o                         
   1   6   4         76.39         78.86        22.78 o                         
   2   6   4        230.37        223.25        25.13 o                         
   3   6   4        195.29        221.21        26.17 o                         
   4   6   4       1499.54       1469.25        50.21 o                         
   5   6   4        498.68        561.25        36.18 o                         
   6   6   4        657.89        715.98        40.47 o                         
   7   6   4        390.74        366.15        38.64 o                         
   8   6   4         39.28         82.11        35.31 o                         
   9   6   4        167.25        157.48        46.36 o                         
  10   6   4        212.60        355.77        48.16 o                         
  11   6   4        207.34        193.97        46.80 o                         
   1   7   4         95.37        107.29        22.58 o                         
   2   7   4        178.43        182.69        24.11 o                         
   3   7   4         55.57         53.86        22.43 o                         
   4   7   4        250.60        248.48        28.61 o                         
   5   7   4        168.18        188.98        28.23 o                         
   6   7   4        173.89        141.12        27.84 o                         
   7   7   4         52.58         75.26        31.69 o                         
   8   7   4        356.05        351.92        46.51 o                         
   9   7   4         25.93         35.53        36.40 o                         
  10   7   4         63.18        -27.57        38.65 o                         
  11   7   4        162.45        126.09        64.71 o                         
   0   8   4        397.01        449.66        59.29 o                         
   1   8   4        691.08        704.51        35.36 o                         
   2   8   4        186.83        162.55        25.21 o                         
   3   8   4         22.16         31.25        21.00 o                         
   4   8   4        205.75        195.09        27.93 o                         
   5   8   4        648.94        704.69        53.99 o                         
   6   8   4        599.50        591.59        43.52 o                         
   7   8   4        139.57        212.62        35.74 o                         
   8   8   4        569.24        576.47        53.56 o                         
   9   8   4        348.97        369.14        49.03 o                         
  10   8   4        913.91       1027.28        67.27 o                         
  11   8   4         18.65         43.56        40.59 o                         
   1   9   4        343.59        296.60        29.54 o                         
   2   9   4        476.28        485.20        57.14 o                         
   3   9   4        763.18        751.50        37.93 o                         
   4   9   4        400.90        349.94        31.54 o                         
   5   9   4        247.47        248.72        31.11 o                         
   6   9   4         74.81         86.88        34.93 o                         
   7   9   4         66.48         64.69        40.61 o                         
   8   9   4         90.29         50.95        36.93 o                         
   9   9   4        745.33        681.08        57.50 o                         
  10   9   4         61.59         79.59        40.58 o                         
  11   9   4         83.39         67.38        59.75 o                         
   0  10   4        582.23        605.85        74.50 o                         
   1  10   4        156.99        148.81        27.01 o                         
   2  10   4        157.19        189.48        34.38 o                         
   3  10   4         34.60         24.68        21.96 o                         
   4  10   4        344.33        403.05        33.74 o                         
   5  10   4         99.19        135.68        28.15 o                         
   6  10   4         19.94         -5.45        28.75 o                         
   7  10   4        530.03        537.23        45.63 o                         
   8  10   4        161.67        194.72        42.34 o                         
   9  10   4        125.98        190.37        43.88 o                         
  10  10   4        187.77        201.13        49.85 o                         
   1  11   4        271.11        319.98        31.59 o                         
   2  11   4         19.15         69.32        31.12 o                         
   3  11   4        198.92        154.93        33.60 o                         
   4  11   4        297.41        328.60        32.32 o                         
   5  11   4        134.10         80.70        27.99 o                         
   6  11   4        257.08        249.06        36.55 o                         
   7  11   4         75.12        106.60        34.11 o                         
   8  11   4        101.96         72.62        38.33 o                         
   9  11   4        529.75        484.13        52.97 o                         
  10  11   4        196.51        174.35        42.64 o                         
   0  12   4       1777.28       1767.91       151.25 o                         
   1  12   4        546.78        510.56        46.32 o                         
   2  12   4        234.16        278.65        40.84 o                         
   3  12   4         27.72         51.52        29.62 o                         
   4  12   4        222.58        252.21        35.72 o                         
   5  12   4        247.03        275.30        37.70 o                         
   6  12   4        151.18        162.18        36.17 o                         
   7  12   4        176.04        212.88        37.96 o                         
   8  12   4         12.28        117.09        38.45 o                         
   9  12   4         41.74        -36.15        36.15 o                         
  10  12   4         58.06         89.15        42.34 o                         
   1  13   4         45.68         75.60        34.63 o                         
   2  13   4         66.64         49.71        35.63 o                         
   3  13   4         63.31        132.89        36.73 o                         
   4  13   4         79.98         70.19        39.84 o                         
   5  13   4         60.59         76.01        32.49 o                         
   6  13   4        150.15        162.90        45.59 o                         
   7  13   4          9.02          4.63        36.71 o                         
   8  13   4        459.77        394.98        58.29 o                         
   9  13   4         11.56        116.70        49.77 o                         
  10  13   4         30.29          2.25        47.54 o                         
   0  14   4        216.30        320.67       101.54 o                         
   1  14   4        491.16        471.92        47.75 o                         
   2  14   4         37.50          3.55        34.79 o                         
   3  14   4         52.08         -4.95        46.64 o                         
   4  14   4        128.08        113.47        34.40 o                         
   5  14   4         47.86         81.77        40.48 o                         
   6  14   4        348.59        323.72        46.89 o                         
   7  14   4         78.43         34.17        38.42 o                         
   8  14   4        334.59        314.34        49.75 o                         
   9  14   4        953.00        922.68        75.16 o                         
   1  15   4         73.30        109.12        39.38 o                         
   2  15   4         64.17         79.90        41.25 o                         
   3  15   4         10.42        124.30        40.91 o                         
   4  15   4        390.71        316.42        40.57 o                         
   5  15   4        160.49        117.48        37.29 o                         
   6  15   4          5.79         -1.21        38.47 o                         
   7  15   4         65.44         56.51        38.51 o                         
   8  15   4        962.06        820.88        63.53 o                         
   9  15   4        209.59        269.95        56.66 o                         
   0  16   4         54.17         63.47        60.50 o                         
   1  16   4        328.42        327.00        45.47 o                         
   2  16   4        352.81        261.49        45.86 o                         
   3  16   4         39.02         90.35        43.03 o                         
   4  16   4         42.25         54.48        37.59 o                         
   5  16   4         90.15         66.01        35.53 o                         
   6  16   4        122.54        176.49        43.89 o                         
   7  16   4        170.57        282.81        49.42 o                         
   8  16   4         87.30         90.10        42.44 o                         
   9  16   4        110.64         68.76        49.82 o                         
   1  17   4        429.05        388.59        59.94 o                         
   2  17   4         36.28         38.08        38.83 o                         
   3  17   4        217.88        165.19        52.83 o                         
   4  17   4        109.43         62.72        42.53 o                         
   5  17   4        594.53        601.38        54.13 o                         
   6  17   4        532.76        503.98        54.20 o                         
   7  17   4        224.81        188.16        53.01 o                         
   8  17   4        303.29        313.76        50.80 o                         
   0  18   4         47.90         36.47        81.13 o                         
   1  18   4        339.57        348.72        71.94 o                         
   2  18   4          7.76        111.25        43.74 o                         
   3  18   4        729.32        820.54        64.38 o                         
   4  18   4        877.69        736.72        62.55 o                         
   5  18   4         57.17         44.02        45.77 o                         
   6  18   4        344.52        313.33        50.35 o                         
   7  18   4        128.38        130.68        44.65 o                         
   8  18   4         80.01         51.84        44.35 o                         
   1  19   4         21.77         83.93        51.01 o                         
   2  19   4         17.17         70.48        41.13 o                         
   3  19   4        317.27        277.92        51.93 o                         
   4  19   4       1478.72       1562.44        83.11 o                         
   5  19   4        741.58        663.72        72.21 o                         
   6  19   4        138.42        251.58        53.63 o                         
   7  19   4         75.08         41.32        59.64 o                         
   0  20   4         68.81         58.94        72.24 o                         
   1  20   4        204.27        239.57        59.57 o                         
   2  20   4         10.99         34.68        51.04 o                         
   3  20   4          2.30         41.36        44.67 o                         
   4  20   4        536.66        527.91        60.67 o                         
   5  20   4        343.24        448.81        66.45 o                         
   6  20   4        313.02        226.44        55.38 o                         
   7  20   4          6.79         -8.98        44.94 o                         
   1  21   4        104.86        191.92        69.98 o                         
   2  21   4        103.36         67.23        52.81 o                         
   3  21   4        143.11        179.00        58.02 o                         
   4  21   4        895.64        850.08        71.49 o                         
   5  21   4        170.59        112.29        55.37 o                         
   6  21   4         21.24         17.51        49.21 o                         
   0  22   4         30.15        -45.17        74.79 o                         
   1  22   4         64.78         42.07        52.61 o                         
   2  22   4         10.69        112.81        56.55 o                         
   3  22   4        253.69        238.15        61.12 o                         
   4  22   4        324.54        177.27        55.87 o                         
   5  22   4        154.53         64.25        82.68 o                         
   1  23   4         42.78        -50.80        50.80 o                         
   2  23   4        267.50        326.37        68.31 o                         
   3  23   4          2.50         29.32        55.49 o                         
   4  23   4        489.39        483.77        74.81 o                         
   0  24   4        172.61         59.93        78.85 o                         
   1  24   4        336.03        217.88        64.89 o                         
   2  24   4        128.17         86.00        74.46 o                         
   3  24   4        238.06        171.83        83.93 o                         
   2   0   5         35.51         39.28        45.72 o                         
   4   0   5        296.09        332.92        48.62 o                         
   6   0   5        666.41        689.62        86.16 o                         
   8   0   5        153.45        185.95        59.47 o                         
  10   0   5        773.20        677.21        86.10 o                         
   0   1   5         51.96         16.81        44.78 o                         
   1   1   5        798.26        822.23        50.07 o                         
   2   1   5       1595.82       1733.85        59.29 o                         
   3   1   5        608.46        588.34        37.70 o                         
   4   1   5         20.23         39.13        25.71 o                         
   5   1   5        174.69        186.23        30.99 o                         
   6   1   5        304.23        376.67        36.89 o                         
   7   1   5        221.41        224.13        40.45 o                         
   8   1   5         40.36         51.17        36.99 o                         
   9   1   5        291.35        277.74        46.92 o                         
  10   1   5        181.39        269.94        47.74 o                         
   1   2   5        506.80        494.50        43.71 o                         
   2   2   5        183.05        175.37        31.09 o                         
   3   2   5         13.80          9.65        24.75 o                         
   4   2   5        101.90         79.10        31.21 o                         
   5   2   5        620.08        649.99        41.43 o                         
   6   2   5        648.25        734.60        47.85 o                         
   7   2   5         41.18         43.76        40.27 o                         
   8   2   5        250.39        248.36        48.40 o                         
   9   2   5         98.43         86.62        41.38 o                         
  10   2   5       1157.24       1381.50        78.50 o                         
   0   3   5        135.02        127.19        38.76 o                         
   1   3   5         24.97         13.90        25.35 o                         
   2   3   5        513.39        645.36        40.79 o                         
   3   3   5         16.19         25.04        25.23 o                         
   4   3   5        201.41        196.83        30.73 o                         
   5   3   5         20.18         60.94        28.01 o                         
   6   3   5        556.45        591.38        45.86 o                         
   7   3   5         40.09         38.35        36.14 o                         
   8   3   5        141.33        131.12        40.89 o                         
   9   3   5         89.60         97.82        41.98 o                         
  10   3   5       1997.23       2129.85        92.89 o                         
   1   4   5        224.01        168.25        29.47 o                         
   2   4   5        128.91        178.88        30.01 o                         
   3   4   5        140.38        175.91        42.07 o                         
   4   4   5         25.19          3.25        27.53 o                         
   5   4   5        325.75        353.71        35.85 o                         
   6   4   5        169.16        184.83        36.00 o                         
   7   4   5        452.84        539.73        50.32 o                         
   8   4   5         69.42          7.48        37.23 o                         
   9   4   5         92.00         98.10        56.73 o                         
  10   4   5         38.73        162.03        45.54 o                         
   0   5   5         94.61         89.06        41.35 o                         
   1   5   5         18.92          6.59        29.97 o                         
   2   5   5        830.10        852.35        52.37 o                         
   3   5   5         75.56         85.24        25.98 o                         
   4   5   5        337.14        390.56        34.66 o                         
   5   5   5         70.66         79.71        29.27 o                         
   6   5   5         42.58         86.98        32.93 o                         
   7   5   5         55.04         76.01        36.31 o                         
   8   5   5        151.98        142.85        41.15 o                         
   9   5   5        155.86        193.29        43.67 o                         
  10   5   5         51.98         92.88        42.62 o                         
   1   6   5        516.45        577.80        44.87 o                         
   2   6   5        203.11        170.19        36.32 o                         
   3   6   5         31.09         23.85        28.34 o                         
   4   6   5         47.03         29.35        30.71 o                         
   5   6   5        270.28        348.76        35.76 o                         
   6   6   5        114.30        168.20        35.82 o                         
   7   6   5         12.18          5.97        34.05 o                         
   8   6   5        104.61         54.90        38.50 o                         
   9   6   5         72.98         63.88        41.16 o                         
  10   6   5         72.40          8.52        48.81 o                         
   0   7   5        126.61        137.31        66.89 o                         
   1   7   5        435.53        495.97        45.93 o                         
   2   7   5        163.26        156.46        36.14 o                         
   3   7   5        873.01        939.70        51.17 o                         
   4   7   5        337.09        368.74        39.60 o                         
   5   7   5        808.78        849.45        51.22 o                         
   6   7   5        824.42        966.76        60.79 o                         
   7   7   5        176.33        171.86        47.52 o                         
   8   7   5         15.69         28.34        37.06 o                         
   9   7   5         74.05         95.04        41.79 o                         
   1   8   5        406.78        419.64        45.11 o                         
   2   8   5         89.88        110.90        35.02 o                         
   3   8   5          2.61        -22.11        29.24 o                         
   4   8   5         46.59         56.24        31.31 o                         
   5   8   5        523.15        534.98        46.01 o                         
   6   8   5         57.71         20.36        35.29 o                         
   7   8   5         40.48         26.71        43.00 o                         
   8   8   5         56.46         26.49        44.15 o                         
   9   8   5        110.30        198.33        53.40 o                         
   0   9   5         72.26         61.40       107.21 o                         
   1   9   5        264.73        280.00        42.10 o                         
   2   9   5        239.47        314.99        40.13 o                         
   3   9   5         86.04        107.41        35.80 o                         
   4   9   5        182.97        127.17        36.93 o                         
   5   9   5        733.69        783.16        64.26 o                         
   6   9   5         44.21         50.47        37.01 o                         
   7   9   5        357.15        309.98        51.68 o                         
   8   9   5          1.07        -31.43        43.52 o                         
   9   9   5        133.36         60.19        48.02 o                         
   1  10   5        737.74        779.35        69.01 o                         
   2  10   5        580.37        630.97        49.45 o                         
   3  10   5        994.29       1000.66        58.83 o                         
   4  10   5         87.75        108.67        32.62 o                         
   5  10   5        482.60        586.01        46.95 o                         
   6  10   5        317.94        426.63        49.48 o                         
   7  10   5         42.94         13.01        44.67 o                         
   8  10   5         30.52         56.35        44.40 o                         
   9  10   5         84.27         20.75        62.35 o                         
   0  11   5        147.52         75.34       116.87 o                         
   1  11   5        217.52        258.50        54.45 o                         
   2  11   5         55.39         33.76        44.53 o                         
   3  11   5        244.88        244.59        46.94 o                         
   4  11   5        310.60        353.09        40.54 o                         
   5  11   5          6.91         68.29        34.24 o                         
   6  11   5         67.57         81.03        42.19 o                         
   7  11   5        111.24         87.62        42.24 o                         
   8  11   5         11.54          0.72        44.85 o                         
   9  11   5        166.71        152.81        57.22 o                         
   1  12   5        738.18        731.62        69.39 o                         
   2  12   5         99.24        167.35        73.13 o                         
   3  12   5         39.47         10.51        33.66 o                         
   4  12   5          9.93         44.73        34.46 o                         
   5  12   5         21.19         43.55        37.71 o                         
   6  12   5         48.45        122.73        41.92 o                         
   7  12   5        617.67        484.92        58.17 o                         
   8  12   5        137.48        155.45        72.74 o                         
   0  13   5        695.18        701.17        96.95 o                         
   1  13   5         61.77         61.65        48.48 o                         
   2  13   5        402.99        498.81        62.75 o                         
   3  13   5         16.59        102.39        40.75 o                         
   4  13   5        179.25        209.93        42.36 o                         
   5  13   5        320.15        325.72        48.47 o                         
   6  13   5         97.34         73.03        40.21 o                         
   7  13   5         23.28         43.86        41.10 o                         
   8  13   5        231.94        302.20        57.64 o                         
   1  14   5        502.02        489.63        63.65 o                         
   2  14   5        110.30        137.04        50.90 o                         
   3  14   5        121.78         62.50        48.80 o                         
   4  14   5         25.52         72.37        38.18 o                         
   5  14   5         44.81         69.16        40.59 o                         
   6  14   5        396.53        467.57        53.88 o                         
   7  14   5        145.88        153.27        45.64 o                         
   8  14   5         38.64         71.56        61.71 o                         
   0  15   5        316.37        229.03        79.83 o                         
   1  15   5        122.78        113.46        64.97 o                         
   2  15   5        179.40        132.24        50.52 o                         
   3  15   5        231.83        286.32        59.78 o                         
   4  15   5         53.83         72.94        43.40 o                         
   5  15   5        118.15        156.11        44.21 o                         
   6  15   5        438.47        418.55        53.11 o                         
   7  15   5         84.59         32.49        43.07 o                         
   1  16   5        219.23         52.63       103.72 o                         
   2  16   5        909.13        958.59        81.34 o                         
   3  16   5        116.71        175.75        56.62 o                         
   4  16   5         65.46        120.22        61.34 o                         
   5  16   5        433.58        363.20        61.43 o                         
   6  16   5        311.57        289.28        50.49 o                         
   7  16   5         15.88          8.22        42.57 o                         
   0  17   5         65.38         61.67        70.10 o                         
   1  17   5         10.96        130.31        53.56 o                         
   2  17   5        423.89        424.90        71.68 o                         
   3  17   5         82.55         75.26        50.19 o                         
   4  17   5        107.19         18.67        53.20 o                         
   5  17   5          2.61         61.20        51.25 o                         
   6  17   5        115.47        200.27        50.63 o                         
   1  18   5        224.10        189.10        58.02 o                         
   2  18   5        183.37        188.89        58.55 o                         
   3  18   5        126.59        147.74        57.12 o                         
   4  18   5        169.61        146.58        58.62 o                         
   5  18   5        112.11        120.81        69.34 o                         
   0  19   5        375.62        453.76        97.66 o                         
   1  19   5         54.63        121.89        56.78 o                         
   2  19   5        406.29        275.67        78.91 o                         
   3  19   5        131.74        149.65        71.10 o                         
   4  19   5         19.40         -1.68        53.18 o                         
   5  19   5        609.19        585.89        88.13 o                         
   1  20   5        112.18        157.71        58.46 o                         
   2  20   5         66.81        119.00        57.92 o                         
   3  20   5          5.67         18.87        54.68 o                         
   4  20   5         89.88        139.69        68.92 o                         
   0  21   5        521.42        599.41       111.17 o                         
   1  21   5        166.53        168.29        60.67 o                         
   2  21   5        196.03        195.43        62.40 o                         
   0   0   6        325.09        237.60       121.70 o                         
   2   0   6         85.47         86.99        51.47 o                         
   4   0   6        387.28        511.83        58.66 o                         
   6   0   6         60.05         12.70        54.44 o                         
   8   0   6         19.09        -16.62        56.96 o                         
   1   1   6       1973.14       2045.67        75.51 o                         
   2   1   6        115.49         21.99        42.94 o                         
   3   1   6         19.76         45.23        36.45 o                         
   4   1   6         74.24         83.13        34.12 o                         
   5   1   6         36.55         51.52        49.57 o                         
   6   1   6         27.12          8.87        51.81 o                         
   7   1   6         99.42        128.58        47.99 o                         
   8   1   6         44.80         -0.12        38.46 o                         
   0   2   6       5177.70       4811.41       387.31 o                         
   1   2   6        167.31        164.93        45.53 o                         
   2   2   6         49.52         92.35        37.71 o                         
   3   2   6        295.59        312.10        44.90 o                         
   4   2   6        104.67         83.58        35.91 o                         
   5   2   6        129.45        205.94        39.71 o                         
   6   2   6         29.63         11.53        40.91 o                         
   7   2   6         12.40         42.31        43.55 o                         
   8   2   6          0.67          5.52        72.47 o                         
   1   3   6        147.37        114.27        43.11 o                         
   2   3   6        126.45        115.47        41.96 o                         
   3   3   6         46.07         70.24        37.22 o                         
   4   3   6        498.05        462.91        44.23 o                         
   5   3   6        164.38        145.15        38.92 o                         
   6   3   6          5.66         -8.63        49.75 o                         
   7   3   6         13.95        -33.75        42.26 o                         
   8   3   6         14.22         26.87        46.16 o                         
   0   4   6        887.35        948.22       184.48 o                         
   1   4   6        380.94        371.37        52.37 o                         
   2   4   6         94.72        154.30        44.54 o                         
   3   4   6        825.63        910.23        58.87 o                         
   4   4   6         24.15         74.28        35.21 o                         
   5   4   6         93.75         36.18        37.95 o                         
   6   4   6         95.64        104.48        44.86 o                         
   7   4   6         47.79        134.18        46.16 o                         
   8   4   6         36.91         -9.12        54.72 o                         
   1   5   6        386.24        363.85        67.49 o                         
   2   5   6        212.71        195.42        46.83 o                         
   3   5   6          9.53         39.53        35.85 o                         
   4   5   6        173.39         69.73        36.00 o                         
   5   5   6        220.85        201.92        43.77 o                         
   6   5   6        152.82        143.86        47.51 o                         
   7   5   6        153.08        137.66        53.85 o                         
   0   6   6        835.88        959.34       113.56 o                         
   1   6   6        156.53        189.02        55.28 o                         
   2   6   6          6.55         25.39        41.35 o                         
   3   6   6         96.11        111.26        38.52 o                         
   4   6   6        524.29        573.68        48.32 o                         
   5   6   6         58.19         59.26        38.95 o                         
   6   6   6        148.31         76.67        44.36 o                         
   7   6   6        123.02         95.95        47.00 o                         
   1   7   6         70.07         84.19        50.18 o                         
   2   7   6          6.19        -38.59        38.59 o                         
   3   7   6         39.50         60.75        42.39 o                         
   4   7   6        111.98        132.83        37.76 o                         
   5   7   6         93.81         33.21        37.64 o                         
   6   7   6         86.73         47.35        44.28 o                         
   7   7   6         12.17        -13.83        42.89 o                         
   0   8   6        165.89        212.04        80.24 o                         
   1   8   6        280.71        391.37        63.01 o                         
   2   8   6         17.81          3.16        44.17 o                         
   3   8   6         28.46         74.44        44.12 o                         
   4   8   6          4.11        -25.03        36.52 o                         
   5   8   6        171.00        178.08        43.68 o                         
   6   8   6        141.39        133.01        43.28 o                         
   7   8   6        119.00        142.31        51.83 o                         
   1   9   6          7.43          9.84        47.17 o                         
   2   9   6        209.89        245.67        57.95 o                         
   3   9   6        150.23        180.08        49.68 o                         
   4   9   6        106.27         58.10        46.30 o                         
   5   9   6         58.38         58.80        40.00 o                         
   6   9   6         23.60         15.17        38.93 o                         
   7   9   6         37.91         29.31        67.58 o                         
   0  10   6         22.59        -27.50        67.61 o                         
   1  10   6         79.36        -13.39        48.76 o                         
   2  10   6         36.29         -2.34        47.31 o                         
   3  10   6        165.15        129.74        47.27 o                         
   4  10   6         43.31        131.70        48.30 o                         
   5  10   6        188.19        192.07        45.46 o                         
   6  10   6         15.87        -19.98        38.65 o                         
   1  11   6        160.97        160.56        55.72 o                         
   2  11   6        122.56         95.61        59.95 o                         
   3  11   6          7.55         31.92        44.17 o                         
   4  11   6        324.39        413.76        57.52 o                         
   5  11   6        115.57        153.04        50.49 o                         
   6  11   6        106.56        140.95        45.38 o                         
   0  12   6        782.17        781.21       188.34 o                         
   1  12   6         47.48         73.59        51.30 o                         
   2  12   6         16.26         51.97        51.09 o                         
   3  12   6        111.85        113.78        53.83 o                         
   4  12   6         68.86        -31.96        63.26 o                         
   5  12   6         41.16         71.61        57.48 o                         
   6  12   6         76.96         75.21        59.95 o                         
   1  13   6         27.02        -45.46        47.42 o                         
   2  13   6         15.62         13.95        51.09 o                         
   3  13   6         67.59         78.13        80.30 o                         
   4  13   6         58.83         27.58        53.15 o                         
   5  13   6          3.96         63.48        86.43 o                         
   0  14   6        333.02        358.52        90.46 o                         
   1  14   6        142.48        111.80        54.21 o                         
   2  14   6          4.54         27.92        53.76 o                         
   3  14   6         42.12         88.65        51.78 o                         
   4  14   6         91.13        199.83        70.04 o                         
   1  15   6         11.51         71.21        53.35 o                         
   2  15   6         48.59         64.71        54.48 o                         
   3  15   6         27.79         84.09        54.41 o                         
   4  15   6         70.84         57.70        63.34 o                         
   0  16   6          3.55          6.15        75.34 o                         
   1  16   6          0.62         48.88        55.59 o                         
   2  16   6        115.66        120.20        58.94 o                         
   3  16   6         12.54         21.52        52.95 o                         
   1  17   6        145.82        111.84        57.45 o                         
   2   0   7         66.98          4.04        74.79 o                         
   4   0   7         53.48        128.25        81.92 o                         
   0   1   7         45.66         98.75        85.00 o                         
   1   1   7        146.08        144.01        58.76 o                         
   2   1   7        140.86        143.25        57.14 o                         
   3   1   7         28.17         49.06        54.41 o                         
   4   1   7          4.73         -9.54        45.39 o                         
   1   2   7          7.04         26.47        53.83 o                         
   2   2   7          8.21        -27.64        51.05 o                         
   3   2   7        110.68          6.51        52.80 o                         
   4   2   7          7.87         33.82        48.87 o                         
   0   3   7        413.13        490.22       111.07 o                         
   1   3   7         36.88          6.75        53.44 o                         
   2   3   7         20.78         19.62        52.22 o                         
   3   3   7          8.06        -31.07        44.51 o                         
   4   3   7         40.12         61.90        49.25 o                         
   1   4   7        221.74        116.25        58.08 o                         
   2   4   7         15.87         51.73        52.69 o                         
   3   4   7        210.18        274.59        54.57 o                         
   4   4   7          4.42        -30.20        44.22 o                         
   0   5   7        220.30        186.72        88.75 o                         
   1   5   7         22.20         11.36        55.21 o                         
   2   5   7        230.03        323.47        55.97 o                         
   3   5   7         24.12          2.38        45.84 o                         
   4   5   7          6.43        100.06        74.79 o                         
   1   6   7        117.38        174.77        60.82 o                         
   2   6   7          4.38         17.38        57.71 o                         
   3   6   7         25.80          7.01        45.32 o                         
   0   7   7         33.75         74.59        84.56 o                         
   1   7   7         72.53         65.63        54.78 o                         
   2   7   7          4.87         59.34        54.35 o                         
   3   7   7        126.19        246.79        53.97 o                         
   1   8   7         35.45         19.46        53.81 o                         
   2   8   7          7.73         28.33        63.57 o                         
   0   9   7        173.04        196.24        85.54 o                         
   1   9   7          8.71        -48.34        48.34 o                         
                                                                                
